# Supplementary material for: Natural Genetic Variation Influences Protein Abundances in C. elegans Developmental Signalling Pathways
Source: PLoS One. 2016 Mar 17;11(3):e0149418. doi: 10.1371/journal.pone.0149418 (PMC4795773; doi:10.1371/journal.pone.0149418)
Supplement: S1 Table — File with separate sheets for the list of 156 proteins (along with relative protein abundance data extracted from PaxDb version 2.1 and eQTL data extracted from WormQTL), broad-sense heritability values for 44 proteins, and the list of 377 PTPs. (XLSX) [file pone.0149418.s008.xlsx]

## Sheet: Column_Description
This sheet contains descriptions for all column headers used in this file
Column_header	Description
Pathway	Signalling pathway for protein
Protein_name	Targeted protein
PaxDb_version_2.1_integrated_abundance(ppm)	Integrated abundance for protein based on PaxDb (version 2.1)
eQTL[-log10(P-value)]	Highest eQTL [-log10(P-value)] value based on WormQTL
eQTL_type	Location based eQTL type [local (L) or distant (D)]
Estimated_log2FC_N2/CB4856	Estimated log2 scale fold change between the N2 and CB4856 allele at the eQTL locus
Broad-sense_heritability	Broad-sense heritability of protein
Peptide_sequence	Sequence of proteotypic peptide

## Sheet: Pathways_Proteins_PaxDb_eQTL
Pathway	Protein_name	PaxDb_version_2.1_integrated_abundance(ppm)	eQTL[-log10(P-value)]	eQTL_type	Estimated_log2FC_N2/CB4856
Apoptosis	EGO-1	0.741116	2.1	L	-0.296701
Apoptosis	ATM-1	0.754236	1.86	D	0.201336
Apoptosis	CED-4	1.05104	1.9	D	0.192886
Apoptosis	PSR-1	1.36505	2.27	D	-0.525554
Apoptosis	GLA-3	2.38522	3.71	L	-0.438199
Apoptosis	SCRM-1	2.68108	1.9	D	0.231492
Apoptosis	CRN-4	2.98118	1.42	D	0.20023
Apoptosis	DPY-6	3.06562	1.77	L	-0.273215
Apoptosis	CHK-1	4.03712	5.5	L	0.843264
Apoptosis	RGL-1	4.09707	3	D	-0.233143
Apoptosis	CED-5	4.1046	3.3	D	0.360365
Apoptosis	CED-9	4.78405	2.04	D	0.198223
Apoptosis	AIR-2	5.82671	2.09	D	0.176067
Apoptosis	CRN-6	6.22097	2.1	L	-0.473537
Apoptosis	TAT-1	6.46192	3	L	0.439421
Apoptosis	MRE-11	7.43449	2.29	L/D	0.10826
Apoptosis	CED-12	9.17271	2.8	D	0.138489
Apoptosis	CED-1	10.5747	2	D	0.336309
Apoptosis	PMK-3	11.6417	2.33	D	-0.2647
Apoptosis	AFD-1	11.755	2.74	D	-0.282506
Apoptosis	CED-7	12.4567	1.63	D	0.167041
Apoptosis	SRGP-1	12.5265	2.59	L	0.250163
Apoptosis	MTM-1	13.1075	1.34	D	0.108491
Apoptosis	CRN-3	13.4379	2.34	D	-0.237154
Apoptosis	UNC-73	15.1382	2.73	D	-0.466635
Apoptosis	SIR-2.1	15.5422	2.75	L	0.167806
Apoptosis	MAC-1	15.6796	2.61	D	0.270077
Apoptosis	MEL-11	16.2731	2.79	D	0.279386
Apoptosis	APE-1	16.5215	2.24	L/D	-0.317488
Apoptosis	CEP-1	17.2948	1.67	D	-0.228599
Apoptosis	CED-2	17.7483	2.62	D	0.256925
Apoptosis	DPY-5	20.2671	3.15	D	-0.4836
Apoptosis	CRN-2	23.5098	1.75	D	-0.215932
Apoptosis	DAZ-1	25.4035	2.52	D	0.285649
Apoptosis	CED-6	30.6142	3.29	D	-0.134244
Apoptosis	CRN-1	33.0171	1.23	D	0.235414
Apoptosis	WWP-1	33.5218	4.04	L	-0.289404
Apoptosis	DAD-1	34.25	1.72	D	-0.155923
Apoptosis	CED-10	34.8275	4.54	D	0.351874
Apoptosis	RPOA-2	36.728	NA	NA	NA
Apoptosis	CPS-6	41.6063	19.24	L	1.07658
Apoptosis	NUC-1	46.2913	2.26	D	-0.332388
Apoptosis	LET-413	51.2999	2.2	D	0.237677
Apoptosis	RFP-1	71.2459	NA	NA	NA
Apoptosis	MRPL-18	79.9308	NA	NA	NA
Apoptosis	CYN-13	82.3444	4.2	L	NA
Apoptosis	HSP-43	98.5637	3.32	L	NA
Apoptosis	CDC-42	108.974	1.6	D	0.281111
Apoptosis	DYN-1	111.196	1.81	L	-0.212856
Apoptosis	RAB-10	125.511	6.28	L	0.376498
Apoptosis	WAH-1	129.115	1.78	D	0.300997
Apoptosis	UNC-22	134.966	3.47	D	-0.485287
Apoptosis	DPY-11	158.219	2.17	D	0.364502
Apoptosis	GSP-2	216.394	2.17	D	0.253958
Apoptosis	CGH-1	272.331	3.79	D	0.573624
Apoptosis	SMO-1	364.737	1.77	D	0.44212
Apoptosis	SZY-2	412.905	NA	NA	NA
Apoptosis	CAR-1	546.572	1.81	D	0.272563
Apoptosis	NEX-1	1276.46	2.66	D	0.546078
Apoptosis	SIP-1	2323.41	2.62	D	1.03632
Apoptosis	UNC-15	2388.3	NA	NA	NA
Apoptosis	ICD-1	3234.95	2.95	D	0.337101
MAPK	SLI-1	0.622594	1.97	L/D	0.240004
MAPK	DEP-1	1.0127	2.21	D	0.270866
MAPK	TOE-2	1.49846	2.38	D	0.191955
MAPK	GAP-1	1.52454	1.26	D	-0.304448
MAPK	GAP-2	1.70192	2.82	L/D	-0.307463
MAPK	LIN-15A	1.71792	NA	NA	NA
MAPK	LIN-3	1.97002	5.17	D	0.335988
MAPK	EGL-19	2.15679	1.75	D	0.286207
MAPK	EOR-1	2.19728	3.04	L/D	0.204148
MAPK	LST-2	2.22911	1.13	D	0.310911
MAPK	SEM-4	2.34225	3.75	D	-0.331069
MAPK	FRM-8	2.43582	1.84	L	-0.375484
MAPK	CNK-1	2.66776	2.77	D	-0.232583
MAPK	LET-23	2.88068	3.8	D	0.196767
MAPK	SUR-2	2.92222	3.14	D	-0.262574
MAPK	LIN-25	2.94589	1.96	L/D	-0.357922
MAPK	SOS-1	3.14051	3.07	D	NA
MAPK	KSR-1	4.52868	2.22	D	-0.15854
MAPK	DPY-22	4.6606	1.78	D	0.268079
MAPK	LIN-2	4.78195	0.81	L	-0.150995
MAPK	LIN-45	5.84938	4.85	D	0.286769
MAPK	SET-16	6.92253	3.14	D	-0.229318
MAPK	CDF-1	7.66649	1.54	D	0.145734
MAPK	LIN-15B	8.0017	NA	NA	NA
MAPK	TRR-1	8.75329	2.33	D	0.307798
MAPK	ARK-1	9.99329	1.45	D	-0.166764
MAPK	LIP-1	10.8528	1.29	D	-0.11926
MAPK	LIN-9	13.4862	2.66	D	0.209096
MAPK	LST-4	15.0986	1.32	D	0.214614
MAPK	LRP-1	17.2715	2.38	L	0.247059
MAPK	SUR-7	17.5218	1.93	D	-0.185895
MAPK	LIN-35	19.4846	2.37	D	-0.301063
MAPK	EFL-1	20.556	2.35	D	-0.168402
MAPK	UNC-101	21.2714	2.49	D	0.46645
MAPK	LIN-7	25.4641	1.57	D	0.265454
MAPK	PTP-2	25.5891	3.53	L	0.476989
MAPK	LIN-10	30.3465	1.27	D	-0.305872
MAPK	SEM-5	30.5596	2.04	D	0.198447
MAPK	DAF-18	32.1933	3.41	D	-0.345835
MAPK	DPL-1	32.2932	2.86	D	-0.226363
MAPK	DPY-23	33.3644	1.44	D	0.308026
MAPK	BET-1	34.5928	2.37	D	0.203796
MAPK	SOC-2	49.7627	1.81	D	0.254849
MAPK	LET-418	50.305	1.27	D	0.222498
MAPK	MPK-1	57.6568	3.29	D	0.283716
MAPK	PAR-1	58.2291	2.43	L	0.402734
MAPK	SUR-5	71.0559	2.61	D	0.440281
MAPK	DAB-1	89.2652	3.44	D	-0.398274
MAPK	AOS-1	89.5242	1.36	D	NA
MAPK	LST-3	90.4588	2.56	D	0.307721
MAPK	SUR-6	92.7741	1.29	D	-0.156668
MAPK	LET-60	99.4941	1.14	D	-0.206741
MAPK	MEK-2	103.809	2.14	D	0.284489
MAPK	HDA-1	115.836	2.04	D	-0.291812
MAPK	TAG-60	122.212	4.26	D	0.507532
MAPK	EGL-30	145.659	2.62	D	0.364893
MAPK	LET-92	190.884	2.46	D	-0.354598
MAPK	LIN-53	204.513	4.5	L	0.21297
MAPK	ERM-1	381.217	1.93	D	0.277301
Notch	BRE-5	0.699455	2.58	L	0.0995914
Notch	SEL-12	1.31926	4.19	D	0.23667
Notch	SPR-3	1.73488	2.65	L	-0.306612
Notch	LAG-1	2.04029	2.22	D	0.236872
Notch	SEL-7	2.76371	1.48	D	0.188101
Notch	SUP-17	4.43241	2.41	D	0.184449
Notch	SEL-5	5.66037	1.92	D	0.305755
Notch	HLH-2	6.20936	1.9	D	0.429549
Notch	APH-2	8.75689	2.05	L/D	-0.162622
Notch	CIR-1	9.69707	1.41	D	0.145437
Notch	SPR-5	12.0569	1.83	D	-0.267175
Notch	LET-502	13.2585	1.47	D	0.224767
Notch	CEH-20	22.0302	2.02	D	0.315093
Notch	SEL-2	33.731	3.48	D	0.26521
Notch	EMB-4	35.6151	1.4	L	NA
Notch	SEL-1	43.0307	1.42	D	0.151844
Notch	SEL-9	104.23	2.93	D	0.358767
Notch	SPR-2	196.887	3.1	L	0.132592
Wnt	SYS-1	1.27314	2.45	L	0.208605
Wnt	DSH-2	2.11916	1.57	L/D	0.195328
Wnt	MOM-5	3.39123	2.1	D	0.148413
Wnt	DSH-1	3.84292	2.86	D	-0.213178
Wnt	LIT-1	3.99376	1.95	D	0.414958
Wnt	APR-1	4.17853	NA	NA	NA
Wnt	LIN-18	4.51815	1.74	D	0.281884
Wnt	MIG-5	6.57763	1.44	D	0.0827154
Wnt	CAM-1	11.8285	3.913	D	0.278395
Wnt	HMP-2	18.5341	1.74	D	0.236586
Wnt	SRC-1	19.8007	3.32	D	0.293934
Wnt	MIG-14	26.7477	2.23	D	0.22773
Wnt	TAP-1	30.6767	2.77	L	-0.139256
Wnt	ATX-2	128.82	1.31	D	-0.147629
Wnt	GSK-3	146.971	1.59	D	0.172528
Wnt	KIN-19	188.191	2.85	D	-0.578603
Wnt	PAR-5	1697.41	2.01	D	-0.217833

## Sheet: H2_for_44_Proteins
Protein_name	Pathway	Broad-sense_heritability
TAG-60	MAPK	0.0714502
EOR-1	MAPK	0.197231
UNC-15	Apoptosis	0.198174
EGL-30	MAPK	0.235719
GSK-3	Wnt	0.28957
CNK-1	MAPK	0.295633
DPY-23	MAPK	0.307127
UNC-101	MAPK	0.328752
ERM-1	MAPK	0.341437
PMK-3	Apoptosis	0.364878
MEL-11	Apoptosis	0.365107
APE-1	Apoptosis	0.373758
SPR-2	Notch	0.412242
PTP-2	MAPK	0.423382
MRE-11	Apoptosis	0.433811
LIN-35	MAPK	0.456935
SPR-5	Notch	0.459423
SIR-2.1	Apoptosis	0.475661
SMO-1	Apoptosis	0.480067
CGH-1	Apoptosis	0.49201
GSP-2	Apoptosis	0.519326
AIR-2	Apoptosis	0.530515
LIP-1	MAPK	0.5412
MIG-5	Wnt	0.544365
DAB-1	MAPK	0.562872
ATX-2	Wnt	0.572363
DYN-1	Apoptosis	0.573491
PSR-1	Apoptosis	0.595471
DPY-11	Apoptosis	0.600163
PAR-1	MAPK	0.608663
LET-60	MAPK	0.609933
RPOA-2	Apoptosis	0.62299
MEK-2	MAPK	0.625185
LET-92	MAPK	0.641303
SZY-2	Apoptosis	0.645233
HDA-1	MAPK	0.646284
UNC-22	Apoptosis	0.659376
SUP-17	Notch	0.679999
LIN-2	MAPK	0.702778
DEP-1	MAPK	0.740464
CED-12	Apoptosis	0.780131
CAR-1	Apoptosis	0.817146
SUR-7	MAPK	0.857296
MAC-1	Apoptosis	0.857614

## Sheet: PTPs_Proteins_Pathways
Peptide_sequence	Protein_name	Pathway
NGGGIGLSIVAAQGVGDR	AFD-1	Apoptosis
VVEGTPAAHDGR	AFD-1	Apoptosis
DIKPENLLIGSQGELK	AIR-2	Apoptosis
FTINDFEIGRPLGK	AIR-2	Apoptosis
SQLISGGVEHQLER	AIR-2	Apoptosis
APTLITFSPPSFEQK	APE-1	Apoptosis
TYLALYPSLK	APE-1	Apoptosis
YLSAAHNSTGSINTGK	APE-1	Apoptosis
VILGVASALLR	ATM-1	Apoptosis
DDVYEYIIFK	CAR-1	Apoptosis
ETNQETFGHNAVR	CAR-1	Apoptosis
FQEVLVDNLEK	CAR-1	Apoptosis
SAPASDGAPAASAGSSR	CAR-1	Apoptosis
YEGILYTVDTNDSTIALAK	CAR-1	Apoptosis
NVFDEAILAALDPPQQEK	CDC-42	Apoptosis
TPFLLVGTQVDLR	CDC-42	Apoptosis
ENPYADISSPDPVTQNSANK	CED-1	Apoptosis
PINLGLWDTAGQEDYDR	CED-10	Apoptosis
LTNPEEKPEIPPIPDDIK	CED-12	Apoptosis
NLNAIEQLVEVQR	CED-12	Apoptosis
TLDEFSLDPALIEAFYR	CED-12	Apoptosis
IANQSFPDIPALLNHFK	CED-2	Apoptosis
KPIIEVVVGTFK	CED-2	Apoptosis
VPNAYDPTQLR	CED-2	Apoptosis
HVVDAQTIANGISILEQR	CED-4	Apoptosis
AAVLGNAVANLIYSNK	CED-5	Apoptosis
EAPPSASAELLASEAIAR	CED-6	Apoptosis
ISIDNVIIADIK	CED-6	Apoptosis
STAAEYNPFGADFLSGIQNGK	CED-6	Apoptosis
GTVEDVFLESNFIKPIYK	CED-7	Apoptosis
NADHTSSPENIYDNFQVK	CED-7	Apoptosis
NASEPSLKPAGYDTQSSTK	CED-7	Apoptosis
GTEPTDFGINSDAQDLPSPSR	CED-9	Apoptosis
LDIEGFVVDYFTHR	CED-9	Apoptosis
YTWVPTQVVSHILPTEGLER	CEP-1	Apoptosis
FGHLGVAINLITYEDR	CGH-1	Apoptosis
LLSQDFQGILDR	CGH-1	Apoptosis
LNGTVHLVIATPGR	CGH-1	Apoptosis
TADVTDTK	CGH-1	Apoptosis
DIKPENLLLTGTHVLK	CHK-1	Apoptosis
FHVPLDAVER	CPS-6	Apoptosis
VALFEVTPGK	CPS-6	Apoptosis
YQVIGDNNVAVPTHFFK	CPS-6	Apoptosis
ELFLNPEVTKPEEVELTWK	CRN-1	Apoptosis
HFLAPVAK	CRN-1	Apoptosis
NIETILENIDQNK	CRN-1	Apoptosis
DLNDVLDR	CRN-2	Apoptosis
SDNGVQAGLR	CRN-2	Apoptosis
SLITPETEALHNFSSFNR	CRN-2	Apoptosis
FSLAYLTLR	CRN-3	Apoptosis
VLPLVVTTIR	CRN-4	Apoptosis
LPYAIDYSSYEDHSK	CRN-6	Apoptosis
FDDENFTLR	CYN-13	Apoptosis
GFGYEGSIFHR	CYN-13	Apoptosis
GGEAAAEEDGDAEK	CYN-13	Apoptosis
SEFTAVSTER	DAD-1	Apoptosis
IFVGGFPTSTTETELR	DAZ-1	Apoptosis
TERPSSSASTPDAK	DAZ-1	Apoptosis
AWNAFADWSDDLGIK	DPY-11	Apoptosis
DLHNHLVEDK	DPY-11	Apoptosis
FLVTALPTIYHVK	DPY-11	Apoptosis
VGEVDVTVNPGLSGR	DPY-11	Apoptosis
HGAGESAEQYVR	DPY-5	Apoptosis
NGPTGLPGLNIPIPNDFPK	DPY-5	Apoptosis
TDALSSLISGLIGSFTK	DPY-6	Apoptosis
FALFYPDGK	DYN-1	Apoptosis
LGTSYLQHTLNQQLTNHIR	DYN-1	Apoptosis
VFSPNVLNLTLIDLPGLTK	DYN-1	Apoptosis
VPTPSNGAPEIPARPQVPK	DYN-1	Apoptosis
VPVGDQPADIEQQIR	DYN-1	Apoptosis
WTFLNNQHLSPTHFSAPIYR	EGO-1	Apoptosis
DALTNSTNGNKPNGPKPK	GLA-3	Apoptosis
SNEEENERPATAEIQK	GLA-3	Apoptosis
GVSFTFGPEVVAK	GSP-2	Apoptosis
LNLDNIISR	GSP-2	Apoptosis
NVQLTESEIK	GSP-2	Apoptosis
YPYGAGGVGSNRPVTPPR	GSP-2	Apoptosis
DVDFNSIQSSIDAK	HSP-43	Apoptosis
GPNSPIHVQTEHDGR	HSP-43	Apoptosis
VESPVSTTTGILR	HSP-43	Apoptosis
DDGTVIHFNNPK	ICD-1	Apoptosis
GEDEDVPELVGDFDAASK	ICD-1	Apoptosis
LQAQQEHVR	ICD-1	Apoptosis
VQTSVPANTFSVTGSADNK	ICD-1	Apoptosis
LLTTLNLSSNPFTR	LET-413	Apoptosis
SQSNLQAIPSDIFR	LET-413	Apoptosis
VHFHDQADTTFEENK	LET-413	Apoptosis
ALSTIQPAAK	MAC-1	Apoptosis
GLGAVSDTISPR	MAC-1	Apoptosis
YFKPELVAYDLQQEHPEYQR	MAC-1	Apoptosis
GYTQLLELLIK	MEL-11	Apoptosis
NSQVLSTYPNSLHAR	MEL-11	Apoptosis
TTAPLSSTATSSR	MEL-11	Apoptosis
GLTALDLLHESGLVNLFGK	MRE-11	Apoptosis
HSNIQEFIVSPILLR	MRE-11	Apoptosis
LALYGIGSQR	MRE-11	Apoptosis
EPAHVEHSYETDK	MRPL-18	Apoptosis
QAPNTGYQFEK	MRPL-18	Apoptosis
SQHQTHFFK	MRPL-18	Apoptosis
IPVLSWINQTTLASISR	MTM-1	Apoptosis
LLAALIPR	MTM-1	Apoptosis
TFVIPTVSWEEGKPFVK	MTM-1	Apoptosis
DAVVNVITSISNAQR	NEX-1	Apoptosis
DGSHDTNDAQAK	NEX-1	Apoptosis
DLLVSLVTGSK	NEX-1	Apoptosis
VFAYFQELAGGSIEK	NEX-1	Apoptosis
DQSGNDVDWFAVYK	NUC-1	Apoptosis
EFNADLYDTLVAPTLK	NUC-1	Apoptosis
TLDDNDQAIAYTLQQYYDK	NUC-1	Apoptosis
DTSLTQYVQTR	PMK-3	Apoptosis
DVFSAHNPSEDFIDLLEK	PMK-3	Apoptosis
IPVIITGLTDNWAAK	PSR-1	Apoptosis
DTVNPVQPQR	RAB-10	Apoptosis
IAQDHGISFHETSAK	RAB-10	Apoptosis
LNVHVDTAFYDLAEAILAK	RAB-10	Apoptosis
AHESTIFIDK	RFP-1	Apoptosis
NESVPAQSGDQVLEEANR	RFP-1	Apoptosis
VQELEHQLEDAR	RFP-1	Apoptosis
VSHDSEVLR	RFP-1	Apoptosis
DGNGTIEGGASPQLGPSAK	RGL-1	Apoptosis
LDGGPPGPVPLSGTSTLPR	RGL-1	Apoptosis
DAIIAHGTSFVLQDR	RPOA-2	Apoptosis
IPYTSEIALVR	RPOA-2	Apoptosis
NIQTQYPGIYILSDAGR	RPOA-2	Apoptosis
EAFTDADTFAVNFPGDLDVK	SCRM-1	Apoptosis
DVDLAHIHTVINK	SIP-1	Apoptosis
LDVAAFKPEELK	SIP-1	Apoptosis
TEHGFSK	SIP-1	Apoptosis
VNLEGHVLTIEGHHEVK	SIP-1	Apoptosis
LTNYNSLADAVELFK	SIR-2.1	Apoptosis
TGVAVNSLR	SMO-1	Apoptosis
VVGQDSNEVHFR	SMO-1	Apoptosis
DQVFYHNYVNELVR	SRGP-1	Apoptosis
LPVSHVLLLR	SRGP-1	Apoptosis
NLIIHADDVFPR	SRGP-1	Apoptosis
AHYNEGAALK	SZY-2	Apoptosis
SLSSAEDSEDEADLTEEQR	SZY-2	Apoptosis
VAEGLAHPESGK	SZY-2	Apoptosis
VSLGNAIDPEK	SZY-2	Apoptosis
HLTEQEYSQWAPEYK	TAT-1	Apoptosis
HVNEFNGNIEINGVAR	TAT-1	Apoptosis
YPALYASFQNR	TAT-1	Apoptosis
ISDLISINNNLTSIK	UNC-15	Apoptosis
QLQVQIQEAEAAALLGGK	UNC-15	Apoptosis
SQLQSQLHQVQLELDSVR	UNC-15	Apoptosis
VQHEVIELTATIDQLQK	UNC-15	Apoptosis
YQHELEDAEGR	UNC-15	Apoptosis
AVNLQGESKPLEAEEPIIAK	UNC-22	Apoptosis
HLGGEIVNNGESVTFEAR	UNC-22	Apoptosis
ITVIDKPGAPENITYPAVSR	UNC-22	Apoptosis
HGLEINNEIASLLIKPVQR	UNC-73	Apoptosis
LIHQGTLQISESIAGNVQKPK	UNC-73	Apoptosis
SDYLLAQDDFEAFFADTK	UNC-73	Apoptosis
AFWYQPSFFTK	WAH-1	Apoptosis
APAAAEEPAPSTSK	WAH-1	Apoptosis
EEAKPEKPAEPK	WAH-1	Apoptosis
YPAEDILPEHIAQK	WAH-1	Apoptosis
FTEQGVPFFIDHQSK	WWP-1	Apoptosis
IGTLNIIFSGYPER	WWP-1	Apoptosis
AEQAIYDR	AOS-1	MAPK
LTGVTENDIEK	AOS-1	MAPK
WAASYNFLYNLNR	AOS-1	MAPK
NLAYDNLNGFGAGAR	ARK-1	MAPK
NSAGSDVIQVAVK	ARK-1	MAPK
TISSSTTHQPPPQSSEAR	ARK-1	MAPK
TIPTLNGNGDDEKPK	BET-1	MAPK
VPASSSTSVSAIGK	BET-1	MAPK
LSGVNSQNTIIATVDR	CDF-1	MAPK
SDNINWGLNIQSSYR	CNK-1	MAPK
TPFDEEPEFINVR	CNK-1	MAPK
AFGLVYGEPGGK	DAB-1	MAPK
EGGVAVADLLDLESELQQIER	DAB-1	MAPK
SDISVETANATSGKPNPPSPK	DAB-1	MAPK
SGAVLHNFPVSR	DAB-1	MAPK
FGHVVEESNGSSK	DAF-18	MAPK
GIENTGPSTSGSSAPGTIK	DAF-18	MAPK
VPSDNSFADYVTGQAEVFK	DAF-18	MAPK
VQANAEEVDLEHTLGEAFER	DAF-18	MAPK
TPLYTVVTGANTNK	DEP-1	MAPK
AQVNTPLQVPPVTK	DPL-1	MAPK
FEIHDDFEILK	DPL-1	MAPK
SFLPTLHQHYVDEIIANR	DPL-1	MAPK
TNAFEHTDHLGDLIVK	DPY-22	MAPK
WLPNAAFLQSFGR	DPY-22	MAPK
LNYSDHDVIK	DPY-23	MAPK
SNFKPSLLAQK	DPY-23	MAPK
TSFFHVK	DPY-23	MAPK
AAIVSNHELHDFVQR	EFL-1	MAPK
HLEPPPASDDYVYSSTGDEYR	EFL-1	MAPK
DWSILGPHHLEEFVR	EGL-19	MAPK
FGNESEELQEK	EGL-30	MAPK
LAVPDYLPTEQDILR	EGL-30	MAPK
VPTTGIIEYPFDLEQIIFR	EGL-30	MAPK
NILAAHSPYFDAIFK	EOR-1	MAPK
YSTQLSSLR	EOR-1	MAPK
AHDFVFYAPR	ERM-1	MAPK
DPTLVFK	ERM-1	MAPK
ELTAQLQSEK	ERM-1	MAPK
LELAEAHNTIHSLEAQLK	ERM-1	MAPK
VGFPWSEIR	ERM-1	MAPK
EYGLGTFLPAIVLENVK	FRM-8	MAPK
ANEDGEGGEDGGDIGDATVK	GAP-1	MAPK
NSTLLRPSVVNVPDDWDR	GAP-2	MAPK
SQLESQVESQAR	GAP-2	MAPK
WYTVNTSHSDSGTSR	GAP-2	MAPK
EVPNELPYNDYFEYFGPNYR	HDA-1	MAPK
YGDFFPGTGDLK	HDA-1	MAPK
AGYSNLPQFGAGIAQDIK	KSR-1	MAPK
GSQSLYTLLHVVR	KSR-1	MAPK
FNHVEITDFGLSK	LET-23	MAPK
HVEYQPNPSER	LET-23	MAPK
LGAGAFGTVFAGIYYPK	LET-23	MAPK
EHEFSFVEGAVR	LET-418	MAPK
FQANFNDIINDPR	LET-418	MAPK
IGLLSLVR	LET-418	MAPK
TFSSIIKPQILEANPGTNVSK	LET-418	MAPK
LVVVGDGGVGK	LET-60	MAPK
SFENVANYR	LET-60	MAPK
TGEGFLLVFAVNEAK	LET-60	MAPK
GGWGISPR	LET-92	MAPK
YSFLQFDPAPR	LET-92	MAPK
IIEINGTSVVAVAHDR	LIN-10	MAPK
SGLSYTAPAPPSTEK	LIN-10	MAPK
TVADDFSPFVDK	LIN-10	MAPK
HFANTIPNSTPTQSVK	LIN-15A	MAPK
DTVYTAQTWR	LIN-15B	MAPK
LPTSQSSSPSTATSAQAR	LIN-15B	MAPK
VETTYIIQGNNFLK	LIN-15B	MAPK
IAILDVEPQALK	LIN-2	MAPK
SNVLSAVNSGR	LIN-2	MAPK
TGDILQVISK	LIN-2	MAPK
TDDPNLNIGSILAAIPR	LIN-25	MAPK
HYVQAFYAPINGR	LIN-3	MAPK
IFQSPDTYSVADILK	LIN-35	MAPK
SVTVFQEQLNPENPQAVNTK	LIN-35	MAPK
LPGNELWVHSEYLNTVSSIK	LIN-45	MAPK
INHEGEVNR	LIN-53	MAPK
LILGTHTSDEQNHLLISK	LIN-53	MAPK
SEYGGFGAVNGK	LIN-53	MAPK
SPHADVYIFDYLK	LIN-53	MAPK
LASLQQVLQSEFFGAVR	LIN-7	MAPK
ISAVDLQSLGDAISEIR	LIN-9	MAPK
NPYDGIYSGIIDAVIPK	LIN-9	MAPK
ISADDNASHNLTK	LIP-1	MAPK
LTNFLYLGNAETAK	LIP-1	MAPK
ALGVVAVHPVLQPVIK	LRP-1	MAPK
IGETGLVHPDELVR	LRP-1	MAPK
IVAGHLQQPTALITAPSAGR	LRP-1	MAPK
DPSAYNPVIK	LST-2	MAPK
FYYADSALNDIASELDSFDGR	LST-2	MAPK
AQKPALLSPIVSGSVLR	LST-3	MAPK
DVDFIGEEEIQDLDPEDADHR	LST-3	MAPK
HTPGGADDVVETDDLIR	LST-3	MAPK
IQLLNAATQQEPAR	LST-3	MAPK
STVSEQLSLIEQLR	LST-3	MAPK
ENIDGGWIEGR	LST-4	MAPK
HILQLWVNK	LST-4	MAPK
YVLIPIPPLPEK	LST-4	MAPK
FFTDEVIGFVSK	MEK-2	MAPK
HENIINIQEIIR	MPK-1	MAPK
SYLISLPHKPK	MPK-1	MAPK
VTDPQTDHTGFLTEYVATR	MPK-1	MAPK
LSESGQTGGPTVATGGPPQR	PAR-1	MAPK
SGSQISHAPTEPVIR	PAR-1	MAPK
TGPQAEPIFER	PTP-2	MAPK
VILTDRPNTPGSDYINASYVR	PTP-2	MAPK
YSESNPQNFSISVR	PTP-2	MAPK
NDSSPNTDTSSVEEK	SEM-4	MAPK
DDPNWWEGQLNNR	SEM-5	MAPK
FVQALFDFNPQESGELAFK	SEM-5	MAPK
ITESLPGFDTIFTYQHR	SET-16	MAPK
VLVDTPVDEPFLAEFNGWYK	SET-16	MAPK
NIVPWSTFFTALEK	SLI-1	MAPK
GSNSVGGSGGAGFDKPR	SOC-2	MAPK
LDLSSIEITSIPSPIK	SOC-2	MAPK
LGENNLTAIPEEIGHLDSLK	SOC-2	MAPK
AIQPIELVEAAWTK	SOS-1	MAPK
SLSHNQDDAPLQQFVDIR	SOS-1	MAPK
LPSPAVFETVAK	SUR-2	MAPK
TFSVPDQYPFAINPEIFK	SUR-2	MAPK
HIEEHLVQGDSK	SUR-5	MAPK
LHQNYNQVIDHNLK	SUR-5	MAPK
WFNGATLNYTENVIER	SUR-5	MAPK
EYNVYSTFQSHEPEFDYLK	SUR-6	MAPK
NAANFILSTNDK	SUR-6	MAPK
SFFSEIIASVSDVK	SUR-6	MAPK
NNITTNVISAAQR	SUR-7	MAPK
GHFIGTVDAGGIGEK	TAG-60	MAPK
GTPDQEFGFNLHAER	TAG-60	MAPK
IVGVNGQLIYPTTGHK	TAG-60	MAPK
LNGENEYGYNLHAEK	TAG-60	MAPK
TETITNSNSAYQYK	TAG-60	MAPK
HNSLEGDLTPVR	TOE-2	MAPK
NNASFLSSILGK	TOE-2	MAPK
LIAEEVVLGTGFTAIEHLR	TRR-1	MAPK
NLSGPVLGVLGAFSLLR	TRR-1	MAPK
ILQEYITQEGQK	UNC-101	MAPK
LTTVVKPLIWIETSIER	UNC-101	MAPK
STANNVEIIIPVPSDADSPK	UNC-101	MAPK
SHAFDLEKPSGSGDR	APH-2	Notch
YWALLPVNLIR	APH-2	Notch
YPPYVSAGAVFLTSETIAR	BRE-5	Notch
INEQTLDDNDSAK	CEH-20	Notch
SGNFEDEGYANNPSDLIK	CIR-1	Notch
LAEGIISEIFPFTGFFK	EMB-4	Notch
TDVAVQIISNIYHNWPNQR	EMB-4	Notch
TLIVTHSNQALNQLFEK	EMB-4	Notch
LGILHNAVSVITQLEEQVR	HLH-2	Notch
LGSLHSLIGDSVQSLTSDR	LAG-1	Notch
DLQDVITEK	LET-502	Notch
FFVNDEWTFATLR	LET-502	Notch
SDDDTTHFEEIETR	LET-502	Notch
AFLNWQR	SEL-1	Notch
GDTSAQLGLGQIYLAGGR	SEL-1	Notch
GLNQNFELAFR	SEL-1	Notch
SANQEYAAAR	SEL-1	Notch
TTGSLLTAIDVSK	SEL-1	Notch
LGLGDFIFYSVLLGK	SEL-12	Notch
YLVETAQER	SEL-12	Notch
HAQFEAESR	SEL-2	Notch
LLADLLSGIER	SEL-2	Notch
YIQNTSAAKPVQQSPQK	SEL-2	Notch
NVSDTSQISR	SEL-5	Notch
RPSIYQTSVLAFEANHR	SEL-5	Notch
SAFKPYSSQQTTSK	SEL-5	Notch
VLADGPFPEGAVK	SEL-7	Notch
NINENTNSR	SEL-9	Notch
DLEVQEFEDLR	SPR-2	Notch
NADEFPNLR	SPR-2	Notch
SYHLQSESPSTEITEIEWK	SPR-2	Notch
HLLQSHPELVESGPLVR	SPR-3	Notch
AAFVVSTLPIGVLK	SPR-5	Notch
HGLINFGR	SPR-5	Notch
LNEHPQAK	SPR-5	Notch
AVNEIYEGTNFNGIK	SUP-17	Notch
DHDGLYFVR	SUP-17	Notch
SLNTGIVTLVNYGNR	SUP-17	Notch
NIEQSPSIGNGSPIAK	APR-1	Wnt
VLASLLSPDAR	APR-1	Wnt
YIQPQAQQQLIQTPQVDQR	APR-1	Wnt
DQAPAVPAGNSGSAWNR	ATX-2	Wnt
NWGNEFSIATAPK	ATX-2	Wnt
SDQGFPTSGYFDYR	ATX-2	Wnt
AVATFDHPNVIK	CAM-1	Wnt
QPYEGASNQQVIELVANR	CAM-1	Wnt
HLEESTIGSESDAR	DSH-1	Wnt
SVSSAQYSQTSEATTAVK	DSH-1	Wnt
SINTDLTSVSQVHLK	DSH-2	Wnt
DIKPQNLLIDPESGVLK	GSK-3	Wnt
VHTPAEAIDLISK	GSK-3	Wnt
YFFYSSGEK	GSK-3	Wnt
ALNAVEALTPHLHK	HMP-2	Wnt
HSLAEEAQSELR	HMP-2	Wnt
NLSDSATNEENLTQLIIK	HMP-2	Wnt
HPQLLYESK	KIN-19	Wnt
ILQGGVGIPHIR	KIN-19	Wnt
YASINAHLGIEQSR	KIN-19	Wnt
THQLVSLATQVSSAVAHIHK	LIN-18	Wnt
VLSEDRPSSEQVVHGLR	LIN-18	Wnt
ISVEEALQHR	LIT-1	Wnt
VFVYQILR	LIT-1	Wnt
QYGEAQLHGDEAR	MIG-14	Wnt
YVAHAPLELEVR	MIG-14	Wnt
LETTTLSPVAHDQTWLR	MIG-5	Wnt
VEATTEVTYVGSPAPHALAAR	MIG-5	Wnt
VNVGDQILQVNR	MIG-5	Wnt
SSNDVTFGVSTIANEVVLSPK	MOM-5	Wnt
AYQEALDIAK	PAR-5	Wnt
LLDEFLIVK	PAR-5	Wnt
VTEQGQELSNEER	PAR-5	Wnt
LAPTRPDLSHDTQQNWEIPR	SRC-1	Wnt
LDHDQGYFITTR	SRC-1	Wnt
SDGVGAITTVVQYPNNDLIR	SYS-1	Wnt
TPLENILPFLLR	SYS-1	Wnt
LEEQSETGNNAVSEINQK	TAP-1	Wnt
LIEDHTVTSTAQALVDSFAR	TAP-1	Wnt
THLFEETEAFK	TAP-1	Wnt
