# Supplementary material for: Natural Genetic Variation Influences Protein Abundances in C. elegans Developmental Signalling Pathways
Source: PLoS One. 2016 Mar 17;11(3):e0149418. doi: 10.1371/journal.pone.0149418 (PMC4795773; doi:10.1371/journal.pone.0149418)
Supplement: S2 Table — File with separate sheets for SRM transition lists (targeting 148, 44, and 7 proteins) used in this study and a sheet with normalised retention time (iRT) of peptides. (XLSX) [file pone.0149418.s009.xlsx]

## Sheet: Column_Description
This sheet contains descriptions for all column headers used in this file
Column_header	Description
Q1	Precursor m/z
Q3	Fragment ion m/z
Transition_group_id	Unique ID for the transitions of one precursor
CE	Collision energy used for precursor
Protein_name	Targeted protein
Transition_name	Name for the transition
Peptide_sequence	Peptide sequence, including any modifications
Isotype	String for the labelling used (heavy or light)
prec_z	Precursor charge state
frg_type	Fragment ion type
frg_nr	Fragment number
frg_z	Fragment charge state
Library_name	MS/MS library used (see "Data Availability Statement")
Library_rank	Relative rank of transition in library
iRT	Normalised retention time of the peptide (can be used to calculate the retention time of the peptide in the gradient of interest using iRT kit)

## Sheet: For_148_Proteins_(295 PTPs)
Q1	Q3	Transition_group_id	CE	Protein_name	Transition_name	Peptide_sequence	Isotype	prec_z	frg_type	frg_nr	frg_z	Library_name	Library_rank
751.853	459.267	CAR-1.ETNQETFGHNAVR.2.light	25.5	CAR-1	CAR-1.ETNQETFGHNAVR.2.y4.1.light	ETNQETFGHNAVR	light	2	y	4	1	20120723_377_hPTP_All_Round_cutoff_95	5
751.853	596.326	CAR-1.ETNQETFGHNAVR.2.light	25.5	CAR-1	CAR-1.ETNQETFGHNAVR.2.y5.1.light	ETNQETFGHNAVR	light	2	y	5	1	20120723_377_hPTP_All_Round_cutoff_95	4
751.853	653.348	CAR-1.ETNQETFGHNAVR.2.light	25.5	CAR-1	CAR-1.ETNQETFGHNAVR.2.y6.1.light	ETNQETFGHNAVR	light	2	y	6	1	20120723_377_hPTP_All_Round_cutoff_95	1
751.853	800.416	CAR-1.ETNQETFGHNAVR.2.light	25.5	CAR-1	CAR-1.ETNQETFGHNAVR.2.y7.1.light	ETNQETFGHNAVR	light	2	y	7	1	20120723_377_hPTP_All_Round_cutoff_95	2
751.853	901.464	CAR-1.ETNQETFGHNAVR.2.light	25.5	CAR-1	CAR-1.ETNQETFGHNAVR.2.y8.1.light	ETNQETFGHNAVR	light	2	y	8	1	20120723_377_hPTP_All_Round_cutoff_95	3
756.857	469.276	CAR-1.ETNQETFGHNAVR.2.heavy	25.5	CAR-1	CAR-1.ETNQETFGHNAVR.2.y4.1.heavy	ETNQETFGHNAVR	heavy	2	y	4	1	20120723_377_hPTP_All_Round_cutoff_95	5
756.857	606.335	CAR-1.ETNQETFGHNAVR.2.heavy	25.5	CAR-1	CAR-1.ETNQETFGHNAVR.2.y5.1.heavy	ETNQETFGHNAVR	heavy	2	y	5	1	20120723_377_hPTP_All_Round_cutoff_95	4
756.857	663.356	CAR-1.ETNQETFGHNAVR.2.heavy	25.5	CAR-1	CAR-1.ETNQETFGHNAVR.2.y6.1.heavy	ETNQETFGHNAVR	heavy	2	y	6	1	20120723_377_hPTP_All_Round_cutoff_95	1
756.857	810.424	CAR-1.ETNQETFGHNAVR.2.heavy	25.5	CAR-1	CAR-1.ETNQETFGHNAVR.2.y7.1.heavy	ETNQETFGHNAVR	heavy	2	y	7	1	20120723_377_hPTP_All_Round_cutoff_95	2
756.857	911.472	CAR-1.ETNQETFGHNAVR.2.heavy	25.5	CAR-1	CAR-1.ETNQETFGHNAVR.2.y8.1.heavy	ETNQETFGHNAVR	heavy	2	y	8	1	20120723_377_hPTP_All_Round_cutoff_95	3
563.772	492.241	DAD-1.SEFTAVSTER.2.light	19.8	DAD-1	DAD-1.SEFTAVSTER.2.y4.1.light	SEFTAVSTER	light	2	y	4	1	20120723_377_hPTP_All_Round_cutoff_95	5
563.772	591.31	DAD-1.SEFTAVSTER.2.light	19.8	DAD-1	DAD-1.SEFTAVSTER.2.y5.1.light	SEFTAVSTER	light	2	y	5	1	20120723_377_hPTP_All_Round_cutoff_95	2
563.772	662.347	DAD-1.SEFTAVSTER.2.light	19.8	DAD-1	DAD-1.SEFTAVSTER.2.y6.1.light	SEFTAVSTER	light	2	y	6	1	20120723_377_hPTP_All_Round_cutoff_95	3
563.772	763.394	DAD-1.SEFTAVSTER.2.light	19.8	DAD-1	DAD-1.SEFTAVSTER.2.y7.1.light	SEFTAVSTER	light	2	y	7	1	20120723_377_hPTP_All_Round_cutoff_95	1
563.772	910.463	DAD-1.SEFTAVSTER.2.light	19.8	DAD-1	DAD-1.SEFTAVSTER.2.y8.1.light	SEFTAVSTER	light	2	y	8	1	20120723_377_hPTP_All_Round_cutoff_95	4
568.777	502.25	DAD-1.SEFTAVSTER.2.heavy	19.8	DAD-1	DAD-1.SEFTAVSTER.2.y4.1.heavy	SEFTAVSTER	heavy	2	y	4	1	20120723_377_hPTP_All_Round_cutoff_95	5
568.777	601.318	DAD-1.SEFTAVSTER.2.heavy	19.8	DAD-1	DAD-1.SEFTAVSTER.2.y5.1.heavy	SEFTAVSTER	heavy	2	y	5	1	20120723_377_hPTP_All_Round_cutoff_95	2
568.777	672.355	DAD-1.SEFTAVSTER.2.heavy	19.8	DAD-1	DAD-1.SEFTAVSTER.2.y6.1.heavy	SEFTAVSTER	heavy	2	y	6	1	20120723_377_hPTP_All_Round_cutoff_95	3
568.777	773.403	DAD-1.SEFTAVSTER.2.heavy	19.8	DAD-1	DAD-1.SEFTAVSTER.2.y7.1.heavy	SEFTAVSTER	heavy	2	y	7	1	20120723_377_hPTP_All_Round_cutoff_95	1
568.777	920.471	DAD-1.SEFTAVSTER.2.heavy	19.8	DAD-1	DAD-1.SEFTAVSTER.2.y8.1.heavy	SEFTAVSTER	heavy	2	y	8	1	20120723_377_hPTP_All_Round_cutoff_95	4
573.804	491.246	ERM-1.ELTAQLQSEK.2.light	20.1	ERM-1	ERM-1.ELTAQLQSEK.2.y4.1.light	ELTAQLQSEK	light	2	y	4	1	20120723_377_hPTP_All_Round_cutoff_95	5
573.804	604.33	ERM-1.ELTAQLQSEK.2.light	20.1	ERM-1	ERM-1.ELTAQLQSEK.2.y5.1.light	ELTAQLQSEK	light	2	y	5	1	20120723_377_hPTP_All_Round_cutoff_95	4
573.804	732.389	ERM-1.ELTAQLQSEK.2.light	20.1	ERM-1	ERM-1.ELTAQLQSEK.2.y6.1.light	ELTAQLQSEK	light	2	y	6	1	20120723_377_hPTP_All_Round_cutoff_95	3
573.804	803.426	ERM-1.ELTAQLQSEK.2.light	20.1	ERM-1	ERM-1.ELTAQLQSEK.2.y7.1.light	ELTAQLQSEK	light	2	y	7	1	20120723_377_hPTP_All_Round_cutoff_95	2
573.804	904.473	ERM-1.ELTAQLQSEK.2.light	20.1	ERM-1	ERM-1.ELTAQLQSEK.2.y8.1.light	ELTAQLQSEK	light	2	y	8	1	20120723_377_hPTP_All_Round_cutoff_95	1
577.811	499.26	ERM-1.ELTAQLQSEK.2.heavy	20.1	ERM-1	ERM-1.ELTAQLQSEK.2.y4.1.heavy	ELTAQLQSEK	heavy	2	y	4	1	20120723_377_hPTP_All_Round_cutoff_95	5
577.811	612.344	ERM-1.ELTAQLQSEK.2.heavy	20.1	ERM-1	ERM-1.ELTAQLQSEK.2.y5.1.heavy	ELTAQLQSEK	heavy	2	y	5	1	20120723_377_hPTP_All_Round_cutoff_95	4
577.811	740.403	ERM-1.ELTAQLQSEK.2.heavy	20.1	ERM-1	ERM-1.ELTAQLQSEK.2.y6.1.heavy	ELTAQLQSEK	heavy	2	y	6	1	20120723_377_hPTP_All_Round_cutoff_95	3
577.811	811.44	ERM-1.ELTAQLQSEK.2.heavy	20.1	ERM-1	ERM-1.ELTAQLQSEK.2.y7.1.heavy	ELTAQLQSEK	heavy	2	y	7	1	20120723_377_hPTP_All_Round_cutoff_95	2
577.811	912.488	ERM-1.ELTAQLQSEK.2.heavy	20.1	ERM-1	ERM-1.ELTAQLQSEK.2.y8.1.heavy	ELTAQLQSEK	heavy	2	y	8	1	20120723_377_hPTP_All_Round_cutoff_95	1
681.336	590.289	GAP-2.SQLESQVESQAR.2.light	23.3	GAP-2	GAP-2.SQLESQVESQAR.2.y5.1.light	SQLESQVESQAR	light	2	y	5	1	20120723_377_hPTP_All_Round_cutoff_95	2
681.336	689.358	GAP-2.SQLESQVESQAR.2.light	23.3	GAP-2	GAP-2.SQLESQVESQAR.2.y6.1.light	SQLESQVESQAR	light	2	y	6	1	20120723_377_hPTP_All_Round_cutoff_95	4
681.336	904.448	GAP-2.SQLESQVESQAR.2.light	23.3	GAP-2	GAP-2.SQLESQVESQAR.2.y8.1.light	SQLESQVESQAR	light	2	y	8	1	20120723_377_hPTP_All_Round_cutoff_95	1
681.336	1033.49	GAP-2.SQLESQVESQAR.2.light	23.3	GAP-2	GAP-2.SQLESQVESQAR.2.y9.1.light	SQLESQVESQAR	light	2	y	9	1	20120723_377_hPTP_All_Round_cutoff_95	3
681.336	1146.57	GAP-2.SQLESQVESQAR.2.light	23.3	GAP-2	GAP-2.SQLESQVESQAR.2.y10.1.light	SQLESQVESQAR	light	2	y	10	1	20120723_377_hPTP_All_Round_cutoff_95	5
686.341	600.298	GAP-2.SQLESQVESQAR.2.heavy	23.3	GAP-2	GAP-2.SQLESQVESQAR.2.y5.1.heavy	SQLESQVESQAR	heavy	2	y	5	1	20120723_377_hPTP_All_Round_cutoff_95	2
686.341	699.366	GAP-2.SQLESQVESQAR.2.heavy	23.3	GAP-2	GAP-2.SQLESQVESQAR.2.y6.1.heavy	SQLESQVESQAR	heavy	2	y	6	1	20120723_377_hPTP_All_Round_cutoff_95	4
686.341	914.457	GAP-2.SQLESQVESQAR.2.heavy	23.3	GAP-2	GAP-2.SQLESQVESQAR.2.y8.1.heavy	SQLESQVESQAR	heavy	2	y	8	1	20120723_377_hPTP_All_Round_cutoff_95	1
686.341	1043.5	GAP-2.SQLESQVESQAR.2.heavy	23.3	GAP-2	GAP-2.SQLESQVESQAR.2.y9.1.heavy	SQLESQVESQAR	heavy	2	y	9	1	20120723_377_hPTP_All_Round_cutoff_95	3
686.341	1156.58	GAP-2.SQLESQVESQAR.2.heavy	23.3	GAP-2	GAP-2.SQLESQVESQAR.2.y10.1.heavy	SQLESQVESQAR	heavy	2	y	10	1	20120723_377_hPTP_All_Round_cutoff_95	5
693.336	475.287	LIP-1.ISADDNASHNLTK.2.light	23.7	LIP-1	LIP-1.ISADDNASHNLTK.2.y4.1.light	ISADDNASHNLTK	light	2	y	4	1	20120723_377_hPTP_All_Round_cutoff_95	5
693.336	612.346	LIP-1.ISADDNASHNLTK.2.light	23.7	LIP-1	LIP-1.ISADDNASHNLTK.2.y5.1.light	ISADDNASHNLTK	light	2	y	5	1	20120723_377_hPTP_All_Round_cutoff_95	2
693.336	699.378	LIP-1.ISADDNASHNLTK.2.light	23.7	LIP-1	LIP-1.ISADDNASHNLTK.2.y6.1.light	ISADDNASHNLTK	light	2	y	6	1	20120723_377_hPTP_All_Round_cutoff_95	1
693.336	884.458	LIP-1.ISADDNASHNLTK.2.light	23.7	LIP-1	LIP-1.ISADDNASHNLTK.2.y8.1.light	ISADDNASHNLTK	light	2	y	8	1	20120723_377_hPTP_All_Round_cutoff_95	3
693.336	999.485	LIP-1.ISADDNASHNLTK.2.light	23.7	LIP-1	LIP-1.ISADDNASHNLTK.2.y9.1.light	ISADDNASHNLTK	light	2	y	9	1	20120723_377_hPTP_All_Round_cutoff_95	4
697.344	483.302	LIP-1.ISADDNASHNLTK.2.heavy	23.7	LIP-1	LIP-1.ISADDNASHNLTK.2.y4.1.heavy	ISADDNASHNLTK	heavy	2	y	4	1	20120723_377_hPTP_All_Round_cutoff_95	5
697.344	620.361	LIP-1.ISADDNASHNLTK.2.heavy	23.7	LIP-1	LIP-1.ISADDNASHNLTK.2.y5.1.heavy	ISADDNASHNLTK	heavy	2	y	5	1	20120723_377_hPTP_All_Round_cutoff_95	2
697.344	707.393	LIP-1.ISADDNASHNLTK.2.heavy	23.7	LIP-1	LIP-1.ISADDNASHNLTK.2.y6.1.heavy	ISADDNASHNLTK	heavy	2	y	6	1	20120723_377_hPTP_All_Round_cutoff_95	1
697.344	892.473	LIP-1.ISADDNASHNLTK.2.heavy	23.7	LIP-1	LIP-1.ISADDNASHNLTK.2.y8.1.heavy	ISADDNASHNLTK	heavy	2	y	8	1	20120723_377_hPTP_All_Round_cutoff_95	3
697.344	1007.5	LIP-1.ISADDNASHNLTK.2.heavy	23.7	LIP-1	LIP-1.ISADDNASHNLTK.2.y9.1.heavy	ISADDNASHNLTK	heavy	2	y	9	1	20120723_377_hPTP_All_Round_cutoff_95	4
733.865	603.31	RFP-1.VQELEHQLEDAR.2.light	24.9	RFP-1	RFP-1.VQELEHQLEDAR.2.y5.1.light	VQELEHQLEDAR	light	2	y	5	1	20120723_377_hPTP_All_Round_cutoff_95	6
733.865	868.427	RFP-1.VQELEHQLEDAR.2.light	24.9	RFP-1	RFP-1.VQELEHQLEDAR.2.y7.1.light	VQELEHQLEDAR	light	2	y	7	1	20120723_377_hPTP_All_Round_cutoff_95	1
733.865	997.47	RFP-1.VQELEHQLEDAR.2.light	24.9	RFP-1	RFP-1.VQELEHQLEDAR.2.y8.1.light	VQELEHQLEDAR	light	2	y	8	1	20120723_377_hPTP_All_Round_cutoff_95	2
733.865	1110.55	RFP-1.VQELEHQLEDAR.2.light	24.9	RFP-1	RFP-1.VQELEHQLEDAR.2.y9.1.light	VQELEHQLEDAR	light	2	y	9	1	20120723_377_hPTP_All_Round_cutoff_95	5
733.865	1239.6	RFP-1.VQELEHQLEDAR.2.light	24.9	RFP-1	RFP-1.VQELEHQLEDAR.2.y10.1.light	VQELEHQLEDAR	light	2	y	10	1	20120723_377_hPTP_All_Round_cutoff_95	4
738.869	613.318	RFP-1.VQELEHQLEDAR.2.heavy	24.9	RFP-1	RFP-1.VQELEHQLEDAR.2.y5.1.heavy	VQELEHQLEDAR	heavy	2	y	5	1	20120723_377_hPTP_All_Round_cutoff_95	6
738.869	878.435	RFP-1.VQELEHQLEDAR.2.heavy	24.9	RFP-1	RFP-1.VQELEHQLEDAR.2.y7.1.heavy	VQELEHQLEDAR	heavy	2	y	7	1	20120723_377_hPTP_All_Round_cutoff_95	1
738.869	1007.48	RFP-1.VQELEHQLEDAR.2.heavy	24.9	RFP-1	RFP-1.VQELEHQLEDAR.2.y8.1.heavy	VQELEHQLEDAR	heavy	2	y	8	1	20120723_377_hPTP_All_Round_cutoff_95	2
738.869	1120.56	RFP-1.VQELEHQLEDAR.2.heavy	24.9	RFP-1	RFP-1.VQELEHQLEDAR.2.y9.1.heavy	VQELEHQLEDAR	heavy	2	y	9	1	20120723_377_hPTP_All_Round_cutoff_95	5
738.869	1249.6	RFP-1.VQELEHQLEDAR.2.heavy	24.9	RFP-1	RFP-1.VQELEHQLEDAR.2.y10.1.heavy	VQELEHQLEDAR	heavy	2	y	10	1	20120723_377_hPTP_All_Round_cutoff_95	4
554.785	503.257	SEL-12.YLVETAQER.2.light	19.5	SEL-12	SEL-12.YLVETAQER.2.y4.1.light	YLVETAQER	light	2	y	4	1	20120723_377_hPTP_All_Round_cutoff_95	4
554.785	604.305	SEL-12.YLVETAQER.2.light	19.5	SEL-12	SEL-12.YLVETAQER.2.y5.1.light	YLVETAQER	light	2	y	5	1	20120723_377_hPTP_All_Round_cutoff_95	3
554.785	733.348	SEL-12.YLVETAQER.2.light	19.5	SEL-12	SEL-12.YLVETAQER.2.y6.1.light	YLVETAQER	light	2	y	6	1	20120723_377_hPTP_All_Round_cutoff_95	2
554.785	832.416	SEL-12.YLVETAQER.2.light	19.5	SEL-12	SEL-12.YLVETAQER.2.y7.1.light	YLVETAQER	light	2	y	7	1	20120723_377_hPTP_All_Round_cutoff_95	1
554.785	945.5	SEL-12.YLVETAQER.2.light	19.5	SEL-12	SEL-12.YLVETAQER.2.y8.1.light	YLVETAQER	light	2	y	8	1	20120723_377_hPTP_All_Round_cutoff_95	5
559.789	513.266	SEL-12.YLVETAQER.2.heavy	19.5	SEL-12	SEL-12.YLVETAQER.2.y4.1.heavy	YLVETAQER	heavy	2	y	4	1	20120723_377_hPTP_All_Round_cutoff_95	4
559.789	614.313	SEL-12.YLVETAQER.2.heavy	19.5	SEL-12	SEL-12.YLVETAQER.2.y5.1.heavy	YLVETAQER	heavy	2	y	5	1	20120723_377_hPTP_All_Round_cutoff_95	3
559.789	743.356	SEL-12.YLVETAQER.2.heavy	19.5	SEL-12	SEL-12.YLVETAQER.2.y6.1.heavy	YLVETAQER	heavy	2	y	6	1	20120723_377_hPTP_All_Round_cutoff_95	2
559.789	842.424	SEL-12.YLVETAQER.2.heavy	19.5	SEL-12	SEL-12.YLVETAQER.2.y7.1.heavy	YLVETAQER	heavy	2	y	7	1	20120723_377_hPTP_All_Round_cutoff_95	1
559.789	955.508	SEL-12.YLVETAQER.2.heavy	19.5	SEL-12	SEL-12.YLVETAQER.2.y8.1.heavy	YLVETAQER	heavy	2	y	8	1	20120723_377_hPTP_All_Round_cutoff_95	5
696.349	534.252	SUR-5.HIEEHLVQGDSK.2.light	23.8	SUR-5	SUR-5.HIEEHLVQGDSK.2.y5.1.light	HIEEHLVQGDSK	light	2	y	5	1	20120723_377_hPTP_All_Round_cutoff_95	5
696.349	633.32	SUR-5.HIEEHLVQGDSK.2.light	23.8	SUR-5	SUR-5.HIEEHLVQGDSK.2.y6.1.light	HIEEHLVQGDSK	light	2	y	6	1	20120723_377_hPTP_All_Round_cutoff_95	1
696.349	746.404	SUR-5.HIEEHLVQGDSK.2.light	23.8	SUR-5	SUR-5.HIEEHLVQGDSK.2.y7.1.light	HIEEHLVQGDSK	light	2	y	7	1	20120723_377_hPTP_All_Round_cutoff_95	3
696.349	883.463	SUR-5.HIEEHLVQGDSK.2.light	23.8	SUR-5	SUR-5.HIEEHLVQGDSK.2.y8.1.light	HIEEHLVQGDSK	light	2	y	8	1	20120723_377_hPTP_All_Round_cutoff_95	4
696.349	1141.55	SUR-5.HIEEHLVQGDSK.2.light	23.8	SUR-5	SUR-5.HIEEHLVQGDSK.2.y10.1.light	HIEEHLVQGDSK	light	2	y	10	1	20120723_377_hPTP_All_Round_cutoff_95	2
700.356	542.266	SUR-5.HIEEHLVQGDSK.2.heavy	23.8	SUR-5	SUR-5.HIEEHLVQGDSK.2.y5.1.heavy	HIEEHLVQGDSK	heavy	2	y	5	1	20120723_377_hPTP_All_Round_cutoff_95	5
700.356	641.334	SUR-5.HIEEHLVQGDSK.2.heavy	23.8	SUR-5	SUR-5.HIEEHLVQGDSK.2.y6.1.heavy	HIEEHLVQGDSK	heavy	2	y	6	1	20120723_377_hPTP_All_Round_cutoff_95	1
700.356	754.418	SUR-5.HIEEHLVQGDSK.2.heavy	23.8	SUR-5	SUR-5.HIEEHLVQGDSK.2.y7.1.heavy	HIEEHLVQGDSK	heavy	2	y	7	1	20120723_377_hPTP_All_Round_cutoff_95	3
700.356	891.477	SUR-5.HIEEHLVQGDSK.2.heavy	23.8	SUR-5	SUR-5.HIEEHLVQGDSK.2.y8.1.heavy	HIEEHLVQGDSK	heavy	2	y	8	1	20120723_377_hPTP_All_Round_cutoff_95	4
700.356	1149.56	SUR-5.HIEEHLVQGDSK.2.heavy	23.8	SUR-5	SUR-5.HIEEHLVQGDSK.2.y10.1.heavy	HIEEHLVQGDSK	heavy	2	y	10	1	20120723_377_hPTP_All_Round_cutoff_95	2
810.381	601.298	TAG-60.TETITNSNSAYQYK.2.light	27.2	TAG-60	TAG-60.TETITNSNSAYQYK.2.y4.1.light	TETITNSNSAYQYK	light	2	y	4	1	20120723_377_hPTP_All_Round_cutoff_95	4
810.381	759.367	TAG-60.TETITNSNSAYQYK.2.light	27.2	TAG-60	TAG-60.TETITNSNSAYQYK.2.y6.1.light	TETITNSNSAYQYK	light	2	y	6	1	20120723_377_hPTP_All_Round_cutoff_95	5
810.381	960.442	TAG-60.TETITNSNSAYQYK.2.light	27.2	TAG-60	TAG-60.TETITNSNSAYQYK.2.y8.1.light	TETITNSNSAYQYK	light	2	y	8	1	20120723_377_hPTP_All_Round_cutoff_95	3
810.381	1074.49	TAG-60.TETITNSNSAYQYK.2.light	27.2	TAG-60	TAG-60.TETITNSNSAYQYK.2.y9.1.light	TETITNSNSAYQYK	light	2	y	9	1	20120723_377_hPTP_All_Round_cutoff_95	2
810.381	1175.53	TAG-60.TETITNSNSAYQYK.2.light	27.2	TAG-60	TAG-60.TETITNSNSAYQYK.2.y10.1.light	TETITNSNSAYQYK	light	2	y	10	1	20120723_377_hPTP_All_Round_cutoff_95	1
814.388	609.312	TAG-60.TETITNSNSAYQYK.2.heavy	27.2	TAG-60	TAG-60.TETITNSNSAYQYK.2.y4.1.heavy	TETITNSNSAYQYK	heavy	2	y	4	1	20120723_377_hPTP_All_Round_cutoff_95	4
814.388	767.381	TAG-60.TETITNSNSAYQYK.2.heavy	27.2	TAG-60	TAG-60.TETITNSNSAYQYK.2.y6.1.heavy	TETITNSNSAYQYK	heavy	2	y	6	1	20120723_377_hPTP_All_Round_cutoff_95	5
814.388	968.456	TAG-60.TETITNSNSAYQYK.2.heavy	27.2	TAG-60	TAG-60.TETITNSNSAYQYK.2.y8.1.heavy	TETITNSNSAYQYK	heavy	2	y	8	1	20120723_377_hPTP_All_Round_cutoff_95	3
814.388	1082.5	TAG-60.TETITNSNSAYQYK.2.heavy	27.2	TAG-60	TAG-60.TETITNSNSAYQYK.2.y9.1.heavy	TETITNSNSAYQYK	heavy	2	y	9	1	20120723_377_hPTP_All_Round_cutoff_95	2
814.388	1183.55	TAG-60.TETITNSNSAYQYK.2.heavy	27.2	TAG-60	TAG-60.TETITNSNSAYQYK.2.y10.1.heavy	TETITNSNSAYQYK	heavy	2	y	10	1	20120723_377_hPTP_All_Round_cutoff_95	1
990.979	422.225	CED-7.NASEPSLKPAGYDTQSSTK.2.light	32.6	CED-7	CED-7.NASEPSLKPAGYDTQSSTK.2.y4.1.light	NASEPSLKPAGYDTQSSTK	light	2	y	4	1	20120723_377_hPTP_All_Round_cutoff_95	3
990.979	651.331	CED-7.NASEPSLKPAGYDTQSSTK.2.light	32.6	CED-7	CED-7.NASEPSLKPAGYDTQSSTK.2.y6.1.light	NASEPSLKPAGYDTQSSTK	light	2	y	6	1	20120723_377_hPTP_All_Round_cutoff_95	2
990.979	929.421	CED-7.NASEPSLKPAGYDTQSSTK.2.light	32.6	CED-7	CED-7.NASEPSLKPAGYDTQSSTK.2.y8.1.light	NASEPSLKPAGYDTQSSTK	light	2	y	8	1	20120723_377_hPTP_All_Round_cutoff_95	4
990.979	1154.53	CED-7.NASEPSLKPAGYDTQSSTK.2.light	32.6	CED-7	CED-7.NASEPSLKPAGYDTQSSTK.2.y11.1.light	NASEPSLKPAGYDTQSSTK	light	2	y	11	1	20120723_377_hPTP_All_Round_cutoff_95	1
990.979	1282.63	CED-7.NASEPSLKPAGYDTQSSTK.2.light	32.6	CED-7	CED-7.NASEPSLKPAGYDTQSSTK.2.y12.1.light	NASEPSLKPAGYDTQSSTK	light	2	y	12	1	20120723_377_hPTP_All_Round_cutoff_95	5
994.986	430.239	CED-7.NASEPSLKPAGYDTQSSTK.2.heavy	32.6	CED-7	CED-7.NASEPSLKPAGYDTQSSTK.2.y4.1.heavy	NASEPSLKPAGYDTQSSTK	heavy	2	y	4	1	20120723_377_hPTP_All_Round_cutoff_95	3
994.986	659.345	CED-7.NASEPSLKPAGYDTQSSTK.2.heavy	32.6	CED-7	CED-7.NASEPSLKPAGYDTQSSTK.2.y6.1.heavy	NASEPSLKPAGYDTQSSTK	heavy	2	y	6	1	20120723_377_hPTP_All_Round_cutoff_95	2
994.986	937.435	CED-7.NASEPSLKPAGYDTQSSTK.2.heavy	32.6	CED-7	CED-7.NASEPSLKPAGYDTQSSTK.2.y8.1.heavy	NASEPSLKPAGYDTQSSTK	heavy	2	y	8	1	20120723_377_hPTP_All_Round_cutoff_95	4
994.986	1162.55	CED-7.NASEPSLKPAGYDTQSSTK.2.heavy	32.6	CED-7	CED-7.NASEPSLKPAGYDTQSSTK.2.y11.1.heavy	NASEPSLKPAGYDTQSSTK	heavy	2	y	11	1	20120723_377_hPTP_All_Round_cutoff_95	1
994.986	1290.64	CED-7.NASEPSLKPAGYDTQSSTK.2.heavy	32.6	CED-7	CED-7.NASEPSLKPAGYDTQSSTK.2.y12.1.heavy	NASEPSLKPAGYDTQSSTK	heavy	2	y	12	1	20120723_377_hPTP_All_Round_cutoff_95	5
922.947	418.266	DSH-1.SVSSAQYSQTSEATTAVK.2.light	30.6	DSH-1	DSH-1.SVSSAQYSQTSEATTAVK.2.y4.1.light	SVSSAQYSQTSEATTAVK	light	2	y	4	1	20120723_377_hPTP_All_Round_cutoff_95	4
922.947	806.425	DSH-1.SVSSAQYSQTSEATTAVK.2.light	30.6	DSH-1	DSH-1.SVSSAQYSQTSEATTAVK.2.y8.1.light	SVSSAQYSQTSEATTAVK	light	2	y	8	1	20120723_377_hPTP_All_Round_cutoff_95	3
922.947	907.473	DSH-1.SVSSAQYSQTSEATTAVK.2.light	30.6	DSH-1	DSH-1.SVSSAQYSQTSEATTAVK.2.y9.1.light	SVSSAQYSQTSEATTAVK	light	2	y	9	1	20120723_377_hPTP_All_Round_cutoff_95	2
922.947	1122.56	DSH-1.SVSSAQYSQTSEATTAVK.2.light	30.6	DSH-1	DSH-1.SVSSAQYSQTSEATTAVK.2.y11.1.light	SVSSAQYSQTSEATTAVK	light	2	y	11	1	20120723_377_hPTP_All_Round_cutoff_95	1
922.947	1285.63	DSH-1.SVSSAQYSQTSEATTAVK.2.light	30.6	DSH-1	DSH-1.SVSSAQYSQTSEATTAVK.2.y12.1.light	SVSSAQYSQTSEATTAVK	light	2	y	12	1	20120723_377_hPTP_All_Round_cutoff_95	5
926.954	426.28	DSH-1.SVSSAQYSQTSEATTAVK.2.heavy	30.6	DSH-1	DSH-1.SVSSAQYSQTSEATTAVK.2.y4.1.heavy	SVSSAQYSQTSEATTAVK	heavy	2	y	4	1	20120723_377_hPTP_All_Round_cutoff_95	4
926.954	814.44	DSH-1.SVSSAQYSQTSEATTAVK.2.heavy	30.6	DSH-1	DSH-1.SVSSAQYSQTSEATTAVK.2.y8.1.heavy	SVSSAQYSQTSEATTAVK	heavy	2	y	8	1	20120723_377_hPTP_All_Round_cutoff_95	3
926.954	915.487	DSH-1.SVSSAQYSQTSEATTAVK.2.heavy	30.6	DSH-1	DSH-1.SVSSAQYSQTSEATTAVK.2.y9.1.heavy	SVSSAQYSQTSEATTAVK	heavy	2	y	9	1	20120723_377_hPTP_All_Round_cutoff_95	2
926.954	1130.58	DSH-1.SVSSAQYSQTSEATTAVK.2.heavy	30.6	DSH-1	DSH-1.SVSSAQYSQTSEATTAVK.2.y11.1.heavy	SVSSAQYSQTSEATTAVK	heavy	2	y	11	1	20120723_377_hPTP_All_Round_cutoff_95	1
926.954	1293.64	DSH-1.SVSSAQYSQTSEATTAVK.2.heavy	30.6	DSH-1	DSH-1.SVSSAQYSQTSEATTAVK.2.y12.1.heavy	SVSSAQYSQTSEATTAVK	heavy	2	y	12	1	20120723_377_hPTP_All_Round_cutoff_95	5
800.021	467.225	EFL-1.HLEPPPASDDYVYSSTGDEYR.3.light	32.7	EFL-1	EFL-1.HLEPPPASDDYVYSSTGDEYR.3.y3.1.light	HLEPPPASDDYVYSSTGDEYR	light	3	y	3	1	20120723_377_hPTP_All_Round_cutoff_95	3
800.021	639.273	EFL-1.HLEPPPASDDYVYSSTGDEYR.3.light	32.7	EFL-1	EFL-1.HLEPPPASDDYVYSSTGDEYR.3.y5.1.light	HLEPPPASDDYVYSSTGDEYR	light	3	y	5	1	20120723_377_hPTP_All_Round_cutoff_95	2
800.021	740.321	EFL-1.HLEPPPASDDYVYSSTGDEYR.3.light	32.7	EFL-1	EFL-1.HLEPPPASDDYVYSSTGDEYR.3.y6.1.light	HLEPPPASDDYVYSSTGDEYR	light	3	y	6	1	20120723_377_hPTP_All_Round_cutoff_95	5
800.021	914.385	EFL-1.HLEPPPASDDYVYSSTGDEYR.3.light	32.7	EFL-1	EFL-1.HLEPPPASDDYVYSSTGDEYR.3.y8.1.light	HLEPPPASDDYVYSSTGDEYR	light	3	y	8	1	20120723_377_hPTP_All_Round_cutoff_95	1
800.021	1077.45	EFL-1.HLEPPPASDDYVYSSTGDEYR.3.light	32.7	EFL-1	EFL-1.HLEPPPASDDYVYSSTGDEYR.3.y9.1.light	HLEPPPASDDYVYSSTGDEYR	light	3	y	9	1	20120723_377_hPTP_All_Round_cutoff_95	4
803.357	477.233	EFL-1.HLEPPPASDDYVYSSTGDEYR.3.heavy	32.7	EFL-1	EFL-1.HLEPPPASDDYVYSSTGDEYR.3.y3.1.heavy	HLEPPPASDDYVYSSTGDEYR	heavy	3	y	3	1	20120723_377_hPTP_All_Round_cutoff_95	3
803.357	649.282	EFL-1.HLEPPPASDDYVYSSTGDEYR.3.heavy	32.7	EFL-1	EFL-1.HLEPPPASDDYVYSSTGDEYR.3.y5.1.heavy	HLEPPPASDDYVYSSTGDEYR	heavy	3	y	5	1	20120723_377_hPTP_All_Round_cutoff_95	2
803.357	750.329	EFL-1.HLEPPPASDDYVYSSTGDEYR.3.heavy	32.7	EFL-1	EFL-1.HLEPPPASDDYVYSSTGDEYR.3.y6.1.heavy	HLEPPPASDDYVYSSTGDEYR	heavy	3	y	6	1	20120723_377_hPTP_All_Round_cutoff_95	5
803.357	924.393	EFL-1.HLEPPPASDDYVYSSTGDEYR.3.heavy	32.7	EFL-1	EFL-1.HLEPPPASDDYVYSSTGDEYR.3.y8.1.heavy	HLEPPPASDDYVYSSTGDEYR	heavy	3	y	8	1	20120723_377_hPTP_All_Round_cutoff_95	1
803.357	1087.46	EFL-1.HLEPPPASDDYVYSSTGDEYR.3.heavy	32.7	EFL-1	EFL-1.HLEPPPASDDYVYSSTGDEYR.3.y9.1.heavy	HLEPPPASDDYVYSSTGDEYR	heavy	3	y	9	1	20120723_377_hPTP_All_Round_cutoff_95	4
685.339	703.373	HMP-2.HSLAEEAQSELR.2.light	23.5	HMP-2	HMP-2.HSLAEEAQSELR.2.y6.1.light	HSLAEEAQSELR	light	2	y	6	1	20120723_377_hPTP_All_Round_cutoff_95	5
685.339	832.416	HMP-2.HSLAEEAQSELR.2.light	23.5	HMP-2	HMP-2.HSLAEEAQSELR.2.y7.1.light	HSLAEEAQSELR	light	2	y	7	1	20120723_377_hPTP_All_Round_cutoff_95	4
685.339	1032.5	HMP-2.HSLAEEAQSELR.2.light	23.5	HMP-2	HMP-2.HSLAEEAQSELR.2.y9.1.light	HSLAEEAQSELR	light	2	y	9	1	20120723_377_hPTP_All_Round_cutoff_95	1
685.339	1145.58	HMP-2.HSLAEEAQSELR.2.light	23.5	HMP-2	HMP-2.HSLAEEAQSELR.2.y10.1.light	HSLAEEAQSELR	light	2	y	10	1	20120723_377_hPTP_All_Round_cutoff_95	2
685.339	1232.61	HMP-2.HSLAEEAQSELR.2.light	23.5	HMP-2	HMP-2.HSLAEEAQSELR.2.y11.1.light	HSLAEEAQSELR	light	2	y	11	1	20120723_377_hPTP_All_Round_cutoff_95	3
690.343	713.382	HMP-2.HSLAEEAQSELR.2.heavy	23.5	HMP-2	HMP-2.HSLAEEAQSELR.2.y6.1.heavy	HSLAEEAQSELR	heavy	2	y	6	1	20120723_377_hPTP_All_Round_cutoff_95	5
690.343	842.424	HMP-2.HSLAEEAQSELR.2.heavy	23.5	HMP-2	HMP-2.HSLAEEAQSELR.2.y7.1.heavy	HSLAEEAQSELR	heavy	2	y	7	1	20120723_377_hPTP_All_Round_cutoff_95	4
690.343	1042.5	HMP-2.HSLAEEAQSELR.2.heavy	23.5	HMP-2	HMP-2.HSLAEEAQSELR.2.y9.1.heavy	HSLAEEAQSELR	heavy	2	y	9	1	20120723_377_hPTP_All_Round_cutoff_95	1
690.343	1155.59	HMP-2.HSLAEEAQSELR.2.heavy	23.5	HMP-2	HMP-2.HSLAEEAQSELR.2.y10.1.heavy	HSLAEEAQSELR	heavy	2	y	10	1	20120723_377_hPTP_All_Round_cutoff_95	2
690.343	1242.62	HMP-2.HSLAEEAQSELR.2.heavy	23.5	HMP-2	HMP-2.HSLAEEAQSELR.2.y11.1.heavy	HSLAEEAQSELR	heavy	2	y	11	1	20120723_377_hPTP_All_Round_cutoff_95	3
606.608	519.241	LET-413.VHFHDQADTTFEENK.3.light	25.3	LET-413	LET-413.VHFHDQADTTFEENK.3.y4.1.light	VHFHDQADTTFEENK	light	3	y	4	1	20120723_377_hPTP_All_Round_cutoff_95	3
606.608	666.309	LET-413.VHFHDQADTTFEENK.3.light	25.3	LET-413	LET-413.VHFHDQADTTFEENK.3.y5.1.light	VHFHDQADTTFEENK	light	3	y	5	1	20120723_377_hPTP_All_Round_cutoff_95	1
606.608	767.357	LET-413.VHFHDQADTTFEENK.3.light	25.3	LET-413	LET-413.VHFHDQADTTFEENK.3.y6.1.light	VHFHDQADTTFEENK	light	3	y	6	1	20120723_377_hPTP_All_Round_cutoff_95	2
606.608	868.405	LET-413.VHFHDQADTTFEENK.3.light	25.3	LET-413	LET-413.VHFHDQADTTFEENK.3.y7.1.light	VHFHDQADTTFEENK	light	3	y	7	1	20120723_377_hPTP_All_Round_cutoff_95	4
606.608	983.432	LET-413.VHFHDQADTTFEENK.3.light	25.3	LET-413	LET-413.VHFHDQADTTFEENK.3.y8.1.light	VHFHDQADTTFEENK	light	3	y	8	1	20120723_377_hPTP_All_Round_cutoff_95	5
609.279	527.255	LET-413.VHFHDQADTTFEENK.3.heavy	25.3	LET-413	LET-413.VHFHDQADTTFEENK.3.y4.1.heavy	VHFHDQADTTFEENK	heavy	3	y	4	1	20120723_377_hPTP_All_Round_cutoff_95	3
609.279	674.324	LET-413.VHFHDQADTTFEENK.3.heavy	25.3	LET-413	LET-413.VHFHDQADTTFEENK.3.y5.1.heavy	VHFHDQADTTFEENK	heavy	3	y	5	1	20120723_377_hPTP_All_Round_cutoff_95	1
609.279	775.371	LET-413.VHFHDQADTTFEENK.3.heavy	25.3	LET-413	LET-413.VHFHDQADTTFEENK.3.y6.1.heavy	VHFHDQADTTFEENK	heavy	3	y	6	1	20120723_377_hPTP_All_Round_cutoff_95	2
609.279	876.419	LET-413.VHFHDQADTTFEENK.3.heavy	25.3	LET-413	LET-413.VHFHDQADTTFEENK.3.y7.1.heavy	VHFHDQADTTFEENK	heavy	3	y	7	1	20120723_377_hPTP_All_Round_cutoff_95	4
609.279	991.446	LET-413.VHFHDQADTTFEENK.3.heavy	25.3	LET-413	LET-413.VHFHDQADTTFEENK.3.y8.1.heavy	VHFHDQADTTFEENK	heavy	3	y	8	1	20120723_377_hPTP_All_Round_cutoff_95	5
623.297	474.267	LST-4.ENIDGGWIEGR.2.light	21.6	LST-4	LST-4.ENIDGGWIEGR.2.y4.1.light	ENIDGGWIEGR	light	2	y	4	1	20120723_377_hPTP_All_Round_cutoff_95	3
623.297	717.368	LST-4.ENIDGGWIEGR.2.light	21.6	LST-4	LST-4.ENIDGGWIEGR.2.y6.1.light	ENIDGGWIEGR	light	2	y	6	1	20120723_377_hPTP_All_Round_cutoff_95	4
623.297	774.389	LST-4.ENIDGGWIEGR.2.light	21.6	LST-4	LST-4.ENIDGGWIEGR.2.y7.1.light	ENIDGGWIEGR	light	2	y	7	1	20120723_377_hPTP_All_Round_cutoff_95	2
623.297	889.416	LST-4.ENIDGGWIEGR.2.light	21.6	LST-4	LST-4.ENIDGGWIEGR.2.y8.1.light	ENIDGGWIEGR	light	2	y	8	1	20120723_377_hPTP_All_Round_cutoff_95	1
623.297	1002.5	LST-4.ENIDGGWIEGR.2.light	21.6	LST-4	LST-4.ENIDGGWIEGR.2.y9.1.light	ENIDGGWIEGR	light	2	y	9	1	20120723_377_hPTP_All_Round_cutoff_95	5
628.301	484.275	LST-4.ENIDGGWIEGR.2.heavy	21.6	LST-4	LST-4.ENIDGGWIEGR.2.y4.1.heavy	ENIDGGWIEGR	heavy	2	y	4	1	20120723_377_hPTP_All_Round_cutoff_95	3
628.301	727.376	LST-4.ENIDGGWIEGR.2.heavy	21.6	LST-4	LST-4.ENIDGGWIEGR.2.y6.1.heavy	ENIDGGWIEGR	heavy	2	y	6	1	20120723_377_hPTP_All_Round_cutoff_95	4
628.301	784.398	LST-4.ENIDGGWIEGR.2.heavy	21.6	LST-4	LST-4.ENIDGGWIEGR.2.y7.1.heavy	ENIDGGWIEGR	heavy	2	y	7	1	20120723_377_hPTP_All_Round_cutoff_95	2
628.301	899.425	LST-4.ENIDGGWIEGR.2.heavy	21.6	LST-4	LST-4.ENIDGGWIEGR.2.y8.1.heavy	ENIDGGWIEGR	heavy	2	y	8	1	20120723_377_hPTP_All_Round_cutoff_95	1
628.301	1012.51	LST-4.ENIDGGWIEGR.2.heavy	21.6	LST-4	LST-4.ENIDGGWIEGR.2.y9.1.heavy	ENIDGGWIEGR	heavy	2	y	9	1	20120723_377_hPTP_All_Round_cutoff_95	5
641.807	423.224	MRPL-18.QAPNTGYQFEK.2.light	22.2	MRPL-18	MRPL-18.QAPNTGYQFEK.2.y3.1.light	QAPNTGYQFEK	light	2	y	3	1	20120723_377_hPTP_All_Round_cutoff_95	4
641.807	771.367	MRPL-18.QAPNTGYQFEK.2.light	22.2	MRPL-18	MRPL-18.QAPNTGYQFEK.2.y6.1.light	QAPNTGYQFEK	light	2	y	6	1	20120723_377_hPTP_All_Round_cutoff_95	3
641.807	872.415	MRPL-18.QAPNTGYQFEK.2.light	22.2	MRPL-18	MRPL-18.QAPNTGYQFEK.2.y7.1.light	QAPNTGYQFEK	light	2	y	7	1	20120723_377_hPTP_All_Round_cutoff_95	2
641.807	986.458	MRPL-18.QAPNTGYQFEK.2.light	22.2	MRPL-18	MRPL-18.QAPNTGYQFEK.2.y8.1.light	QAPNTGYQFEK	light	2	y	8	1	20120723_377_hPTP_All_Round_cutoff_95	5
641.807	1083.51	MRPL-18.QAPNTGYQFEK.2.light	22.2	MRPL-18	MRPL-18.QAPNTGYQFEK.2.y9.1.light	QAPNTGYQFEK	light	2	y	9	1	20120723_377_hPTP_All_Round_cutoff_95	1
645.814	431.238	MRPL-18.QAPNTGYQFEK.2.heavy	22.2	MRPL-18	MRPL-18.QAPNTGYQFEK.2.y3.1.heavy	QAPNTGYQFEK	heavy	2	y	3	1	20120723_377_hPTP_All_Round_cutoff_95	4
645.814	779.381	MRPL-18.QAPNTGYQFEK.2.heavy	22.2	MRPL-18	MRPL-18.QAPNTGYQFEK.2.y6.1.heavy	QAPNTGYQFEK	heavy	2	y	6	1	20120723_377_hPTP_All_Round_cutoff_95	3
645.814	880.429	MRPL-18.QAPNTGYQFEK.2.heavy	22.2	MRPL-18	MRPL-18.QAPNTGYQFEK.2.y7.1.heavy	QAPNTGYQFEK	heavy	2	y	7	1	20120723_377_hPTP_All_Round_cutoff_95	2
645.814	994.472	MRPL-18.QAPNTGYQFEK.2.heavy	22.2	MRPL-18	MRPL-18.QAPNTGYQFEK.2.y8.1.heavy	QAPNTGYQFEK	heavy	2	y	8	1	20120723_377_hPTP_All_Round_cutoff_95	5
645.814	1091.52	MRPL-18.QAPNTGYQFEK.2.heavy	22.2	MRPL-18	MRPL-18.QAPNTGYQFEK.2.y9.1.heavy	QAPNTGYQFEK	heavy	2	y	9	1	20120723_377_hPTP_All_Round_cutoff_95	1
878.429	402.235	RGL-1.DGNGTIEGGASPQLGPSAK.2.light	29.3	RGL-1	RGL-1.DGNGTIEGGASPQLGPSAK.2.y4.1.light	DGNGTIEGGASPQLGPSAK	light	2	y	4	1	20120723_377_hPTP_All_Round_cutoff_95	4
878.429	459.256	RGL-1.DGNGTIEGGASPQLGPSAK.2.light	29.3	RGL-1	RGL-1.DGNGTIEGGASPQLGPSAK.2.y5.1.light	DGNGTIEGGASPQLGPSAK	light	2	y	5	1	20120723_377_hPTP_All_Round_cutoff_95	1
878.429	797.452	RGL-1.DGNGTIEGGASPQLGPSAK.2.light	29.3	RGL-1	RGL-1.DGNGTIEGGASPQLGPSAK.2.y8.1.light	DGNGTIEGGASPQLGPSAK	light	2	y	8	1	20120723_377_hPTP_All_Round_cutoff_95	3
878.429	884.484	RGL-1.DGNGTIEGGASPQLGPSAK.2.light	29.3	RGL-1	RGL-1.DGNGTIEGGASPQLGPSAK.2.y9.1.light	DGNGTIEGGASPQLGPSAK	light	2	y	9	1	20120723_377_hPTP_All_Round_cutoff_95	5
878.429	1069.56	RGL-1.DGNGTIEGGASPQLGPSAK.2.light	29.3	RGL-1	RGL-1.DGNGTIEGGASPQLGPSAK.2.y12.1.light	DGNGTIEGGASPQLGPSAK	light	2	y	12	1	20120723_377_hPTP_All_Round_cutoff_95	2
882.436	410.249	RGL-1.DGNGTIEGGASPQLGPSAK.2.heavy	29.3	RGL-1	RGL-1.DGNGTIEGGASPQLGPSAK.2.y4.1.heavy	DGNGTIEGGASPQLGPSAK	heavy	2	y	4	1	20120723_377_hPTP_All_Round_cutoff_95	4
882.436	467.27	RGL-1.DGNGTIEGGASPQLGPSAK.2.heavy	29.3	RGL-1	RGL-1.DGNGTIEGGASPQLGPSAK.2.y5.1.heavy	DGNGTIEGGASPQLGPSAK	heavy	2	y	5	1	20120723_377_hPTP_All_Round_cutoff_95	1
882.436	805.466	RGL-1.DGNGTIEGGASPQLGPSAK.2.heavy	29.3	RGL-1	RGL-1.DGNGTIEGGASPQLGPSAK.2.y8.1.heavy	DGNGTIEGGASPQLGPSAK	heavy	2	y	8	1	20120723_377_hPTP_All_Round_cutoff_95	3
882.436	892.498	RGL-1.DGNGTIEGGASPQLGPSAK.2.heavy	29.3	RGL-1	RGL-1.DGNGTIEGGASPQLGPSAK.2.y9.1.heavy	DGNGTIEGGASPQLGPSAK	heavy	2	y	9	1	20120723_377_hPTP_All_Round_cutoff_95	5
882.436	1077.58	RGL-1.DGNGTIEGGASPQLGPSAK.2.heavy	29.3	RGL-1	RGL-1.DGNGTIEGGASPQLGPSAK.2.y12.1.heavy	DGNGTIEGGASPQLGPSAK	heavy	2	y	12	1	20120723_377_hPTP_All_Round_cutoff_95	2
584.273	484.251	TAG-60.LNGENEYGYNLHAEK.3.light	24.5	TAG-60	TAG-60.LNGENEYGYNLHAEK.3.y4.1.light	LNGENEYGYNLHAEK	light	3	y	4	1	20120723_377_hPTP_All_Round_cutoff_95	2
584.273	597.335	TAG-60.LNGENEYGYNLHAEK.3.light	24.5	TAG-60	TAG-60.LNGENEYGYNLHAEK.3.y5.1.light	LNGENEYGYNLHAEK	light	3	y	5	1	20120723_377_hPTP_All_Round_cutoff_95	5
584.273	711.378	TAG-60.LNGENEYGYNLHAEK.3.light	24.5	TAG-60	TAG-60.LNGENEYGYNLHAEK.3.y6.1.light	LNGENEYGYNLHAEK	light	3	y	6	1	20120723_377_hPTP_All_Round_cutoff_95	4
584.273	931.463	TAG-60.LNGENEYGYNLHAEK.3.light	24.5	TAG-60	TAG-60.LNGENEYGYNLHAEK.3.y8.1.light	LNGENEYGYNLHAEK	light	3	y	8	1	20120723_377_hPTP_All_Round_cutoff_95	1
584.273	1094.53	TAG-60.LNGENEYGYNLHAEK.3.light	24.5	TAG-60	TAG-60.LNGENEYGYNLHAEK.3.y9.1.light	LNGENEYGYNLHAEK	light	3	y	9	1	20120723_377_hPTP_All_Round_cutoff_95	3
586.944	492.266	TAG-60.LNGENEYGYNLHAEK.3.heavy	24.5	TAG-60	TAG-60.LNGENEYGYNLHAEK.3.y4.1.heavy	LNGENEYGYNLHAEK	heavy	3	y	4	1	20120723_377_hPTP_All_Round_cutoff_95	2
586.944	605.35	TAG-60.LNGENEYGYNLHAEK.3.heavy	24.5	TAG-60	TAG-60.LNGENEYGYNLHAEK.3.y5.1.heavy	LNGENEYGYNLHAEK	heavy	3	y	5	1	20120723_377_hPTP_All_Round_cutoff_95	5
586.944	719.393	TAG-60.LNGENEYGYNLHAEK.3.heavy	24.5	TAG-60	TAG-60.LNGENEYGYNLHAEK.3.y6.1.heavy	LNGENEYGYNLHAEK	heavy	3	y	6	1	20120723_377_hPTP_All_Round_cutoff_95	4
586.944	939.477	TAG-60.LNGENEYGYNLHAEK.3.heavy	24.5	TAG-60	TAG-60.LNGENEYGYNLHAEK.3.y8.1.heavy	LNGENEYGYNLHAEK	heavy	3	y	8	1	20120723_377_hPTP_All_Round_cutoff_95	1
586.944	1102.54	TAG-60.LNGENEYGYNLHAEK.3.heavy	24.5	TAG-60	TAG-60.LNGENEYGYNLHAEK.3.y9.1.heavy	LNGENEYGYNLHAEK	heavy	3	y	9	1	20120723_377_hPTP_All_Round_cutoff_95	3
604.805	484.226	AFD-1.VVEGTPAAHDGR.2.light	21	AFD-1	AFD-1.VVEGTPAAHDGR.2.y4.1.light	VVEGTPAAHDGR	light	2	y	4	1	20120723_377_hPTP_All_Round_cutoff_95	3
604.805	555.263	AFD-1.VVEGTPAAHDGR.2.light	21	AFD-1	AFD-1.VVEGTPAAHDGR.2.y5.1.light	VVEGTPAAHDGR	light	2	y	5	1	20120723_377_hPTP_All_Round_cutoff_95	4
604.805	723.353	AFD-1.VVEGTPAAHDGR.2.light	21	AFD-1	AFD-1.VVEGTPAAHDGR.2.y7.1.light	VVEGTPAAHDGR	light	2	y	7	1	20120723_377_hPTP_All_Round_cutoff_95	1
604.805	881.422	AFD-1.VVEGTPAAHDGR.2.light	21	AFD-1	AFD-1.VVEGTPAAHDGR.2.y9.1.light	VVEGTPAAHDGR	light	2	y	9	1	20120723_377_hPTP_All_Round_cutoff_95	5
604.805	1010.46	AFD-1.VVEGTPAAHDGR.2.light	21	AFD-1	AFD-1.VVEGTPAAHDGR.2.y10.1.light	VVEGTPAAHDGR	light	2	y	10	1	20120723_377_hPTP_All_Round_cutoff_95	2
609.809	494.235	AFD-1.VVEGTPAAHDGR.2.heavy	21	AFD-1	AFD-1.VVEGTPAAHDGR.2.y4.1.heavy	VVEGTPAAHDGR	heavy	2	y	4	1	20120723_377_hPTP_All_Round_cutoff_95	3
609.809	565.272	AFD-1.VVEGTPAAHDGR.2.heavy	21	AFD-1	AFD-1.VVEGTPAAHDGR.2.y5.1.heavy	VVEGTPAAHDGR	heavy	2	y	5	1	20120723_377_hPTP_All_Round_cutoff_95	4
609.809	733.362	AFD-1.VVEGTPAAHDGR.2.heavy	21	AFD-1	AFD-1.VVEGTPAAHDGR.2.y7.1.heavy	VVEGTPAAHDGR	heavy	2	y	7	1	20120723_377_hPTP_All_Round_cutoff_95	1
609.809	891.431	AFD-1.VVEGTPAAHDGR.2.heavy	21	AFD-1	AFD-1.VVEGTPAAHDGR.2.y9.1.heavy	VVEGTPAAHDGR	heavy	2	y	9	1	20120723_377_hPTP_All_Round_cutoff_95	5
609.809	1020.47	AFD-1.VVEGTPAAHDGR.2.heavy	21	AFD-1	AFD-1.VVEGTPAAHDGR.2.y10.1.heavy	VVEGTPAAHDGR	heavy	2	y	10	1	20120723_377_hPTP_All_Round_cutoff_95	2
801.879	675.306	APH-2.SHAFDLEKPSGSGDR.2.light	27	APH-2	APH-2.SHAFDLEKPSGSGDR.2.y7.1.light	SHAFDLEKPSGSGDR	light	2	y	7	1	20120723_377_hPTP_All_Round_cutoff_95	1
801.879	932.443	APH-2.SHAFDLEKPSGSGDR.2.light	27	APH-2	APH-2.SHAFDLEKPSGSGDR.2.y9.1.light	SHAFDLEKPSGSGDR	light	2	y	9	1	20120723_377_hPTP_All_Round_cutoff_95	4
801.879	1045.53	APH-2.SHAFDLEKPSGSGDR.2.light	27	APH-2	APH-2.SHAFDLEKPSGSGDR.2.y10.1.light	SHAFDLEKPSGSGDR	light	2	y	10	1	20120723_377_hPTP_All_Round_cutoff_95	3
801.879	1160.55	APH-2.SHAFDLEKPSGSGDR.2.light	27	APH-2	APH-2.SHAFDLEKPSGSGDR.2.y11.1.light	SHAFDLEKPSGSGDR	light	2	y	11	1	20120723_377_hPTP_All_Round_cutoff_95	5
801.879	1307.62	APH-2.SHAFDLEKPSGSGDR.2.light	27	APH-2	APH-2.SHAFDLEKPSGSGDR.2.y12.1.light	SHAFDLEKPSGSGDR	light	2	y	12	1	20120723_377_hPTP_All_Round_cutoff_95	6
806.883	685.314	APH-2.SHAFDLEKPSGSGDR.2.heavy	27	APH-2	APH-2.SHAFDLEKPSGSGDR.2.y7.1.heavy	SHAFDLEKPSGSGDR	heavy	2	y	7	1	20120723_377_hPTP_All_Round_cutoff_95	1
806.883	942.451	APH-2.SHAFDLEKPSGSGDR.2.heavy	27	APH-2	APH-2.SHAFDLEKPSGSGDR.2.y9.1.heavy	SHAFDLEKPSGSGDR	heavy	2	y	9	1	20120723_377_hPTP_All_Round_cutoff_95	4
806.883	1055.54	APH-2.SHAFDLEKPSGSGDR.2.heavy	27	APH-2	APH-2.SHAFDLEKPSGSGDR.2.y10.1.heavy	SHAFDLEKPSGSGDR	heavy	2	y	10	1	20120723_377_hPTP_All_Round_cutoff_95	3
806.883	1170.56	APH-2.SHAFDLEKPSGSGDR.2.heavy	27	APH-2	APH-2.SHAFDLEKPSGSGDR.2.y11.1.heavy	SHAFDLEKPSGSGDR	heavy	2	y	11	1	20120723_377_hPTP_All_Round_cutoff_95	5
806.883	1317.63	APH-2.SHAFDLEKPSGSGDR.2.heavy	27	APH-2	APH-2.SHAFDLEKPSGSGDR.2.y12.1.heavy	SHAFDLEKPSGSGDR	heavy	2	y	12	1	20120723_377_hPTP_All_Round_cutoff_95	6
955.964	462.231	ARK-1.TISSSTTHQPPPQSSEAR.2.light	31.6	ARK-1	ARK-1.TISSSTTHQPPPQSSEAR.2.y4.1.light	TISSSTTHQPPPQSSEAR	light	2	y	4	1	20120723_377_hPTP_All_Round_cutoff_95	5
955.964	774.374	ARK-1.TISSSTTHQPPPQSSEAR.2.light	31.6	ARK-1	ARK-1.TISSSTTHQPPPQSSEAR.2.y7.1.light	TISSSTTHQPPPQSSEAR	light	2	y	7	1	20120723_377_hPTP_All_Round_cutoff_95	3
955.964	871.427	ARK-1.TISSSTTHQPPPQSSEAR.2.light	31.6	ARK-1	ARK-1.TISSSTTHQPPPQSSEAR.2.y8.1.light	TISSSTTHQPPPQSSEAR	light	2	y	8	1	20120723_377_hPTP_All_Round_cutoff_95	2
955.964	968.48	ARK-1.TISSSTTHQPPPQSSEAR.2.light	31.6	ARK-1	ARK-1.TISSSTTHQPPPQSSEAR.2.y9.1.light	TISSSTTHQPPPQSSEAR	light	2	y	9	1	20120723_377_hPTP_All_Round_cutoff_95	1
955.964	1096.54	ARK-1.TISSSTTHQPPPQSSEAR.2.light	31.6	ARK-1	ARK-1.TISSSTTHQPPPQSSEAR.2.y10.1.light	TISSSTTHQPPPQSSEAR	light	2	y	10	1	20120723_377_hPTP_All_Round_cutoff_95	4
960.968	472.239	ARK-1.TISSSTTHQPPPQSSEAR.2.heavy	31.6	ARK-1	ARK-1.TISSSTTHQPPPQSSEAR.2.y4.1.heavy	TISSSTTHQPPPQSSEAR	heavy	2	y	4	1	20120723_377_hPTP_All_Round_cutoff_95	5
960.968	784.382	ARK-1.TISSSTTHQPPPQSSEAR.2.heavy	31.6	ARK-1	ARK-1.TISSSTTHQPPPQSSEAR.2.y7.1.heavy	TISSSTTHQPPPQSSEAR	heavy	2	y	7	1	20120723_377_hPTP_All_Round_cutoff_95	3
960.968	881.435	ARK-1.TISSSTTHQPPPQSSEAR.2.heavy	31.6	ARK-1	ARK-1.TISSSTTHQPPPQSSEAR.2.y8.1.heavy	TISSSTTHQPPPQSSEAR	heavy	2	y	8	1	20120723_377_hPTP_All_Round_cutoff_95	2
960.968	978.488	ARK-1.TISSSTTHQPPPQSSEAR.2.heavy	31.6	ARK-1	ARK-1.TISSSTTHQPPPQSSEAR.2.y9.1.heavy	TISSSTTHQPPPQSSEAR	heavy	2	y	9	1	20120723_377_hPTP_All_Round_cutoff_95	1
960.968	1106.55	ARK-1.TISSSTTHQPPPQSSEAR.2.heavy	31.6	ARK-1	ARK-1.TISSSTTHQPPPQSSEAR.2.y10.1.heavy	TISSSTTHQPPPQSSEAR	heavy	2	y	10	1	20120723_377_hPTP_All_Round_cutoff_95	4
1074	762.374	CED-1.ENPYADISSPDPVTQNSANK.2.light	35.1	CED-1	CED-1.ENPYADISSPDPVTQNSANK.2.y7.1.light	ENPYADISSPDPVTQNSANK	light	2	y	7	1	20120723_377_hPTP_All_Round_cutoff_95	3
1074	958.495	CED-1.ENPYADISSPDPVTQNSANK.2.light	35.1	CED-1	CED-1.ENPYADISSPDPVTQNSANK.2.y9.1.light	ENPYADISSPDPVTQNSANK	light	2	y	9	1	20120723_377_hPTP_All_Round_cutoff_95	1
1074	1170.57	CED-1.ENPYADISSPDPVTQNSANK.2.light	35.1	CED-1	CED-1.ENPYADISSPDPVTQNSANK.2.y11.1.light	ENPYADISSPDPVTQNSANK	light	2	y	11	1	20120723_377_hPTP_All_Round_cutoff_95	2
1074	1257.61	CED-1.ENPYADISSPDPVTQNSANK.2.light	35.1	CED-1	CED-1.ENPYADISSPDPVTQNSANK.2.y12.1.light	ENPYADISSPDPVTQNSANK	light	2	y	12	1	20120723_377_hPTP_All_Round_cutoff_95	5
1074	1344.64	CED-1.ENPYADISSPDPVTQNSANK.2.light	35.1	CED-1	CED-1.ENPYADISSPDPVTQNSANK.2.y13.1.light	ENPYADISSPDPVTQNSANK	light	2	y	13	1	20120723_377_hPTP_All_Round_cutoff_95	4
1078.01	770.388	CED-1.ENPYADISSPDPVTQNSANK.2.heavy	35.1	CED-1	CED-1.ENPYADISSPDPVTQNSANK.2.y7.1.heavy	ENPYADISSPDPVTQNSANK	heavy	2	y	7	1	20120723_377_hPTP_All_Round_cutoff_95	3
1078.01	966.509	CED-1.ENPYADISSPDPVTQNSANK.2.heavy	35.1	CED-1	CED-1.ENPYADISSPDPVTQNSANK.2.y9.1.heavy	ENPYADISSPDPVTQNSANK	heavy	2	y	9	1	20120723_377_hPTP_All_Round_cutoff_95	1
1078.01	1178.59	CED-1.ENPYADISSPDPVTQNSANK.2.heavy	35.1	CED-1	CED-1.ENPYADISSPDPVTQNSANK.2.y11.1.heavy	ENPYADISSPDPVTQNSANK	heavy	2	y	11	1	20120723_377_hPTP_All_Round_cutoff_95	2
1078.01	1265.62	CED-1.ENPYADISSPDPVTQNSANK.2.heavy	35.1	CED-1	CED-1.ENPYADISSPDPVTQNSANK.2.y12.1.heavy	ENPYADISSPDPVTQNSANK	heavy	2	y	12	1	20120723_377_hPTP_All_Round_cutoff_95	5
1078.01	1352.65	CED-1.ENPYADISSPDPVTQNSANK.2.heavy	35.1	CED-1	CED-1.ENPYADISSPDPVTQNSANK.2.y13.1.heavy	ENPYADISSPDPVTQNSANK	heavy	2	y	13	1	20120723_377_hPTP_All_Round_cutoff_95	4
985.442	672.393	CIR-1.SGNFEDEGYANNPSDLIK.2.light	32.5	CIR-1	CIR-1.SGNFEDEGYANNPSDLIK.2.y6.1.light	SGNFEDEGYANNPSDLIK	light	2	y	6	1	20120723_377_hPTP_All_Round_cutoff_95	1
985.442	786.436	CIR-1.SGNFEDEGYANNPSDLIK.2.light	32.5	CIR-1	CIR-1.SGNFEDEGYANNPSDLIK.2.y7.1.light	SGNFEDEGYANNPSDLIK	light	2	y	7	1	20120723_377_hPTP_All_Round_cutoff_95	5
985.442	900.479	CIR-1.SGNFEDEGYANNPSDLIK.2.light	32.5	CIR-1	CIR-1.SGNFEDEGYANNPSDLIK.2.y8.1.light	SGNFEDEGYANNPSDLIK	light	2	y	8	1	20120723_377_hPTP_All_Round_cutoff_95	4
985.442	971.516	CIR-1.SGNFEDEGYANNPSDLIK.2.light	32.5	CIR-1	CIR-1.SGNFEDEGYANNPSDLIK.2.y9.1.light	SGNFEDEGYANNPSDLIK	light	2	y	9	1	20120723_377_hPTP_All_Round_cutoff_95	2
985.442	1191.6	CIR-1.SGNFEDEGYANNPSDLIK.2.light	32.5	CIR-1	CIR-1.SGNFEDEGYANNPSDLIK.2.y11.1.light	SGNFEDEGYANNPSDLIK	light	2	y	11	1	20120723_377_hPTP_All_Round_cutoff_95	3
989.449	680.407	CIR-1.SGNFEDEGYANNPSDLIK.2.heavy	32.5	CIR-1	CIR-1.SGNFEDEGYANNPSDLIK.2.y6.1.heavy	SGNFEDEGYANNPSDLIK	heavy	2	y	6	1	20120723_377_hPTP_All_Round_cutoff_95	1
989.449	794.45	CIR-1.SGNFEDEGYANNPSDLIK.2.heavy	32.5	CIR-1	CIR-1.SGNFEDEGYANNPSDLIK.2.y7.1.heavy	SGNFEDEGYANNPSDLIK	heavy	2	y	7	1	20120723_377_hPTP_All_Round_cutoff_95	5
989.449	908.493	CIR-1.SGNFEDEGYANNPSDLIK.2.heavy	32.5	CIR-1	CIR-1.SGNFEDEGYANNPSDLIK.2.y8.1.heavy	SGNFEDEGYANNPSDLIK	heavy	2	y	8	1	20120723_377_hPTP_All_Round_cutoff_95	4
989.449	979.53	CIR-1.SGNFEDEGYANNPSDLIK.2.heavy	32.5	CIR-1	CIR-1.SGNFEDEGYANNPSDLIK.2.y9.1.heavy	SGNFEDEGYANNPSDLIK	heavy	2	y	9	1	20120723_377_hPTP_All_Round_cutoff_95	2
989.449	1199.61	CIR-1.SGNFEDEGYANNPSDLIK.2.heavy	32.5	CIR-1	CIR-1.SGNFEDEGYANNPSDLIK.2.y11.1.heavy	SGNFEDEGYANNPSDLIK	heavy	2	y	11	1	20120723_377_hPTP_All_Round_cutoff_95	3
578.767	536.319	CYN-13.FDDENFTLR.2.light	20.3	CYN-13	CYN-13.FDDENFTLR.2.y4.1.light	FDDENFTLR	light	2	y	4	1	20120723_377_hPTP_All_Round_cutoff_95	4
578.767	650.362	CYN-13.FDDENFTLR.2.light	20.3	CYN-13	CYN-13.FDDENFTLR.2.y5.1.light	FDDENFTLR	light	2	y	5	1	20120723_377_hPTP_All_Round_cutoff_95	2
578.767	779.405	CYN-13.FDDENFTLR.2.light	20.3	CYN-13	CYN-13.FDDENFTLR.2.y6.1.light	FDDENFTLR	light	2	y	6	1	20120723_377_hPTP_All_Round_cutoff_95	5
578.767	894.432	CYN-13.FDDENFTLR.2.light	20.3	CYN-13	CYN-13.FDDENFTLR.2.y7.1.light	FDDENFTLR	light	2	y	7	1	20120723_377_hPTP_All_Round_cutoff_95	1
578.767	1009.46	CYN-13.FDDENFTLR.2.light	20.3	CYN-13	CYN-13.FDDENFTLR.2.y8.1.light	FDDENFTLR	light	2	y	8	1	20120723_377_hPTP_All_Round_cutoff_95	3
583.771	546.327	CYN-13.FDDENFTLR.2.heavy	20.3	CYN-13	CYN-13.FDDENFTLR.2.y4.1.heavy	FDDENFTLR	heavy	2	y	4	1	20120723_377_hPTP_All_Round_cutoff_95	4
583.771	660.37	CYN-13.FDDENFTLR.2.heavy	20.3	CYN-13	CYN-13.FDDENFTLR.2.y5.1.heavy	FDDENFTLR	heavy	2	y	5	1	20120723_377_hPTP_All_Round_cutoff_95	2
583.771	789.413	CYN-13.FDDENFTLR.2.heavy	20.3	CYN-13	CYN-13.FDDENFTLR.2.y6.1.heavy	FDDENFTLR	heavy	2	y	6	1	20120723_377_hPTP_All_Round_cutoff_95	5
583.771	904.44	CYN-13.FDDENFTLR.2.heavy	20.3	CYN-13	CYN-13.FDDENFTLR.2.y7.1.heavy	FDDENFTLR	heavy	2	y	7	1	20120723_377_hPTP_All_Round_cutoff_95	1
583.771	1019.47	CYN-13.FDDENFTLR.2.heavy	20.3	CYN-13	CYN-13.FDDENFTLR.2.y8.1.heavy	FDDENFTLR	heavy	2	y	8	1	20120723_377_hPTP_All_Round_cutoff_95	3
602.304	474.292	DPY-23.LNYSDHDVIK.2.light	21	DPY-23	DPY-23.LNYSDHDVIK.2.y4.1.light	LNYSDHDVIK	light	2	y	4	1	20120723_377_hPTP_All_Round_cutoff_95	5
602.304	611.351	DPY-23.LNYSDHDVIK.2.light	21	DPY-23	DPY-23.LNYSDHDVIK.2.y5.1.light	LNYSDHDVIK	light	2	y	5	1	20120723_377_hPTP_All_Round_cutoff_95	3
602.304	726.378	DPY-23.LNYSDHDVIK.2.light	21	DPY-23	DPY-23.LNYSDHDVIK.2.y6.1.light	LNYSDHDVIK	light	2	y	6	1	20120723_377_hPTP_All_Round_cutoff_95	4
602.304	813.41	DPY-23.LNYSDHDVIK.2.light	21	DPY-23	DPY-23.LNYSDHDVIK.2.y7.1.light	LNYSDHDVIK	light	2	y	7	1	20120723_377_hPTP_All_Round_cutoff_95	1
602.304	976.473	DPY-23.LNYSDHDVIK.2.light	21	DPY-23	DPY-23.LNYSDHDVIK.2.y8.1.light	LNYSDHDVIK	light	2	y	8	1	20120723_377_hPTP_All_Round_cutoff_95	2
606.311	482.306	DPY-23.LNYSDHDVIK.2.heavy	21	DPY-23	DPY-23.LNYSDHDVIK.2.y4.1.heavy	LNYSDHDVIK	heavy	2	y	4	1	20120723_377_hPTP_All_Round_cutoff_95	5
606.311	619.365	DPY-23.LNYSDHDVIK.2.heavy	21	DPY-23	DPY-23.LNYSDHDVIK.2.y5.1.heavy	LNYSDHDVIK	heavy	2	y	5	1	20120723_377_hPTP_All_Round_cutoff_95	3
606.311	734.392	DPY-23.LNYSDHDVIK.2.heavy	21	DPY-23	DPY-23.LNYSDHDVIK.2.y6.1.heavy	LNYSDHDVIK	heavy	2	y	6	1	20120723_377_hPTP_All_Round_cutoff_95	4
606.311	821.424	DPY-23.LNYSDHDVIK.2.heavy	21	DPY-23	DPY-23.LNYSDHDVIK.2.y7.1.heavy	LNYSDHDVIK	heavy	2	y	7	1	20120723_377_hPTP_All_Round_cutoff_95	1
606.311	984.488	DPY-23.LNYSDHDVIK.2.heavy	21	DPY-23	DPY-23.LNYSDHDVIK.2.y8.1.heavy	LNYSDHDVIK	heavy	2	y	8	1	20120723_377_hPTP_All_Round_cutoff_95	2
832.934	544.32	DYN-1.VPVGDQPADIEQQIR.2.light	27.9	DYN-1	DYN-1.VPVGDQPADIEQQIR.2.y4.1.light	VPVGDQPADIEQQIR	light	2	y	4	1	20120723_377_hPTP_All_Round_cutoff_95	3
832.934	673.363	DYN-1.VPVGDQPADIEQQIR.2.light	27.9	DYN-1	DYN-1.VPVGDQPADIEQQIR.2.y5.1.light	VPVGDQPADIEQQIR	light	2	y	5	1	20120723_377_hPTP_All_Round_cutoff_95	4
832.934	786.447	DYN-1.VPVGDQPADIEQQIR.2.light	27.9	DYN-1	DYN-1.VPVGDQPADIEQQIR.2.y6.1.light	VPVGDQPADIEQQIR	light	2	y	6	1	20120723_377_hPTP_All_Round_cutoff_95	2
832.934	1069.56	DYN-1.VPVGDQPADIEQQIR.2.light	27.9	DYN-1	DYN-1.VPVGDQPADIEQQIR.2.y9.1.light	VPVGDQPADIEQQIR	light	2	y	9	1	20120723_377_hPTP_All_Round_cutoff_95	1
832.934	1369.67	DYN-1.VPVGDQPADIEQQIR.2.light	27.9	DYN-1	DYN-1.VPVGDQPADIEQQIR.2.y12.1.light	VPVGDQPADIEQQIR	light	2	y	12	1	20120723_377_hPTP_All_Round_cutoff_95	5
837.938	554.328	DYN-1.VPVGDQPADIEQQIR.2.heavy	27.9	DYN-1	DYN-1.VPVGDQPADIEQQIR.2.y4.1.heavy	VPVGDQPADIEQQIR	heavy	2	y	4	1	20120723_377_hPTP_All_Round_cutoff_95	3
837.938	683.371	DYN-1.VPVGDQPADIEQQIR.2.heavy	27.9	DYN-1	DYN-1.VPVGDQPADIEQQIR.2.y5.1.heavy	VPVGDQPADIEQQIR	heavy	2	y	5	1	20120723_377_hPTP_All_Round_cutoff_95	4
837.938	796.455	DYN-1.VPVGDQPADIEQQIR.2.heavy	27.9	DYN-1	DYN-1.VPVGDQPADIEQQIR.2.y6.1.heavy	VPVGDQPADIEQQIR	heavy	2	y	6	1	20120723_377_hPTP_All_Round_cutoff_95	2
837.938	1079.57	DYN-1.VPVGDQPADIEQQIR.2.heavy	27.9	DYN-1	DYN-1.VPVGDQPADIEQQIR.2.y9.1.heavy	VPVGDQPADIEQQIR	heavy	2	y	9	1	20120723_377_hPTP_All_Round_cutoff_95	1
837.938	1379.68	DYN-1.VPVGDQPADIEQQIR.2.heavy	27.9	DYN-1	DYN-1.VPVGDQPADIEQQIR.2.y12.1.heavy	VPVGDQPADIEQQIR	heavy	2	y	12	1	20120723_377_hPTP_All_Round_cutoff_95	5
822.398	484.226	HSP-43.GPNSPIHVQTEHDGR.2.light	27.6	HSP-43	HSP-43.GPNSPIHVQTEHDGR.2.y4.1.light	GPNSPIHVQTEHDGR	light	2	y	4	1	20120723_377_hPTP_All_Round_cutoff_95	5
822.398	842.375	HSP-43.GPNSPIHVQTEHDGR.2.light	27.6	HSP-43	HSP-43.GPNSPIHVQTEHDGR.2.y7.1.light	GPNSPIHVQTEHDGR	light	2	y	7	1	20120723_377_hPTP_All_Round_cutoff_95	2
822.398	941.444	HSP-43.GPNSPIHVQTEHDGR.2.light	27.6	HSP-43	HSP-43.GPNSPIHVQTEHDGR.2.y8.1.light	GPNSPIHVQTEHDGR	light	2	y	8	1	20120723_377_hPTP_All_Round_cutoff_95	1
822.398	1078.5	HSP-43.GPNSPIHVQTEHDGR.2.light	27.6	HSP-43	HSP-43.GPNSPIHVQTEHDGR.2.y9.1.light	GPNSPIHVQTEHDGR	light	2	y	9	1	20120723_377_hPTP_All_Round_cutoff_95	3
822.398	1288.64	HSP-43.GPNSPIHVQTEHDGR.2.light	27.6	HSP-43	HSP-43.GPNSPIHVQTEHDGR.2.y11.1.light	GPNSPIHVQTEHDGR	light	2	y	11	1	20120723_377_hPTP_All_Round_cutoff_95	4
827.402	494.235	HSP-43.GPNSPIHVQTEHDGR.2.heavy	27.6	HSP-43	HSP-43.GPNSPIHVQTEHDGR.2.y4.1.heavy	GPNSPIHVQTEHDGR	heavy	2	y	4	1	20120723_377_hPTP_All_Round_cutoff_95	5
827.402	852.383	HSP-43.GPNSPIHVQTEHDGR.2.heavy	27.6	HSP-43	HSP-43.GPNSPIHVQTEHDGR.2.y7.1.heavy	GPNSPIHVQTEHDGR	heavy	2	y	7	1	20120723_377_hPTP_All_Round_cutoff_95	2
827.402	951.452	HSP-43.GPNSPIHVQTEHDGR.2.heavy	27.6	HSP-43	HSP-43.GPNSPIHVQTEHDGR.2.y8.1.heavy	GPNSPIHVQTEHDGR	heavy	2	y	8	1	20120723_377_hPTP_All_Round_cutoff_95	1
827.402	1088.51	HSP-43.GPNSPIHVQTEHDGR.2.heavy	27.6	HSP-43	HSP-43.GPNSPIHVQTEHDGR.2.y9.1.heavy	GPNSPIHVQTEHDGR	heavy	2	y	9	1	20120723_377_hPTP_All_Round_cutoff_95	3
827.402	1298.65	HSP-43.GPNSPIHVQTEHDGR.2.heavy	27.6	HSP-43	HSP-43.GPNSPIHVQTEHDGR.2.y11.1.heavy	GPNSPIHVQTEHDGR	heavy	2	y	11	1	20120723_377_hPTP_All_Round_cutoff_95	4
678.831	472.251	ICD-1.DDGTVIHFNNPK.2.light	23.3	ICD-1	ICD-1.DDGTVIHFNNPK.2.y4.1.light	DDGTVIHFNNPK	light	2	y	4	1	20120723_377_hPTP_All_Round_cutoff_95	4
678.831	619.32	ICD-1.DDGTVIHFNNPK.2.light	23.3	ICD-1	ICD-1.DDGTVIHFNNPK.2.y5.1.light	DDGTVIHFNNPK	light	2	y	5	1	20120723_377_hPTP_All_Round_cutoff_95	2
678.831	756.379	ICD-1.DDGTVIHFNNPK.2.light	23.3	ICD-1	ICD-1.DDGTVIHFNNPK.2.y6.1.light	DDGTVIHFNNPK	light	2	y	6	1	20120723_377_hPTP_All_Round_cutoff_95	1
678.831	869.463	ICD-1.DDGTVIHFNNPK.2.light	23.3	ICD-1	ICD-1.DDGTVIHFNNPK.2.y7.1.light	DDGTVIHFNNPK	light	2	y	7	1	20120723_377_hPTP_All_Round_cutoff_95	3
678.831	968.531	ICD-1.DDGTVIHFNNPK.2.light	23.3	ICD-1	ICD-1.DDGTVIHFNNPK.2.y8.1.light	DDGTVIHFNNPK	light	2	y	8	1	20120723_377_hPTP_All_Round_cutoff_95	5
682.838	480.266	ICD-1.DDGTVIHFNNPK.2.heavy	23.3	ICD-1	ICD-1.DDGTVIHFNNPK.2.y4.1.heavy	DDGTVIHFNNPK	heavy	2	y	4	1	20120723_377_hPTP_All_Round_cutoff_95	4
682.838	627.334	ICD-1.DDGTVIHFNNPK.2.heavy	23.3	ICD-1	ICD-1.DDGTVIHFNNPK.2.y5.1.heavy	DDGTVIHFNNPK	heavy	2	y	5	1	20120723_377_hPTP_All_Round_cutoff_95	2
682.838	764.393	ICD-1.DDGTVIHFNNPK.2.heavy	23.3	ICD-1	ICD-1.DDGTVIHFNNPK.2.y6.1.heavy	DDGTVIHFNNPK	heavy	2	y	6	1	20120723_377_hPTP_All_Round_cutoff_95	1
682.838	877.477	ICD-1.DDGTVIHFNNPK.2.heavy	23.3	ICD-1	ICD-1.DDGTVIHFNNPK.2.y7.1.heavy	DDGTVIHFNNPK	heavy	2	y	7	1	20120723_377_hPTP_All_Round_cutoff_95	3
682.838	976.545	ICD-1.DDGTVIHFNNPK.2.heavy	23.3	ICD-1	ICD-1.DDGTVIHFNNPK.2.y8.1.heavy	DDGTVIHFNNPK	heavy	2	y	8	1	20120723_377_hPTP_All_Round_cutoff_95	5
753.378	561.288	LIN-10.SGLSYTAPAPPSTEK.2.light	25.5	LIN-10	LIN-10.SGLSYTAPAPPSTEK.2.y5.1.light	SGLSYTAPAPPSTEK	light	2	y	5	1	20120723_377_hPTP_All_Round_cutoff_95	5
753.378	658.341	LIN-10.SGLSYTAPAPPSTEK.2.light	25.5	LIN-10	LIN-10.SGLSYTAPAPPSTEK.2.y6.1.light	SGLSYTAPAPPSTEK	light	2	y	6	1	20120723_377_hPTP_All_Round_cutoff_95	1
753.378	826.431	LIN-10.SGLSYTAPAPPSTEK.2.light	25.5	LIN-10	LIN-10.SGLSYTAPAPPSTEK.2.y8.1.light	SGLSYTAPAPPSTEK	light	2	y	8	1	20120723_377_hPTP_All_Round_cutoff_95	2
753.378	897.468	LIN-10.SGLSYTAPAPPSTEK.2.light	25.5	LIN-10	LIN-10.SGLSYTAPAPPSTEK.2.y9.1.light	SGLSYTAPAPPSTEK	light	2	y	9	1	20120723_377_hPTP_All_Round_cutoff_95	3
753.378	998.515	LIN-10.SGLSYTAPAPPSTEK.2.light	25.5	LIN-10	LIN-10.SGLSYTAPAPPSTEK.2.y10.1.light	SGLSYTAPAPPSTEK	light	2	y	10	1	20120723_377_hPTP_All_Round_cutoff_95	4
757.385	569.302	LIN-10.SGLSYTAPAPPSTEK.2.heavy	25.5	LIN-10	LIN-10.SGLSYTAPAPPSTEK.2.y5.1.heavy	SGLSYTAPAPPSTEK	heavy	2	y	5	1	20120723_377_hPTP_All_Round_cutoff_95	5
757.385	666.355	LIN-10.SGLSYTAPAPPSTEK.2.heavy	25.5	LIN-10	LIN-10.SGLSYTAPAPPSTEK.2.y6.1.heavy	SGLSYTAPAPPSTEK	heavy	2	y	6	1	20120723_377_hPTP_All_Round_cutoff_95	1
757.385	834.445	LIN-10.SGLSYTAPAPPSTEK.2.heavy	25.5	LIN-10	LIN-10.SGLSYTAPAPPSTEK.2.y8.1.heavy	SGLSYTAPAPPSTEK	heavy	2	y	8	1	20120723_377_hPTP_All_Round_cutoff_95	2
757.385	905.482	LIN-10.SGLSYTAPAPPSTEK.2.heavy	25.5	LIN-10	LIN-10.SGLSYTAPAPPSTEK.2.y9.1.heavy	SGLSYTAPAPPSTEK	heavy	2	y	9	1	20120723_377_hPTP_All_Round_cutoff_95	3
757.385	1006.53	LIN-10.SGLSYTAPAPPSTEK.2.heavy	25.5	LIN-10	LIN-10.SGLSYTAPAPPSTEK.2.y10.1.heavy	SGLSYTAPAPPSTEK	heavy	2	y	10	1	20120723_377_hPTP_All_Round_cutoff_95	4
593.28	417.246	LIN-53.SEYGGFGAVNGK.2.light	20.7	LIN-53	LIN-53.SEYGGFGAVNGK.2.y4.1.light	SEYGGFGAVNGK	light	2	y	4	1	20120723_377_hPTP_All_Round_cutoff_95	5
593.28	545.304	LIN-53.SEYGGFGAVNGK.2.light	20.7	LIN-53	LIN-53.SEYGGFGAVNGK.2.y6.1.light	SEYGGFGAVNGK	light	2	y	6	1	20120723_377_hPTP_All_Round_cutoff_95	3
593.28	749.394	LIN-53.SEYGGFGAVNGK.2.light	20.7	LIN-53	LIN-53.SEYGGFGAVNGK.2.y8.1.light	SEYGGFGAVNGK	light	2	y	8	1	20120723_377_hPTP_All_Round_cutoff_95	4
593.28	806.416	LIN-53.SEYGGFGAVNGK.2.light	20.7	LIN-53	LIN-53.SEYGGFGAVNGK.2.y9.1.light	SEYGGFGAVNGK	light	2	y	9	1	20120723_377_hPTP_All_Round_cutoff_95	1
593.28	969.479	LIN-53.SEYGGFGAVNGK.2.light	20.7	LIN-53	LIN-53.SEYGGFGAVNGK.2.y10.1.light	SEYGGFGAVNGK	light	2	y	10	1	20120723_377_hPTP_All_Round_cutoff_95	2
597.287	425.26	LIN-53.SEYGGFGAVNGK.2.heavy	20.7	LIN-53	LIN-53.SEYGGFGAVNGK.2.y4.1.heavy	SEYGGFGAVNGK	heavy	2	y	4	1	20120723_377_hPTP_All_Round_cutoff_95	5
597.287	553.318	LIN-53.SEYGGFGAVNGK.2.heavy	20.7	LIN-53	LIN-53.SEYGGFGAVNGK.2.y6.1.heavy	SEYGGFGAVNGK	heavy	2	y	6	1	20120723_377_hPTP_All_Round_cutoff_95	3
597.287	757.408	LIN-53.SEYGGFGAVNGK.2.heavy	20.7	LIN-53	LIN-53.SEYGGFGAVNGK.2.y8.1.heavy	SEYGGFGAVNGK	heavy	2	y	8	1	20120723_377_hPTP_All_Round_cutoff_95	4
597.287	814.43	LIN-53.SEYGGFGAVNGK.2.heavy	20.7	LIN-53	LIN-53.SEYGGFGAVNGK.2.y9.1.heavy	SEYGGFGAVNGK	heavy	2	y	9	1	20120723_377_hPTP_All_Round_cutoff_95	1
597.287	977.493	LIN-53.SEYGGFGAVNGK.2.heavy	20.7	LIN-53	LIN-53.SEYGGFGAVNGK.2.y10.1.heavy	SEYGGFGAVNGK	heavy	2	y	10	1	20120723_377_hPTP_All_Round_cutoff_95	2
552.29	456.318	LST-2.DPSAYNPVIK.2.light	19.5	LST-2	LST-2.DPSAYNPVIK.2.y4.1.light	DPSAYNPVIK	light	2	y	4	1	20120723_377_hPTP_All_Round_cutoff_95	4
552.29	570.361	LST-2.DPSAYNPVIK.2.light	19.5	LST-2	LST-2.DPSAYNPVIK.2.y5.1.light	DPSAYNPVIK	light	2	y	5	1	20120723_377_hPTP_All_Round_cutoff_95	5
552.29	733.424	LST-2.DPSAYNPVIK.2.light	19.5	LST-2	LST-2.DPSAYNPVIK.2.y6.1.light	DPSAYNPVIK	light	2	y	6	1	20120723_377_hPTP_All_Round_cutoff_95	1
552.29	804.461	LST-2.DPSAYNPVIK.2.light	19.5	LST-2	LST-2.DPSAYNPVIK.2.y7.1.light	DPSAYNPVIK	light	2	y	7	1	20120723_377_hPTP_All_Round_cutoff_95	3
552.29	891.493	LST-2.DPSAYNPVIK.2.light	19.5	LST-2	LST-2.DPSAYNPVIK.2.y8.1.light	DPSAYNPVIK	light	2	y	8	1	20120723_377_hPTP_All_Round_cutoff_95	2
556.297	464.332	LST-2.DPSAYNPVIK.2.heavy	19.5	LST-2	LST-2.DPSAYNPVIK.2.y4.1.heavy	DPSAYNPVIK	heavy	2	y	4	1	20120723_377_hPTP_All_Round_cutoff_95	4
556.297	578.375	LST-2.DPSAYNPVIK.2.heavy	19.5	LST-2	LST-2.DPSAYNPVIK.2.y5.1.heavy	DPSAYNPVIK	heavy	2	y	5	1	20120723_377_hPTP_All_Round_cutoff_95	5
556.297	741.439	LST-2.DPSAYNPVIK.2.heavy	19.5	LST-2	LST-2.DPSAYNPVIK.2.y6.1.heavy	DPSAYNPVIK	heavy	2	y	6	1	20120723_377_hPTP_All_Round_cutoff_95	1
556.297	812.476	LST-2.DPSAYNPVIK.2.heavy	19.5	LST-2	LST-2.DPSAYNPVIK.2.y7.1.heavy	DPSAYNPVIK	heavy	2	y	7	1	20120723_377_hPTP_All_Round_cutoff_95	3
556.297	899.508	LST-2.DPSAYNPVIK.2.heavy	19.5	LST-2	LST-2.DPSAYNPVIK.2.y8.1.heavy	DPSAYNPVIK	heavy	2	y	8	1	20120723_377_hPTP_All_Round_cutoff_95	2
561.295	331.234	PAR-5.AYQEALDIAK.2.light	19.7	PAR-5	PAR-5.AYQEALDIAK.2.y3.1.light	AYQEALDIAK	light	2	y	3	1	20120723_377_hPTP_All_Round_cutoff_95	5
561.295	446.261	PAR-5.AYQEALDIAK.2.light	19.7	PAR-5	PAR-5.AYQEALDIAK.2.y4.1.light	AYQEALDIAK	light	2	y	4	1	20120723_377_hPTP_All_Round_cutoff_95	4
561.295	630.382	PAR-5.AYQEALDIAK.2.light	19.7	PAR-5	PAR-5.AYQEALDIAK.2.y6.1.light	AYQEALDIAK	light	2	y	6	1	20120723_377_hPTP_All_Round_cutoff_95	2
561.295	759.425	PAR-5.AYQEALDIAK.2.light	19.7	PAR-5	PAR-5.AYQEALDIAK.2.y7.1.light	AYQEALDIAK	light	2	y	7	1	20120723_377_hPTP_All_Round_cutoff_95	1
561.295	887.483	PAR-5.AYQEALDIAK.2.light	19.7	PAR-5	PAR-5.AYQEALDIAK.2.y8.1.light	AYQEALDIAK	light	2	y	8	1	20120723_377_hPTP_All_Round_cutoff_95	3
565.303	339.248	PAR-5.AYQEALDIAK.2.heavy	19.7	PAR-5	PAR-5.AYQEALDIAK.2.y3.1.heavy	AYQEALDIAK	heavy	2	y	3	1	20120723_377_hPTP_All_Round_cutoff_95	5
565.303	454.275	PAR-5.AYQEALDIAK.2.heavy	19.7	PAR-5	PAR-5.AYQEALDIAK.2.y4.1.heavy	AYQEALDIAK	heavy	2	y	4	1	20120723_377_hPTP_All_Round_cutoff_95	4
565.303	638.396	PAR-5.AYQEALDIAK.2.heavy	19.7	PAR-5	PAR-5.AYQEALDIAK.2.y6.1.heavy	AYQEALDIAK	heavy	2	y	6	1	20120723_377_hPTP_All_Round_cutoff_95	2
565.303	767.439	PAR-5.AYQEALDIAK.2.heavy	19.7	PAR-5	PAR-5.AYQEALDIAK.2.y7.1.heavy	AYQEALDIAK	heavy	2	y	7	1	20120723_377_hPTP_All_Round_cutoff_95	1
565.303	895.497	PAR-5.AYQEALDIAK.2.heavy	19.7	PAR-5	PAR-5.AYQEALDIAK.2.y8.1.heavy	AYQEALDIAK	heavy	2	y	8	1	20120723_377_hPTP_All_Round_cutoff_95	3
622.817	451.23	PTP-2.TGPQAEPIFER.2.light	21.6	PTP-2	PTP-2.TGPQAEPIFER.2.y3.1.light	TGPQAEPIFER	light	2	y	3	1	20120723_377_hPTP_All_Round_cutoff_95	5
622.817	661.367	PTP-2.TGPQAEPIFER.2.light	21.6	PTP-2	PTP-2.TGPQAEPIFER.2.y5.1.light	TGPQAEPIFER	light	2	y	5	1	20120723_377_hPTP_All_Round_cutoff_95	1
622.817	790.409	PTP-2.TGPQAEPIFER.2.light	21.6	PTP-2	PTP-2.TGPQAEPIFER.2.y6.1.light	TGPQAEPIFER	light	2	y	6	1	20120723_377_hPTP_All_Round_cutoff_95	3
622.817	861.446	PTP-2.TGPQAEPIFER.2.light	21.6	PTP-2	PTP-2.TGPQAEPIFER.2.y7.1.light	TGPQAEPIFER	light	2	y	7	1	20120723_377_hPTP_All_Round_cutoff_95	2
622.817	989.505	PTP-2.TGPQAEPIFER.2.light	21.6	PTP-2	PTP-2.TGPQAEPIFER.2.y8.1.light	TGPQAEPIFER	light	2	y	8	1	20120723_377_hPTP_All_Round_cutoff_95	4
627.821	461.238	PTP-2.TGPQAEPIFER.2.heavy	21.6	PTP-2	PTP-2.TGPQAEPIFER.2.y3.1.heavy	TGPQAEPIFER	heavy	2	y	3	1	20120723_377_hPTP_All_Round_cutoff_95	5
627.821	671.375	PTP-2.TGPQAEPIFER.2.heavy	21.6	PTP-2	PTP-2.TGPQAEPIFER.2.y5.1.heavy	TGPQAEPIFER	heavy	2	y	5	1	20120723_377_hPTP_All_Round_cutoff_95	1
627.821	800.418	PTP-2.TGPQAEPIFER.2.heavy	21.6	PTP-2	PTP-2.TGPQAEPIFER.2.y6.1.heavy	TGPQAEPIFER	heavy	2	y	6	1	20120723_377_hPTP_All_Round_cutoff_95	3
627.821	871.455	PTP-2.TGPQAEPIFER.2.heavy	21.6	PTP-2	PTP-2.TGPQAEPIFER.2.y7.1.heavy	TGPQAEPIFER	heavy	2	y	7	1	20120723_377_hPTP_All_Round_cutoff_95	2
627.821	999.513	PTP-2.TGPQAEPIFER.2.heavy	21.6	PTP-2	PTP-2.TGPQAEPIFER.2.y8.1.heavy	TGPQAEPIFER	heavy	2	y	8	1	20120723_377_hPTP_All_Round_cutoff_95	4
580.801	522.292	RFP-1.AHESTIFIDK.2.light	20.3	RFP-1	RFP-1.AHESTIFIDK.2.y4.1.light	AHESTIFIDK	light	2	y	4	1	20120723_377_hPTP_All_Round_cutoff_95	3
580.801	635.376	RFP-1.AHESTIFIDK.2.light	20.3	RFP-1	RFP-1.AHESTIFIDK.2.y5.1.light	AHESTIFIDK	light	2	y	5	1	20120723_377_hPTP_All_Round_cutoff_95	5
580.801	736.424	RFP-1.AHESTIFIDK.2.light	20.3	RFP-1	RFP-1.AHESTIFIDK.2.y6.1.light	AHESTIFIDK	light	2	y	6	1	20120723_377_hPTP_All_Round_cutoff_95	4
580.801	823.456	RFP-1.AHESTIFIDK.2.light	20.3	RFP-1	RFP-1.AHESTIFIDK.2.y7.1.light	AHESTIFIDK	light	2	y	7	1	20120723_377_hPTP_All_Round_cutoff_95	2
580.801	952.499	RFP-1.AHESTIFIDK.2.light	20.3	RFP-1	RFP-1.AHESTIFIDK.2.y8.1.light	AHESTIFIDK	light	2	y	8	1	20120723_377_hPTP_All_Round_cutoff_95	1
584.808	530.306	RFP-1.AHESTIFIDK.2.heavy	20.3	RFP-1	RFP-1.AHESTIFIDK.2.y4.1.heavy	AHESTIFIDK	heavy	2	y	4	1	20120723_377_hPTP_All_Round_cutoff_95	3
584.808	643.39	RFP-1.AHESTIFIDK.2.heavy	20.3	RFP-1	RFP-1.AHESTIFIDK.2.y5.1.heavy	AHESTIFIDK	heavy	2	y	5	1	20120723_377_hPTP_All_Round_cutoff_95	5
584.808	744.438	RFP-1.AHESTIFIDK.2.heavy	20.3	RFP-1	RFP-1.AHESTIFIDK.2.y6.1.heavy	AHESTIFIDK	heavy	2	y	6	1	20120723_377_hPTP_All_Round_cutoff_95	4
584.808	831.47	RFP-1.AHESTIFIDK.2.heavy	20.3	RFP-1	RFP-1.AHESTIFIDK.2.y7.1.heavy	AHESTIFIDK	heavy	2	y	7	1	20120723_377_hPTP_All_Round_cutoff_95	2
584.808	960.513	RFP-1.AHESTIFIDK.2.heavy	20.3	RFP-1	RFP-1.AHESTIFIDK.2.y8.1.heavy	AHESTIFIDK	heavy	2	y	8	1	20120723_377_hPTP_All_Round_cutoff_95	1
822.363	403.205	SEM-5.DDPNWWEGQLNNR.2.light	27.6	SEM-5	SEM-5.DDPNWWEGQLNNR.2.y3.1.light	DDPNWWEGQLNNR	light	2	y	3	1	20120723_377_hPTP_All_Round_cutoff_95	4
822.363	516.289	SEM-5.DDPNWWEGQLNNR.2.light	27.6	SEM-5	SEM-5.DDPNWWEGQLNNR.2.y4.1.light	DDPNWWEGQLNNR	light	2	y	4	1	20120723_377_hPTP_All_Round_cutoff_95	5
822.363	701.369	SEM-5.DDPNWWEGQLNNR.2.light	27.6	SEM-5	SEM-5.DDPNWWEGQLNNR.2.y6.1.light	DDPNWWEGQLNNR	light	2	y	6	1	20120723_377_hPTP_All_Round_cutoff_95	1
822.363	830.412	SEM-5.DDPNWWEGQLNNR.2.light	27.6	SEM-5	SEM-5.DDPNWWEGQLNNR.2.y7.1.light	DDPNWWEGQLNNR	light	2	y	7	1	20120723_377_hPTP_All_Round_cutoff_95	3
822.363	1016.49	SEM-5.DDPNWWEGQLNNR.2.light	27.6	SEM-5	SEM-5.DDPNWWEGQLNNR.2.y8.1.light	DDPNWWEGQLNNR	light	2	y	8	1	20120723_377_hPTP_All_Round_cutoff_95	2
827.368	413.213	SEM-5.DDPNWWEGQLNNR.2.heavy	27.6	SEM-5	SEM-5.DDPNWWEGQLNNR.2.y3.1.heavy	DDPNWWEGQLNNR	heavy	2	y	3	1	20120723_377_hPTP_All_Round_cutoff_95	4
827.368	526.297	SEM-5.DDPNWWEGQLNNR.2.heavy	27.6	SEM-5	SEM-5.DDPNWWEGQLNNR.2.y4.1.heavy	DDPNWWEGQLNNR	heavy	2	y	4	1	20120723_377_hPTP_All_Round_cutoff_95	5
827.368	711.377	SEM-5.DDPNWWEGQLNNR.2.heavy	27.6	SEM-5	SEM-5.DDPNWWEGQLNNR.2.y6.1.heavy	DDPNWWEGQLNNR	heavy	2	y	6	1	20120723_377_hPTP_All_Round_cutoff_95	1
827.368	840.42	SEM-5.DDPNWWEGQLNNR.2.heavy	27.6	SEM-5	SEM-5.DDPNWWEGQLNNR.2.y7.1.heavy	DDPNWWEGQLNNR	heavy	2	y	7	1	20120723_377_hPTP_All_Round_cutoff_95	3
827.368	1026.5	SEM-5.DDPNWWEGQLNNR.2.heavy	27.6	SEM-5	SEM-5.DDPNWWEGQLNNR.2.y8.1.heavy	DDPNWWEGQLNNR	heavy	2	y	8	1	20120723_377_hPTP_All_Round_cutoff_95	2
693.842	459.246	SMO-1.VVGQDSNEVHFR.2.light	23.7	SMO-1	SMO-1.VVGQDSNEVHFR.2.y3.1.light	VVGQDSNEVHFR	light	2	y	3	1	20120723_377_hPTP_All_Round_cutoff_95	1
693.842	558.315	SMO-1.VVGQDSNEVHFR.2.light	23.7	SMO-1	SMO-1.VVGQDSNEVHFR.2.y4.1.light	VVGQDSNEVHFR	light	2	y	4	1	20120723_377_hPTP_All_Round_cutoff_95	5
693.842	888.432	SMO-1.VVGQDSNEVHFR.2.light	23.7	SMO-1	SMO-1.VVGQDSNEVHFR.2.y7.1.light	VVGQDSNEVHFR	light	2	y	7	1	20120723_377_hPTP_All_Round_cutoff_95	2
693.842	1003.46	SMO-1.VVGQDSNEVHFR.2.light	23.7	SMO-1	SMO-1.VVGQDSNEVHFR.2.y8.1.light	VVGQDSNEVHFR	light	2	y	8	1	20120723_377_hPTP_All_Round_cutoff_95	3
693.842	1188.54	SMO-1.VVGQDSNEVHFR.2.light	23.7	SMO-1	SMO-1.VVGQDSNEVHFR.2.y10.1.light	VVGQDSNEVHFR	light	2	y	10	1	20120723_377_hPTP_All_Round_cutoff_95	4
698.846	469.255	SMO-1.VVGQDSNEVHFR.2.heavy	23.7	SMO-1	SMO-1.VVGQDSNEVHFR.2.y3.1.heavy	VVGQDSNEVHFR	heavy	2	y	3	1	20120723_377_hPTP_All_Round_cutoff_95	1
698.846	568.323	SMO-1.VVGQDSNEVHFR.2.heavy	23.7	SMO-1	SMO-1.VVGQDSNEVHFR.2.y4.1.heavy	VVGQDSNEVHFR	heavy	2	y	4	1	20120723_377_hPTP_All_Round_cutoff_95	5
698.846	898.441	SMO-1.VVGQDSNEVHFR.2.heavy	23.7	SMO-1	SMO-1.VVGQDSNEVHFR.2.y7.1.heavy	VVGQDSNEVHFR	heavy	2	y	7	1	20120723_377_hPTP_All_Round_cutoff_95	2
698.846	1013.47	SMO-1.VVGQDSNEVHFR.2.heavy	23.7	SMO-1	SMO-1.VVGQDSNEVHFR.2.y8.1.heavy	VVGQDSNEVHFR	heavy	2	y	8	1	20120723_377_hPTP_All_Round_cutoff_95	3
698.846	1198.55	SMO-1.VVGQDSNEVHFR.2.heavy	23.7	SMO-1	SMO-1.VVGQDSNEVHFR.2.y10.1.heavy	VVGQDSNEVHFR	heavy	2	y	10	1	20120723_377_hPTP_All_Round_cutoff_95	4
696.836	532.273	SPR-2.DLEVQEFEDLR.2.light	23.8	SPR-2	SPR-2.DLEVQEFEDLR.2.y4.1.light	DLEVQEFEDLR	light	2	y	4	1	20120723_377_hPTP_All_Round_cutoff_95	5
696.836	679.341	SPR-2.DLEVQEFEDLR.2.light	23.8	SPR-2	SPR-2.DLEVQEFEDLR.2.y5.1.light	DLEVQEFEDLR	light	2	y	5	1	20120723_377_hPTP_All_Round_cutoff_95	4
696.836	808.384	SPR-2.DLEVQEFEDLR.2.light	23.8	SPR-2	SPR-2.DLEVQEFEDLR.2.y6.1.light	DLEVQEFEDLR	light	2	y	6	1	20120723_377_hPTP_All_Round_cutoff_95	3
696.836	936.442	SPR-2.DLEVQEFEDLR.2.light	23.8	SPR-2	SPR-2.DLEVQEFEDLR.2.y7.1.light	DLEVQEFEDLR	light	2	y	7	1	20120723_377_hPTP_All_Round_cutoff_95	1
696.836	1035.51	SPR-2.DLEVQEFEDLR.2.light	23.8	SPR-2	SPR-2.DLEVQEFEDLR.2.y8.1.light	DLEVQEFEDLR	light	2	y	8	1	20120723_377_hPTP_All_Round_cutoff_95	2
701.84	542.281	SPR-2.DLEVQEFEDLR.2.heavy	23.8	SPR-2	SPR-2.DLEVQEFEDLR.2.y4.1.heavy	DLEVQEFEDLR	heavy	2	y	4	1	20120723_377_hPTP_All_Round_cutoff_95	5
701.84	689.349	SPR-2.DLEVQEFEDLR.2.heavy	23.8	SPR-2	SPR-2.DLEVQEFEDLR.2.y5.1.heavy	DLEVQEFEDLR	heavy	2	y	5	1	20120723_377_hPTP_All_Round_cutoff_95	4
701.84	818.392	SPR-2.DLEVQEFEDLR.2.heavy	23.8	SPR-2	SPR-2.DLEVQEFEDLR.2.y6.1.heavy	DLEVQEFEDLR	heavy	2	y	6	1	20120723_377_hPTP_All_Round_cutoff_95	3
701.84	946.45	SPR-2.DLEVQEFEDLR.2.heavy	23.8	SPR-2	SPR-2.DLEVQEFEDLR.2.y7.1.heavy	DLEVQEFEDLR	heavy	2	y	7	1	20120723_377_hPTP_All_Round_cutoff_95	1
701.84	1045.52	SPR-2.DLEVQEFEDLR.2.heavy	23.8	SPR-2	SPR-2.DLEVQEFEDLR.2.y8.1.heavy	DLEVQEFEDLR	heavy	2	y	8	1	20120723_377_hPTP_All_Round_cutoff_95	2
538.262	402.246	SPR-2.NADEFPNLR.2.light	19.1	SPR-2	SPR-2.NADEFPNLR.2.y3.1.light	NADEFPNLR	light	2	y	3	1	20120723_377_hPTP_All_Round_cutoff_95	5
538.262	499.299	SPR-2.NADEFPNLR.2.light	19.1	SPR-2	SPR-2.NADEFPNLR.2.y4.1.light	NADEFPNLR	light	2	y	4	1	20120723_377_hPTP_All_Round_cutoff_95	1
538.262	646.367	SPR-2.NADEFPNLR.2.light	19.1	SPR-2	SPR-2.NADEFPNLR.2.y5.1.light	NADEFPNLR	light	2	y	5	1	20120723_377_hPTP_All_Round_cutoff_95	3
538.262	775.41	SPR-2.NADEFPNLR.2.light	19.1	SPR-2	SPR-2.NADEFPNLR.2.y6.1.light	NADEFPNLR	light	2	y	6	1	20120723_377_hPTP_All_Round_cutoff_95	4
538.262	890.437	SPR-2.NADEFPNLR.2.light	19.1	SPR-2	SPR-2.NADEFPNLR.2.y7.1.light	NADEFPNLR	light	2	y	7	1	20120723_377_hPTP_All_Round_cutoff_95	2
543.266	412.254	SPR-2.NADEFPNLR.2.heavy	19.1	SPR-2	SPR-2.NADEFPNLR.2.y3.1.heavy	NADEFPNLR	heavy	2	y	3	1	20120723_377_hPTP_All_Round_cutoff_95	5
543.266	509.307	SPR-2.NADEFPNLR.2.heavy	19.1	SPR-2	SPR-2.NADEFPNLR.2.y4.1.heavy	NADEFPNLR	heavy	2	y	4	1	20120723_377_hPTP_All_Round_cutoff_95	1
543.266	656.375	SPR-2.NADEFPNLR.2.heavy	19.1	SPR-2	SPR-2.NADEFPNLR.2.y5.1.heavy	NADEFPNLR	heavy	2	y	5	1	20120723_377_hPTP_All_Round_cutoff_95	3
543.266	785.418	SPR-2.NADEFPNLR.2.heavy	19.1	SPR-2	SPR-2.NADEFPNLR.2.y6.1.heavy	NADEFPNLR	heavy	2	y	6	1	20120723_377_hPTP_All_Round_cutoff_95	4
543.266	900.445	SPR-2.NADEFPNLR.2.heavy	19.1	SPR-2	SPR-2.NADEFPNLR.2.y7.1.heavy	NADEFPNLR	heavy	2	y	7	1	20120723_377_hPTP_All_Round_cutoff_95	2
669.344	585.372	TOE-2.HNSLEGDLTPVR.2.light	23	TOE-2	TOE-2.HNSLEGDLTPVR.2.y5.1.light	HNSLEGDLTPVR	light	2	y	5	1	20120723_377_hPTP_All_Round_cutoff_95	2
669.344	757.42	TOE-2.HNSLEGDLTPVR.2.light	23	TOE-2	TOE-2.HNSLEGDLTPVR.2.y7.1.light	HNSLEGDLTPVR	light	2	y	7	1	20120723_377_hPTP_All_Round_cutoff_95	3
669.344	886.463	TOE-2.HNSLEGDLTPVR.2.light	23	TOE-2	TOE-2.HNSLEGDLTPVR.2.y8.1.light	HNSLEGDLTPVR	light	2	y	8	1	20120723_377_hPTP_All_Round_cutoff_95	5
669.344	1086.58	TOE-2.HNSLEGDLTPVR.2.light	23	TOE-2	TOE-2.HNSLEGDLTPVR.2.y10.1.light	HNSLEGDLTPVR	light	2	y	10	1	20120723_377_hPTP_All_Round_cutoff_95	1
669.344	1200.62	TOE-2.HNSLEGDLTPVR.2.light	23	TOE-2	TOE-2.HNSLEGDLTPVR.2.y11.1.light	HNSLEGDLTPVR	light	2	y	11	1	20120723_377_hPTP_All_Round_cutoff_95	4
674.348	595.38	TOE-2.HNSLEGDLTPVR.2.heavy	23	TOE-2	TOE-2.HNSLEGDLTPVR.2.y5.1.heavy	HNSLEGDLTPVR	heavy	2	y	5	1	20120723_377_hPTP_All_Round_cutoff_95	2
674.348	767.429	TOE-2.HNSLEGDLTPVR.2.heavy	23	TOE-2	TOE-2.HNSLEGDLTPVR.2.y7.1.heavy	HNSLEGDLTPVR	heavy	2	y	7	1	20120723_377_hPTP_All_Round_cutoff_95	3
674.348	896.471	TOE-2.HNSLEGDLTPVR.2.heavy	23	TOE-2	TOE-2.HNSLEGDLTPVR.2.y8.1.heavy	HNSLEGDLTPVR	heavy	2	y	8	1	20120723_377_hPTP_All_Round_cutoff_95	5
674.348	1096.59	TOE-2.HNSLEGDLTPVR.2.heavy	23	TOE-2	TOE-2.HNSLEGDLTPVR.2.y10.1.heavy	HNSLEGDLTPVR	heavy	2	y	10	1	20120723_377_hPTP_All_Round_cutoff_95	1
674.348	1210.63	TOE-2.HNSLEGDLTPVR.2.heavy	23	TOE-2	TOE-2.HNSLEGDLTPVR.2.y11.1.heavy	HNSLEGDLTPVR	heavy	2	y	11	1	20120723_377_hPTP_All_Round_cutoff_95	4
571.806	601.319	SZY-2.VSLGNAIDPEK.2.light	20.1	SZY-2	SZY-2.VSLGNAIDPEK.2.y5.1.light	VSLGNAIDPEK	light	2	y	5	1	20120723_377_hPTP_All_Round_cutoff_95	3
571.806	672.356	SZY-2.VSLGNAIDPEK.2.light	20.1	SZY-2	SZY-2.VSLGNAIDPEK.2.y6.1.light	VSLGNAIDPEK	light	2	y	6	1	20120723_377_hPTP_All_Round_cutoff_95	4
571.806	786.399	SZY-2.VSLGNAIDPEK.2.light	20.1	SZY-2	SZY-2.VSLGNAIDPEK.2.y7.1.light	VSLGNAIDPEK	light	2	y	7	1	20120723_377_hPTP_All_Round_cutoff_95	5
571.806	843.421	SZY-2.VSLGNAIDPEK.2.light	20.1	SZY-2	SZY-2.VSLGNAIDPEK.2.y8.1.light	VSLGNAIDPEK	light	2	y	8	1	20120723_377_hPTP_All_Round_cutoff_95	1
571.806	956.505	SZY-2.VSLGNAIDPEK.2.light	20.1	SZY-2	SZY-2.VSLGNAIDPEK.2.y9.1.light	VSLGNAIDPEK	light	2	y	9	1	20120723_377_hPTP_All_Round_cutoff_95	2
575.813	609.333	SZY-2.VSLGNAIDPEK.2.heavy	20.1	SZY-2	SZY-2.VSLGNAIDPEK.2.y5.1.heavy	VSLGNAIDPEK	heavy	2	y	5	1	20120723_377_hPTP_All_Round_cutoff_95	3
575.813	680.37	SZY-2.VSLGNAIDPEK.2.heavy	20.1	SZY-2	SZY-2.VSLGNAIDPEK.2.y6.1.heavy	VSLGNAIDPEK	heavy	2	y	6	1	20120723_377_hPTP_All_Round_cutoff_95	4
575.813	794.413	SZY-2.VSLGNAIDPEK.2.heavy	20.1	SZY-2	SZY-2.VSLGNAIDPEK.2.y7.1.heavy	VSLGNAIDPEK	heavy	2	y	7	1	20120723_377_hPTP_All_Round_cutoff_95	5
575.813	851.435	SZY-2.VSLGNAIDPEK.2.heavy	20.1	SZY-2	SZY-2.VSLGNAIDPEK.2.y8.1.heavy	VSLGNAIDPEK	heavy	2	y	8	1	20120723_377_hPTP_All_Round_cutoff_95	1
575.813	964.519	SZY-2.VSLGNAIDPEK.2.heavy	20.1	SZY-2	SZY-2.VSLGNAIDPEK.2.y9.1.heavy	VSLGNAIDPEK	heavy	2	y	9	1	20120723_377_hPTP_All_Round_cutoff_95	2
776.908	682.363	AIR-2.SQLISGGVEHQLER.2.light	26.2	AIR-2	AIR-2.SQLISGGVEHQLER.2.y5.1.light	SQLISGGVEHQLER	light	2	y	5	1	20120723_377_hPTP_All_Round_cutoff_95	3
776.908	811.406	AIR-2.SQLISGGVEHQLER.2.light	26.2	AIR-2	AIR-2.SQLISGGVEHQLER.2.y6.1.light	SQLISGGVEHQLER	light	2	y	6	1	20120723_377_hPTP_All_Round_cutoff_95	5
776.908	1024.52	AIR-2.SQLISGGVEHQLER.2.light	26.2	AIR-2	AIR-2.SQLISGGVEHQLER.2.y9.1.light	SQLISGGVEHQLER	light	2	y	9	1	20120723_377_hPTP_All_Round_cutoff_95	2
776.908	1111.55	AIR-2.SQLISGGVEHQLER.2.light	26.2	AIR-2	AIR-2.SQLISGGVEHQLER.2.y10.1.light	SQLISGGVEHQLER	light	2	y	10	1	20120723_377_hPTP_All_Round_cutoff_95	1
776.908	1224.63	AIR-2.SQLISGGVEHQLER.2.light	26.2	AIR-2	AIR-2.SQLISGGVEHQLER.2.y11.1.light	SQLISGGVEHQLER	light	2	y	11	1	20120723_377_hPTP_All_Round_cutoff_95	4
781.912	692.371	AIR-2.SQLISGGVEHQLER.2.heavy	26.2	AIR-2	AIR-2.SQLISGGVEHQLER.2.y5.1.heavy	SQLISGGVEHQLER	heavy	2	y	5	1	20120723_377_hPTP_All_Round_cutoff_95	3
781.912	821.414	AIR-2.SQLISGGVEHQLER.2.heavy	26.2	AIR-2	AIR-2.SQLISGGVEHQLER.2.y6.1.heavy	SQLISGGVEHQLER	heavy	2	y	6	1	20120723_377_hPTP_All_Round_cutoff_95	5
781.912	1034.53	AIR-2.SQLISGGVEHQLER.2.heavy	26.2	AIR-2	AIR-2.SQLISGGVEHQLER.2.y9.1.heavy	SQLISGGVEHQLER	heavy	2	y	9	1	20120723_377_hPTP_All_Round_cutoff_95	2
781.912	1121.56	AIR-2.SQLISGGVEHQLER.2.heavy	26.2	AIR-2	AIR-2.SQLISGGVEHQLER.2.y10.1.heavy	SQLISGGVEHQLER	heavy	2	y	10	1	20120723_377_hPTP_All_Round_cutoff_95	1
781.912	1234.64	AIR-2.SQLISGGVEHQLER.2.heavy	26.2	AIR-2	AIR-2.SQLISGGVEHQLER.2.y11.1.heavy	SQLISGGVEHQLER	heavy	2	y	11	1	20120723_377_hPTP_All_Round_cutoff_95	4
810.902	419.225	APE-1.YLSAAHNSTGSINTGK.2.light	27.2	APE-1	APE-1.YLSAAHNSTGSINTGK.2.y4.1.light	YLSAAHNSTGSINTGK	light	2	y	4	1	20120723_377_hPTP_All_Round_cutoff_95	2
810.902	676.362	APE-1.YLSAAHNSTGSINTGK.2.light	27.2	APE-1	APE-1.YLSAAHNSTGSINTGK.2.y7.1.light	YLSAAHNSTGSINTGK	light	2	y	7	1	20120723_377_hPTP_All_Round_cutoff_95	5
810.902	864.442	APE-1.YLSAAHNSTGSINTGK.2.light	27.2	APE-1	APE-1.YLSAAHNSTGSINTGK.2.y9.1.light	YLSAAHNSTGSINTGK	light	2	y	9	1	20120723_377_hPTP_All_Round_cutoff_95	3
810.902	978.485	APE-1.YLSAAHNSTGSINTGK.2.light	27.2	APE-1	APE-1.YLSAAHNSTGSINTGK.2.y10.1.light	YLSAAHNSTGSINTGK	light	2	y	10	1	20120723_377_hPTP_All_Round_cutoff_95	1
810.902	1115.54	APE-1.YLSAAHNSTGSINTGK.2.light	27.2	APE-1	APE-1.YLSAAHNSTGSINTGK.2.y11.1.light	YLSAAHNSTGSINTGK	light	2	y	11	1	20120723_377_hPTP_All_Round_cutoff_95	4
814.91	427.239	APE-1.YLSAAHNSTGSINTGK.2.heavy	27.2	APE-1	APE-1.YLSAAHNSTGSINTGK.2.y4.1.heavy	YLSAAHNSTGSINTGK	heavy	2	y	4	1	20120723_377_hPTP_All_Round_cutoff_95	2
814.91	684.377	APE-1.YLSAAHNSTGSINTGK.2.heavy	27.2	APE-1	APE-1.YLSAAHNSTGSINTGK.2.y7.1.heavy	YLSAAHNSTGSINTGK	heavy	2	y	7	1	20120723_377_hPTP_All_Round_cutoff_95	5
814.91	872.456	APE-1.YLSAAHNSTGSINTGK.2.heavy	27.2	APE-1	APE-1.YLSAAHNSTGSINTGK.2.y9.1.heavy	YLSAAHNSTGSINTGK	heavy	2	y	9	1	20120723_377_hPTP_All_Round_cutoff_95	3
814.91	986.499	APE-1.YLSAAHNSTGSINTGK.2.heavy	27.2	APE-1	APE-1.YLSAAHNSTGSINTGK.2.y10.1.heavy	YLSAAHNSTGSINTGK	heavy	2	y	10	1	20120723_377_hPTP_All_Round_cutoff_95	1
814.91	1123.56	APE-1.YLSAAHNSTGSINTGK.2.heavy	27.2	APE-1	APE-1.YLSAAHNSTGSINTGK.2.y11.1.heavy	YLSAAHNSTGSINTGK	heavy	2	y	11	1	20120723_377_hPTP_All_Round_cutoff_95	4
806.42	428.287	APR-1.NIEQSPSIGNGSPIAK.2.light	27.1	APR-1	APR-1.NIEQSPSIGNGSPIAK.2.y4.1.light	NIEQSPSIGNGSPIAK	light	2	y	4	1	20120723_377_hPTP_All_Round_cutoff_95	3
806.42	572.34	APR-1.NIEQSPSIGNGSPIAK.2.light	27.1	APR-1	APR-1.NIEQSPSIGNGSPIAK.2.y6.1.light	NIEQSPSIGNGSPIAK	light	2	y	6	1	20120723_377_hPTP_All_Round_cutoff_95	5
806.42	743.405	APR-1.NIEQSPSIGNGSPIAK.2.light	27.1	APR-1	APR-1.NIEQSPSIGNGSPIAK.2.y8.1.light	NIEQSPSIGNGSPIAK	light	2	y	8	1	20120723_377_hPTP_All_Round_cutoff_95	2
806.42	1040.57	APR-1.NIEQSPSIGNGSPIAK.2.light	27.1	APR-1	APR-1.NIEQSPSIGNGSPIAK.2.y11.1.light	NIEQSPSIGNGSPIAK	light	2	y	11	1	20120723_377_hPTP_All_Round_cutoff_95	1
806.42	1127.61	APR-1.NIEQSPSIGNGSPIAK.2.light	27.1	APR-1	APR-1.NIEQSPSIGNGSPIAK.2.y12.1.light	NIEQSPSIGNGSPIAK	light	2	y	12	1	20120723_377_hPTP_All_Round_cutoff_95	4
810.428	436.301	APR-1.NIEQSPSIGNGSPIAK.2.heavy	27.1	APR-1	APR-1.NIEQSPSIGNGSPIAK.2.y4.1.heavy	NIEQSPSIGNGSPIAK	heavy	2	y	4	1	20120723_377_hPTP_All_Round_cutoff_95	3
810.428	580.354	APR-1.NIEQSPSIGNGSPIAK.2.heavy	27.1	APR-1	APR-1.NIEQSPSIGNGSPIAK.2.y6.1.heavy	NIEQSPSIGNGSPIAK	heavy	2	y	6	1	20120723_377_hPTP_All_Round_cutoff_95	5
810.428	751.419	APR-1.NIEQSPSIGNGSPIAK.2.heavy	27.1	APR-1	APR-1.NIEQSPSIGNGSPIAK.2.y8.1.heavy	NIEQSPSIGNGSPIAK	heavy	2	y	8	1	20120723_377_hPTP_All_Round_cutoff_95	2
810.428	1048.59	APR-1.NIEQSPSIGNGSPIAK.2.heavy	27.1	APR-1	APR-1.NIEQSPSIGNGSPIAK.2.y11.1.heavy	NIEQSPSIGNGSPIAK	heavy	2	y	11	1	20120723_377_hPTP_All_Round_cutoff_95	1
810.428	1135.62	APR-1.NIEQSPSIGNGSPIAK.2.heavy	27.1	APR-1	APR-1.NIEQSPSIGNGSPIAK.2.y12.1.heavy	NIEQSPSIGNGSPIAK	heavy	2	y	12	1	20120723_377_hPTP_All_Round_cutoff_95	4
644.349	657.429	ARK-1.NSAGSDVIQVAVK.2.light	22.2	ARK-1	ARK-1.NSAGSDVIQVAVK.2.y6.1.light	NSAGSDVIQVAVK	light	2	y	6	1	20120723_377_hPTP_All_Round_cutoff_95	2
644.349	756.498	ARK-1.NSAGSDVIQVAVK.2.light	22.2	ARK-1	ARK-1.NSAGSDVIQVAVK.2.y7.1.light	NSAGSDVIQVAVK	light	2	y	7	1	20120723_377_hPTP_All_Round_cutoff_95	5
644.349	871.525	ARK-1.NSAGSDVIQVAVK.2.light	22.2	ARK-1	ARK-1.NSAGSDVIQVAVK.2.y8.1.light	NSAGSDVIQVAVK	light	2	y	8	1	20120723_377_hPTP_All_Round_cutoff_95	4
644.349	1015.58	ARK-1.NSAGSDVIQVAVK.2.light	22.2	ARK-1	ARK-1.NSAGSDVIQVAVK.2.y10.1.light	NSAGSDVIQVAVK	light	2	y	10	1	20120723_377_hPTP_All_Round_cutoff_95	1
644.349	1086.62	ARK-1.NSAGSDVIQVAVK.2.light	22.2	ARK-1	ARK-1.NSAGSDVIQVAVK.2.y11.1.light	NSAGSDVIQVAVK	light	2	y	11	1	20120723_377_hPTP_All_Round_cutoff_95	3
648.356	665.444	ARK-1.NSAGSDVIQVAVK.2.heavy	22.2	ARK-1	ARK-1.NSAGSDVIQVAVK.2.y6.1.heavy	NSAGSDVIQVAVK	heavy	2	y	6	1	20120723_377_hPTP_All_Round_cutoff_95	2
648.356	764.512	ARK-1.NSAGSDVIQVAVK.2.heavy	22.2	ARK-1	ARK-1.NSAGSDVIQVAVK.2.y7.1.heavy	NSAGSDVIQVAVK	heavy	2	y	7	1	20120723_377_hPTP_All_Round_cutoff_95	5
648.356	879.539	ARK-1.NSAGSDVIQVAVK.2.heavy	22.2	ARK-1	ARK-1.NSAGSDVIQVAVK.2.y8.1.heavy	NSAGSDVIQVAVK	heavy	2	y	8	1	20120723_377_hPTP_All_Round_cutoff_95	4
648.356	1023.59	ARK-1.NSAGSDVIQVAVK.2.heavy	22.2	ARK-1	ARK-1.NSAGSDVIQVAVK.2.y10.1.heavy	NSAGSDVIQVAVK	heavy	2	y	10	1	20120723_377_hPTP_All_Round_cutoff_95	1
648.356	1094.63	ARK-1.NSAGSDVIQVAVK.2.heavy	22.2	ARK-1	ARK-1.NSAGSDVIQVAVK.2.y11.1.heavy	NSAGSDVIQVAVK	heavy	2	y	11	1	20120723_377_hPTP_All_Round_cutoff_95	3
849.403	948.428	ATX-2.DQAPAVPAGNSGSAWNR.2.light	28.4	ATX-2	ATX-2.DQAPAVPAGNSGSAWNR.2.y9.1.light	DQAPAVPAGNSGSAWNR	light	2	y	9	1	20120723_377_hPTP_All_Round_cutoff_95	2
849.403	1019.47	ATX-2.DQAPAVPAGNSGSAWNR.2.light	28.4	ATX-2	ATX-2.DQAPAVPAGNSGSAWNR.2.y10.1.light	DQAPAVPAGNSGSAWNR	light	2	y	10	1	20120723_377_hPTP_All_Round_cutoff_95	4
849.403	1116.52	ATX-2.DQAPAVPAGNSGSAWNR.2.light	28.4	ATX-2	ATX-2.DQAPAVPAGNSGSAWNR.2.y11.1.light	DQAPAVPAGNSGSAWNR	light	2	y	11	1	20120723_377_hPTP_All_Round_cutoff_95	1
849.403	1215.59	ATX-2.DQAPAVPAGNSGSAWNR.2.light	28.4	ATX-2	ATX-2.DQAPAVPAGNSGSAWNR.2.y12.1.light	DQAPAVPAGNSGSAWNR	light	2	y	12	1	20120723_377_hPTP_All_Round_cutoff_95	5
849.403	1383.68	ATX-2.DQAPAVPAGNSGSAWNR.2.light	28.4	ATX-2	ATX-2.DQAPAVPAGNSGSAWNR.2.y14.1.light	DQAPAVPAGNSGSAWNR	light	2	y	14	1	20120723_377_hPTP_All_Round_cutoff_95	3
854.407	958.436	ATX-2.DQAPAVPAGNSGSAWNR.2.heavy	28.4	ATX-2	ATX-2.DQAPAVPAGNSGSAWNR.2.y9.1.heavy	DQAPAVPAGNSGSAWNR	heavy	2	y	9	1	20120723_377_hPTP_All_Round_cutoff_95	2
854.407	1029.47	ATX-2.DQAPAVPAGNSGSAWNR.2.heavy	28.4	ATX-2	ATX-2.DQAPAVPAGNSGSAWNR.2.y10.1.heavy	DQAPAVPAGNSGSAWNR	heavy	2	y	10	1	20120723_377_hPTP_All_Round_cutoff_95	4
854.407	1126.53	ATX-2.DQAPAVPAGNSGSAWNR.2.heavy	28.4	ATX-2	ATX-2.DQAPAVPAGNSGSAWNR.2.y11.1.heavy	DQAPAVPAGNSGSAWNR	heavy	2	y	11	1	20120723_377_hPTP_All_Round_cutoff_95	1
854.407	1225.59	ATX-2.DQAPAVPAGNSGSAWNR.2.heavy	28.4	ATX-2	ATX-2.DQAPAVPAGNSGSAWNR.2.y12.1.heavy	DQAPAVPAGNSGSAWNR	heavy	2	y	12	1	20120723_377_hPTP_All_Round_cutoff_95	5
854.407	1393.68	ATX-2.DQAPAVPAGNSGSAWNR.2.heavy	28.4	ATX-2	ATX-2.DQAPAVPAGNSGSAWNR.2.y14.1.heavy	DQAPAVPAGNSGSAWNR	heavy	2	y	14	1	20120723_377_hPTP_All_Round_cutoff_95	3
820.355	763.341	ATX-2.SDQGFPTSGYFDYR.2.light	27.5	ATX-2	ATX-2.SDQGFPTSGYFDYR.2.y5.1.light	SDQGFPTSGYFDYR	light	2	y	5	1	20120723_377_hPTP_All_Round_cutoff_95	6
820.355	907.394	ATX-2.SDQGFPTSGYFDYR.2.light	27.5	ATX-2	ATX-2.SDQGFPTSGYFDYR.2.y7.1.light	SDQGFPTSGYFDYR	light	2	y	7	1	20120723_377_hPTP_All_Round_cutoff_95	3
820.355	1008.44	ATX-2.SDQGFPTSGYFDYR.2.light	27.5	ATX-2	ATX-2.SDQGFPTSGYFDYR.2.y8.1.light	SDQGFPTSGYFDYR	light	2	y	8	1	20120723_377_hPTP_All_Round_cutoff_95	4
820.355	1105.49	ATX-2.SDQGFPTSGYFDYR.2.light	27.5	ATX-2	ATX-2.SDQGFPTSGYFDYR.2.y9.1.light	SDQGFPTSGYFDYR	light	2	y	9	1	20120723_377_hPTP_All_Round_cutoff_95	1
820.355	1309.58	ATX-2.SDQGFPTSGYFDYR.2.light	27.5	ATX-2	ATX-2.SDQGFPTSGYFDYR.2.y11.1.light	SDQGFPTSGYFDYR	light	2	y	11	1	20120723_377_hPTP_All_Round_cutoff_95	5
825.359	773.349	ATX-2.SDQGFPTSGYFDYR.2.heavy	27.5	ATX-2	ATX-2.SDQGFPTSGYFDYR.2.y5.1.heavy	SDQGFPTSGYFDYR	heavy	2	y	5	1	20120723_377_hPTP_All_Round_cutoff_95	6
825.359	917.403	ATX-2.SDQGFPTSGYFDYR.2.heavy	27.5	ATX-2	ATX-2.SDQGFPTSGYFDYR.2.y7.1.heavy	SDQGFPTSGYFDYR	heavy	2	y	7	1	20120723_377_hPTP_All_Round_cutoff_95	3
825.359	1018.45	ATX-2.SDQGFPTSGYFDYR.2.heavy	27.5	ATX-2	ATX-2.SDQGFPTSGYFDYR.2.y8.1.heavy	SDQGFPTSGYFDYR	heavy	2	y	8	1	20120723_377_hPTP_All_Round_cutoff_95	4
825.359	1115.5	ATX-2.SDQGFPTSGYFDYR.2.heavy	27.5	ATX-2	ATX-2.SDQGFPTSGYFDYR.2.y9.1.heavy	SDQGFPTSGYFDYR	heavy	2	y	9	1	20120723_377_hPTP_All_Round_cutoff_95	1
825.359	1319.59	ATX-2.SDQGFPTSGYFDYR.2.heavy	27.5	ATX-2	ATX-2.SDQGFPTSGYFDYR.2.y11.1.heavy	SDQGFPTSGYFDYR	heavy	2	y	11	1	20120723_377_hPTP_All_Round_cutoff_95	5
652.824	407.265	CAR-1.DDVYEYIIFK.2.light	22.5	CAR-1	CAR-1.DDVYEYIIFK.2.y3.1.light	DDVYEYIIFK	light	2	y	3	1	20120723_377_hPTP_All_Round_cutoff_95	4
652.824	520.349	CAR-1.DDVYEYIIFK.2.light	22.5	CAR-1	CAR-1.DDVYEYIIFK.2.y4.1.light	DDVYEYIIFK	light	2	y	4	1	20120723_377_hPTP_All_Round_cutoff_95	5
652.824	683.413	CAR-1.DDVYEYIIFK.2.light	22.5	CAR-1	CAR-1.DDVYEYIIFK.2.y5.1.light	DDVYEYIIFK	light	2	y	5	1	20120723_377_hPTP_All_Round_cutoff_95	3
652.824	812.455	CAR-1.DDVYEYIIFK.2.light	22.5	CAR-1	CAR-1.DDVYEYIIFK.2.y6.1.light	DDVYEYIIFK	light	2	y	6	1	20120723_377_hPTP_All_Round_cutoff_95	2
652.824	975.519	CAR-1.DDVYEYIIFK.2.light	22.5	CAR-1	CAR-1.DDVYEYIIFK.2.y7.1.light	DDVYEYIIFK	light	2	y	7	1	20120723_377_hPTP_All_Round_cutoff_95	1
656.831	415.279	CAR-1.DDVYEYIIFK.2.heavy	22.5	CAR-1	CAR-1.DDVYEYIIFK.2.y3.1.heavy	DDVYEYIIFK	heavy	2	y	3	1	20120723_377_hPTP_All_Round_cutoff_95	4
656.831	528.364	CAR-1.DDVYEYIIFK.2.heavy	22.5	CAR-1	CAR-1.DDVYEYIIFK.2.y4.1.heavy	DDVYEYIIFK	heavy	2	y	4	1	20120723_377_hPTP_All_Round_cutoff_95	5
656.831	691.427	CAR-1.DDVYEYIIFK.2.heavy	22.5	CAR-1	CAR-1.DDVYEYIIFK.2.y5.1.heavy	DDVYEYIIFK	heavy	2	y	5	1	20120723_377_hPTP_All_Round_cutoff_95	3
656.831	820.469	CAR-1.DDVYEYIIFK.2.heavy	22.5	CAR-1	CAR-1.DDVYEYIIFK.2.y6.1.heavy	DDVYEYIIFK	heavy	2	y	6	1	20120723_377_hPTP_All_Round_cutoff_95	2
656.831	983.533	CAR-1.DDVYEYIIFK.2.heavy	22.5	CAR-1	CAR-1.DDVYEYIIFK.2.y7.1.heavy	DDVYEYIIFK	heavy	2	y	7	1	20120723_377_hPTP_All_Round_cutoff_95	1
667.354	618.309	CAR-1.FQEVLVDNLEK.2.light	22.9	CAR-1	CAR-1.FQEVLVDNLEK.2.y5.1.light	FQEVLVDNLEK	light	2	y	5	1	20120723_377_hPTP_All_Round_cutoff_95	5
667.354	717.378	CAR-1.FQEVLVDNLEK.2.light	22.9	CAR-1	CAR-1.FQEVLVDNLEK.2.y6.1.light	FQEVLVDNLEK	light	2	y	6	1	20120723_377_hPTP_All_Round_cutoff_95	3
667.354	830.462	CAR-1.FQEVLVDNLEK.2.light	22.9	CAR-1	CAR-1.FQEVLVDNLEK.2.y7.1.light	FQEVLVDNLEK	light	2	y	7	1	20120723_377_hPTP_All_Round_cutoff_95	1
667.354	929.53	CAR-1.FQEVLVDNLEK.2.light	22.9	CAR-1	CAR-1.FQEVLVDNLEK.2.y8.1.light	FQEVLVDNLEK	light	2	y	8	1	20120723_377_hPTP_All_Round_cutoff_95	4
667.354	1058.57	CAR-1.FQEVLVDNLEK.2.light	22.9	CAR-1	CAR-1.FQEVLVDNLEK.2.y9.1.light	FQEVLVDNLEK	light	2	y	9	1	20120723_377_hPTP_All_Round_cutoff_95	2
671.361	626.324	CAR-1.FQEVLVDNLEK.2.heavy	22.9	CAR-1	CAR-1.FQEVLVDNLEK.2.y5.1.heavy	FQEVLVDNLEK	heavy	2	y	5	1	20120723_377_hPTP_All_Round_cutoff_95	5
671.361	725.392	CAR-1.FQEVLVDNLEK.2.heavy	22.9	CAR-1	CAR-1.FQEVLVDNLEK.2.y6.1.heavy	FQEVLVDNLEK	heavy	2	y	6	1	20120723_377_hPTP_All_Round_cutoff_95	3
671.361	838.476	CAR-1.FQEVLVDNLEK.2.heavy	22.9	CAR-1	CAR-1.FQEVLVDNLEK.2.y7.1.heavy	FQEVLVDNLEK	heavy	2	y	7	1	20120723_377_hPTP_All_Round_cutoff_95	1
671.361	937.544	CAR-1.FQEVLVDNLEK.2.heavy	22.9	CAR-1	CAR-1.FQEVLVDNLEK.2.y8.1.heavy	FQEVLVDNLEK	heavy	2	y	8	1	20120723_377_hPTP_All_Round_cutoff_95	4
671.361	1066.59	CAR-1.FQEVLVDNLEK.2.heavy	22.9	CAR-1	CAR-1.FQEVLVDNLEK.2.y9.1.heavy	FQEVLVDNLEK	heavy	2	y	9	1	20120723_377_hPTP_All_Round_cutoff_95	2
1023.04	587.304	CED-12.LTNPEEKPEIPPIPDDIK.2.light	33.6	CED-12	CED-12.LTNPEEKPEIPPIPDDIK.2.y5.1.light	LTNPEEKPEIPPIPDDIK	light	2	y	5	1	20120723_377_hPTP_All_Round_cutoff_95	2
1023.04	797.44	CED-12.LTNPEEKPEIPPIPDDIK.2.light	33.6	CED-12	CED-12.LTNPEEKPEIPPIPDDIK.2.y7.1.light	LTNPEEKPEIPPIPDDIK	light	2	y	7	1	20120723_377_hPTP_All_Round_cutoff_95	5
1023.04	894.493	CED-12.LTNPEEKPEIPPIPDDIK.2.light	33.6	CED-12	CED-12.LTNPEEKPEIPPIPDDIK.2.y8.1.light	LTNPEEKPEIPPIPDDIK	light	2	y	8	1	20120723_377_hPTP_All_Round_cutoff_95	1
1023.04	1007.58	CED-12.LTNPEEKPEIPPIPDDIK.2.light	33.6	CED-12	CED-12.LTNPEEKPEIPPIPDDIK.2.y9.1.light	LTNPEEKPEIPPIPDDIK	light	2	y	9	1	20120723_377_hPTP_All_Round_cutoff_95	4
1023.04	1233.67	CED-12.LTNPEEKPEIPPIPDDIK.2.light	33.6	CED-12	CED-12.LTNPEEKPEIPPIPDDIK.2.y11.1.light	LTNPEEKPEIPPIPDDIK	light	2	y	11	1	20120723_377_hPTP_All_Round_cutoff_95	3
1027.05	595.318	CED-12.LTNPEEKPEIPPIPDDIK.2.heavy	33.6	CED-12	CED-12.LTNPEEKPEIPPIPDDIK.2.y5.1.heavy	LTNPEEKPEIPPIPDDIK	heavy	2	y	5	1	20120723_377_hPTP_All_Round_cutoff_95	2
1027.05	805.455	CED-12.LTNPEEKPEIPPIPDDIK.2.heavy	33.6	CED-12	CED-12.LTNPEEKPEIPPIPDDIK.2.y7.1.heavy	LTNPEEKPEIPPIPDDIK	heavy	2	y	7	1	20120723_377_hPTP_All_Round_cutoff_95	5
1027.05	902.507	CED-12.LTNPEEKPEIPPIPDDIK.2.heavy	33.6	CED-12	CED-12.LTNPEEKPEIPPIPDDIK.2.y8.1.heavy	LTNPEEKPEIPPIPDDIK	heavy	2	y	8	1	20120723_377_hPTP_All_Round_cutoff_95	1
1027.05	1015.59	CED-12.LTNPEEKPEIPPIPDDIK.2.heavy	33.6	CED-12	CED-12.LTNPEEKPEIPPIPDDIK.2.y9.1.heavy	LTNPEEKPEIPPIPDDIK	heavy	2	y	9	1	20120723_377_hPTP_All_Round_cutoff_95	4
1027.05	1241.69	CED-12.LTNPEEKPEIPPIPDDIK.2.heavy	33.6	CED-12	CED-12.LTNPEEKPEIPPIPDDIK.2.y11.1.heavy	LTNPEEKPEIPPIPDDIK	heavy	2	y	11	1	20120723_377_hPTP_All_Round_cutoff_95	3
637.33	614.362	CED-2.VPNAYDPTQLR.2.light	22	CED-2	CED-2.VPNAYDPTQLR.2.y5.1.light	VPNAYDPTQLR	light	2	y	5	1	20120723_377_hPTP_All_Round_cutoff_95	1
637.33	729.389	CED-2.VPNAYDPTQLR.2.light	22	CED-2	CED-2.VPNAYDPTQLR.2.y6.1.light	VPNAYDPTQLR	light	2	y	6	1	20120723_377_hPTP_All_Round_cutoff_95	2
637.33	892.452	CED-2.VPNAYDPTQLR.2.light	22	CED-2	CED-2.VPNAYDPTQLR.2.y7.1.light	VPNAYDPTQLR	light	2	y	7	1	20120723_377_hPTP_All_Round_cutoff_95	3
637.33	963.489	CED-2.VPNAYDPTQLR.2.light	22	CED-2	CED-2.VPNAYDPTQLR.2.y8.1.light	VPNAYDPTQLR	light	2	y	8	1	20120723_377_hPTP_All_Round_cutoff_95	5
637.33	1077.53	CED-2.VPNAYDPTQLR.2.light	22	CED-2	CED-2.VPNAYDPTQLR.2.y9.1.light	VPNAYDPTQLR	light	2	y	9	1	20120723_377_hPTP_All_Round_cutoff_95	4
642.335	624.37	CED-2.VPNAYDPTQLR.2.heavy	22	CED-2	CED-2.VPNAYDPTQLR.2.y5.1.heavy	VPNAYDPTQLR	heavy	2	y	5	1	20120723_377_hPTP_All_Round_cutoff_95	1
642.335	739.397	CED-2.VPNAYDPTQLR.2.heavy	22	CED-2	CED-2.VPNAYDPTQLR.2.y6.1.heavy	VPNAYDPTQLR	heavy	2	y	6	1	20120723_377_hPTP_All_Round_cutoff_95	2
642.335	902.461	CED-2.VPNAYDPTQLR.2.heavy	22	CED-2	CED-2.VPNAYDPTQLR.2.y7.1.heavy	VPNAYDPTQLR	heavy	2	y	7	1	20120723_377_hPTP_All_Round_cutoff_95	3
642.335	973.498	CED-2.VPNAYDPTQLR.2.heavy	22	CED-2	CED-2.VPNAYDPTQLR.2.y8.1.heavy	VPNAYDPTQLR	heavy	2	y	8	1	20120723_377_hPTP_All_Round_cutoff_95	5
642.335	1087.54	CED-2.VPNAYDPTQLR.2.heavy	22	CED-2	CED-2.VPNAYDPTQLR.2.y9.1.heavy	VPNAYDPTQLR	heavy	2	y	9	1	20120723_377_hPTP_All_Round_cutoff_95	4
891.965	430.277	CED-6.EAPPSASAELLASEAIAR.2.light	29.7	CED-6	CED-6.EAPPSASAELLASEAIAR.2.y4.1.light	EAPPSASAELLASEAIAR	light	2	y	4	1	20120723_377_hPTP_All_Round_cutoff_95	4
891.965	646.352	CED-6.EAPPSASAELLASEAIAR.2.light	29.7	CED-6	CED-6.EAPPSASAELLASEAIAR.2.y6.1.light	EAPPSASAELLASEAIAR	light	2	y	6	1	20120723_377_hPTP_All_Round_cutoff_95	3
891.965	717.389	CED-6.EAPPSASAELLASEAIAR.2.light	29.7	CED-6	CED-6.EAPPSASAELLASEAIAR.2.y7.1.light	EAPPSASAELLASEAIAR	light	2	y	7	1	20120723_377_hPTP_All_Round_cutoff_95	1
891.965	943.557	CED-6.EAPPSASAELLASEAIAR.2.light	29.7	CED-6	CED-6.EAPPSASAELLASEAIAR.2.y9.1.light	EAPPSASAELLASEAIAR	light	2	y	9	1	20120723_377_hPTP_All_Round_cutoff_95	2
891.965	1072.6	CED-6.EAPPSASAELLASEAIAR.2.light	29.7	CED-6	CED-6.EAPPSASAELLASEAIAR.2.y10.1.light	EAPPSASAELLASEAIAR	light	2	y	10	1	20120723_377_hPTP_All_Round_cutoff_95	5
896.969	440.286	CED-6.EAPPSASAELLASEAIAR.2.heavy	29.7	CED-6	CED-6.EAPPSASAELLASEAIAR.2.y4.1.heavy	EAPPSASAELLASEAIAR	heavy	2	y	4	1	20120723_377_hPTP_All_Round_cutoff_95	4
896.969	656.36	CED-6.EAPPSASAELLASEAIAR.2.heavy	29.7	CED-6	CED-6.EAPPSASAELLASEAIAR.2.y6.1.heavy	EAPPSASAELLASEAIAR	heavy	2	y	6	1	20120723_377_hPTP_All_Round_cutoff_95	3
896.969	727.397	CED-6.EAPPSASAELLASEAIAR.2.heavy	29.7	CED-6	CED-6.EAPPSASAELLASEAIAR.2.y7.1.heavy	EAPPSASAELLASEAIAR	heavy	2	y	7	1	20120723_377_hPTP_All_Round_cutoff_95	1
896.969	953.565	CED-6.EAPPSASAELLASEAIAR.2.heavy	29.7	CED-6	CED-6.EAPPSASAELLASEAIAR.2.y9.1.heavy	EAPPSASAELLASEAIAR	heavy	2	y	9	1	20120723_377_hPTP_All_Round_cutoff_95	2
896.969	1082.61	CED-6.EAPPSASAELLASEAIAR.2.heavy	29.7	CED-6	CED-6.EAPPSASAELLASEAIAR.2.y10.1.heavy	EAPPSASAELLASEAIAR	heavy	2	y	10	1	20120723_377_hPTP_All_Round_cutoff_95	5
1039.97	521.308	CED-7.NADHTSSPENIYDNFQVK.2.light	34.1	CED-7	CED-7.NADHTSSPENIYDNFQVK.2.y4.1.light	NADHTSSPENIYDNFQVK	light	2	y	4	1	20120723_377_hPTP_All_Round_cutoff_95	5
1039.97	635.351	CED-7.NADHTSSPENIYDNFQVK.2.light	34.1	CED-7	CED-7.NADHTSSPENIYDNFQVK.2.y5.1.light	NADHTSSPENIYDNFQVK	light	2	y	5	1	20120723_377_hPTP_All_Round_cutoff_95	1
1039.97	913.441	CED-7.NADHTSSPENIYDNFQVK.2.light	34.1	CED-7	CED-7.NADHTSSPENIYDNFQVK.2.y7.1.light	NADHTSSPENIYDNFQVK	light	2	y	7	1	20120723_377_hPTP_All_Round_cutoff_95	3
1039.97	1026.53	CED-7.NADHTSSPENIYDNFQVK.2.light	34.1	CED-7	CED-7.NADHTSSPENIYDNFQVK.2.y8.1.light	NADHTSSPENIYDNFQVK	light	2	y	8	1	20120723_377_hPTP_All_Round_cutoff_95	2
1039.97	1366.66	CED-7.NADHTSSPENIYDNFQVK.2.light	34.1	CED-7	CED-7.NADHTSSPENIYDNFQVK.2.y11.1.light	NADHTSSPENIYDNFQVK	light	2	y	11	1	20120723_377_hPTP_All_Round_cutoff_95	4
1043.98	529.322	CED-7.NADHTSSPENIYDNFQVK.2.heavy	34.1	CED-7	CED-7.NADHTSSPENIYDNFQVK.2.y4.1.heavy	NADHTSSPENIYDNFQVK	heavy	2	y	4	1	20120723_377_hPTP_All_Round_cutoff_95	5
1043.98	643.365	CED-7.NADHTSSPENIYDNFQVK.2.heavy	34.1	CED-7	CED-7.NADHTSSPENIYDNFQVK.2.y5.1.heavy	NADHTSSPENIYDNFQVK	heavy	2	y	5	1	20120723_377_hPTP_All_Round_cutoff_95	1
1043.98	921.456	CED-7.NADHTSSPENIYDNFQVK.2.heavy	34.1	CED-7	CED-7.NADHTSSPENIYDNFQVK.2.y7.1.heavy	NADHTSSPENIYDNFQVK	heavy	2	y	7	1	20120723_377_hPTP_All_Round_cutoff_95	3
1043.98	1034.54	CED-7.NADHTSSPENIYDNFQVK.2.heavy	34.1	CED-7	CED-7.NADHTSSPENIYDNFQVK.2.y8.1.heavy	NADHTSSPENIYDNFQVK	heavy	2	y	8	1	20120723_377_hPTP_All_Round_cutoff_95	2
1043.98	1374.68	CED-7.NADHTSSPENIYDNFQVK.2.heavy	34.1	CED-7	CED-7.NADHTSSPENIYDNFQVK.2.y11.1.heavy	NADHTSSPENIYDNFQVK	heavy	2	y	11	1	20120723_377_hPTP_All_Round_cutoff_95	4
796.883	648.383	CNK-1.TPFDEEPEFINVR.2.light	26.8	CNK-1	CNK-1.TPFDEEPEFINVR.2.y5.1.light	TPFDEEPEFINVR	light	2	y	5	1	20120723_377_hPTP_All_Round_cutoff_95	3
796.883	874.478	CNK-1.TPFDEEPEFINVR.2.light	26.8	CNK-1	CNK-1.TPFDEEPEFINVR.2.y7.1.light	TPFDEEPEFINVR	light	2	y	7	1	20120723_377_hPTP_All_Round_cutoff_95	1
796.883	1003.52	CNK-1.TPFDEEPEFINVR.2.light	26.8	CNK-1	CNK-1.TPFDEEPEFINVR.2.y8.1.light	TPFDEEPEFINVR	light	2	y	8	1	20120723_377_hPTP_All_Round_cutoff_95	2
796.883	1132.56	CNK-1.TPFDEEPEFINVR.2.light	26.8	CNK-1	CNK-1.TPFDEEPEFINVR.2.y9.1.light	TPFDEEPEFINVR	light	2	y	9	1	20120723_377_hPTP_All_Round_cutoff_95	4
796.883	1247.59	CNK-1.TPFDEEPEFINVR.2.light	26.8	CNK-1	CNK-1.TPFDEEPEFINVR.2.y10.1.light	TPFDEEPEFINVR	light	2	y	10	1	20120723_377_hPTP_All_Round_cutoff_95	5
801.887	658.391	CNK-1.TPFDEEPEFINVR.2.heavy	26.8	CNK-1	CNK-1.TPFDEEPEFINVR.2.y5.1.heavy	TPFDEEPEFINVR	heavy	2	y	5	1	20120723_377_hPTP_All_Round_cutoff_95	3
801.887	884.486	CNK-1.TPFDEEPEFINVR.2.heavy	26.8	CNK-1	CNK-1.TPFDEEPEFINVR.2.y7.1.heavy	TPFDEEPEFINVR	heavy	2	y	7	1	20120723_377_hPTP_All_Round_cutoff_95	1
801.887	1013.53	CNK-1.TPFDEEPEFINVR.2.heavy	26.8	CNK-1	CNK-1.TPFDEEPEFINVR.2.y8.1.heavy	TPFDEEPEFINVR	heavy	2	y	8	1	20120723_377_hPTP_All_Round_cutoff_95	2
801.887	1142.57	CNK-1.TPFDEEPEFINVR.2.heavy	26.8	CNK-1	CNK-1.TPFDEEPEFINVR.2.y9.1.heavy	TPFDEEPEFINVR	heavy	2	y	9	1	20120723_377_hPTP_All_Round_cutoff_95	4
801.887	1257.6	CNK-1.TPFDEEPEFINVR.2.heavy	26.8	CNK-1	CNK-1.TPFDEEPEFINVR.2.y10.1.heavy	TPFDEEPEFINVR	heavy	2	y	10	1	20120723_377_hPTP_All_Round_cutoff_95	5
894.41	486.231	CRN-6.LPYAIDYSSYEDHSK.2.light	29.7	CRN-6	CRN-6.LPYAIDYSSYEDHSK.2.y4.1.light	LPYAIDYSSYEDHSK	light	2	y	4	1	20120723_377_hPTP_All_Round_cutoff_95	5
894.41	865.369	CRN-6.LPYAIDYSSYEDHSK.2.light	29.7	CRN-6	CRN-6.LPYAIDYSSYEDHSK.2.y7.1.light	LPYAIDYSSYEDHSK	light	2	y	7	1	20120723_377_hPTP_All_Round_cutoff_95	4
894.41	952.401	CRN-6.LPYAIDYSSYEDHSK.2.light	29.7	CRN-6	CRN-6.LPYAIDYSSYEDHSK.2.y8.1.light	LPYAIDYSSYEDHSK	light	2	y	8	1	20120723_377_hPTP_All_Round_cutoff_95	1
894.41	1115.46	CRN-6.LPYAIDYSSYEDHSK.2.light	29.7	CRN-6	CRN-6.LPYAIDYSSYEDHSK.2.y9.1.light	LPYAIDYSSYEDHSK	light	2	y	9	1	20120723_377_hPTP_All_Round_cutoff_95	3
894.41	1230.49	CRN-6.LPYAIDYSSYEDHSK.2.light	29.7	CRN-6	CRN-6.LPYAIDYSSYEDHSK.2.y10.1.light	LPYAIDYSSYEDHSK	light	2	y	10	1	20120723_377_hPTP_All_Round_cutoff_95	2
898.417	494.245	CRN-6.LPYAIDYSSYEDHSK.2.heavy	29.7	CRN-6	CRN-6.LPYAIDYSSYEDHSK.2.y4.1.heavy	LPYAIDYSSYEDHSK	heavy	2	y	4	1	20120723_377_hPTP_All_Round_cutoff_95	5
898.417	873.383	CRN-6.LPYAIDYSSYEDHSK.2.heavy	29.7	CRN-6	CRN-6.LPYAIDYSSYEDHSK.2.y7.1.heavy	LPYAIDYSSYEDHSK	heavy	2	y	7	1	20120723_377_hPTP_All_Round_cutoff_95	4
898.417	960.415	CRN-6.LPYAIDYSSYEDHSK.2.heavy	29.7	CRN-6	CRN-6.LPYAIDYSSYEDHSK.2.y8.1.heavy	LPYAIDYSSYEDHSK	heavy	2	y	8	1	20120723_377_hPTP_All_Round_cutoff_95	1
898.417	1123.48	CRN-6.LPYAIDYSSYEDHSK.2.heavy	29.7	CRN-6	CRN-6.LPYAIDYSSYEDHSK.2.y9.1.heavy	LPYAIDYSSYEDHSK	heavy	2	y	9	1	20120723_377_hPTP_All_Round_cutoff_95	3
898.417	1238.51	CRN-6.LPYAIDYSSYEDHSK.2.heavy	29.7	CRN-6	CRN-6.LPYAIDYSSYEDHSK.2.y10.1.heavy	LPYAIDYSSYEDHSK	heavy	2	y	10	1	20120723_377_hPTP_All_Round_cutoff_95	2
699.687	525.303	DAB-1.SDISVETANATSGKPNPPSPK.3.light	28.9	DAB-1	DAB-1.SDISVETANATSGKPNPPSPK.3.y5.1.light	SDISVETANATSGKPNPPSPK	light	3	y	5	1	20120723_377_hPTP_All_Round_cutoff_95	1
699.687	736.399	DAB-1.SDISVETANATSGKPNPPSPK.3.light	28.9	DAB-1	DAB-1.SDISVETANATSGKPNPPSPK.3.y7.1.light	SDISVETANATSGKPNPPSPK	light	3	y	7	1	20120723_377_hPTP_All_Round_cutoff_95	2
699.687	921.515	DAB-1.SDISVETANATSGKPNPPSPK.3.light	28.9	DAB-1	DAB-1.SDISVETANATSGKPNPPSPK.3.y9.1.light	SDISVETANATSGKPNPPSPK	light	3	y	9	1	20120723_377_hPTP_All_Round_cutoff_95	4
699.687	1008.55	DAB-1.SDISVETANATSGKPNPPSPK.3.light	28.9	DAB-1	DAB-1.SDISVETANATSGKPNPPSPK.3.y10.1.light	SDISVETANATSGKPNPPSPK	light	3	y	10	1	20120723_377_hPTP_All_Round_cutoff_95	3
699.687	1109.59	DAB-1.SDISVETANATSGKPNPPSPK.3.light	28.9	DAB-1	DAB-1.SDISVETANATSGKPNPPSPK.3.y11.1.light	SDISVETANATSGKPNPPSPK	light	3	y	11	1	20120723_377_hPTP_All_Round_cutoff_95	5
702.358	533.317	DAB-1.SDISVETANATSGKPNPPSPK.3.heavy	28.9	DAB-1	DAB-1.SDISVETANATSGKPNPPSPK.3.y5.1.heavy	SDISVETANATSGKPNPPSPK	heavy	3	y	5	1	20120723_377_hPTP_All_Round_cutoff_95	1
702.358	744.413	DAB-1.SDISVETANATSGKPNPPSPK.3.heavy	28.9	DAB-1	DAB-1.SDISVETANATSGKPNPPSPK.3.y7.1.heavy	SDISVETANATSGKPNPPSPK	heavy	3	y	7	1	20120723_377_hPTP_All_Round_cutoff_95	2
702.358	929.529	DAB-1.SDISVETANATSGKPNPPSPK.3.heavy	28.9	DAB-1	DAB-1.SDISVETANATSGKPNPPSPK.3.y9.1.heavy	SDISVETANATSGKPNPPSPK	heavy	3	y	9	1	20120723_377_hPTP_All_Round_cutoff_95	4
702.358	1016.56	DAB-1.SDISVETANATSGKPNPPSPK.3.heavy	28.9	DAB-1	DAB-1.SDISVETANATSGKPNPPSPK.3.y10.1.heavy	SDISVETANATSGKPNPPSPK	heavy	3	y	10	1	20120723_377_hPTP_All_Round_cutoff_95	3
702.358	1117.61	DAB-1.SDISVETANATSGKPNPPSPK.3.heavy	28.9	DAB-1	DAB-1.SDISVETANATSGKPNPPSPK.3.y11.1.heavy	SDISVETANATSGKPNPPSPK	heavy	3	y	11	1	20120723_377_hPTP_All_Round_cutoff_95	5
753.029	522.267	DAF-18.VQANAEEVDLEHTLGEAFER.3.light	30.9	DAF-18	DAF-18.VQANAEEVDLEHTLGEAFER.3.y4.1.light	VQANAEEVDLEHTLGEAFER	light	3	y	4	1	20120723_377_hPTP_All_Round_cutoff_95	5
753.029	708.331	DAF-18.VQANAEEVDLEHTLGEAFER.3.light	30.9	DAF-18	DAF-18.VQANAEEVDLEHTLGEAFER.3.y6.1.light	VQANAEEVDLEHTLGEAFER	light	3	y	6	1	20120723_377_hPTP_All_Round_cutoff_95	3
753.029	821.415	DAF-18.VQANAEEVDLEHTLGEAFER.3.light	30.9	DAF-18	DAF-18.VQANAEEVDLEHTLGEAFER.3.y7.1.light	VQANAEEVDLEHTLGEAFER	light	3	y	7	1	20120723_377_hPTP_All_Round_cutoff_95	4
753.029	922.463	DAF-18.VQANAEEVDLEHTLGEAFER.3.light	30.9	DAF-18	DAF-18.VQANAEEVDLEHTLGEAFER.3.y8.1.light	VQANAEEVDLEHTLGEAFER	light	3	y	8	1	20120723_377_hPTP_All_Round_cutoff_95	1
753.029	1059.52	DAF-18.VQANAEEVDLEHTLGEAFER.3.light	30.9	DAF-18	DAF-18.VQANAEEVDLEHTLGEAFER.3.y9.1.light	VQANAEEVDLEHTLGEAFER	light	3	y	9	1	20120723_377_hPTP_All_Round_cutoff_95	2
756.365	532.275	DAF-18.VQANAEEVDLEHTLGEAFER.3.heavy	30.9	DAF-18	DAF-18.VQANAEEVDLEHTLGEAFER.3.y4.1.heavy	VQANAEEVDLEHTLGEAFER	heavy	3	y	4	1	20120723_377_hPTP_All_Round_cutoff_95	5
756.365	718.339	DAF-18.VQANAEEVDLEHTLGEAFER.3.heavy	30.9	DAF-18	DAF-18.VQANAEEVDLEHTLGEAFER.3.y6.1.heavy	VQANAEEVDLEHTLGEAFER	heavy	3	y	6	1	20120723_377_hPTP_All_Round_cutoff_95	3
756.365	831.423	DAF-18.VQANAEEVDLEHTLGEAFER.3.heavy	30.9	DAF-18	DAF-18.VQANAEEVDLEHTLGEAFER.3.y7.1.heavy	VQANAEEVDLEHTLGEAFER	heavy	3	y	7	1	20120723_377_hPTP_All_Round_cutoff_95	4
756.365	932.471	DAF-18.VQANAEEVDLEHTLGEAFER.3.heavy	30.9	DAF-18	DAF-18.VQANAEEVDLEHTLGEAFER.3.y8.1.heavy	VQANAEEVDLEHTLGEAFER	heavy	3	y	8	1	20120723_377_hPTP_All_Round_cutoff_95	1
756.365	1069.53	DAF-18.VQANAEEVDLEHTLGEAFER.3.heavy	30.9	DAF-18	DAF-18.VQANAEEVDLEHTLGEAFER.3.y9.1.heavy	VQANAEEVDLEHTLGEAFER	heavy	3	y	9	1	20120723_377_hPTP_All_Round_cutoff_95	2
749.897	586.331	DPY-11.VGEVDVTVNPGLSGR.2.light	25.4	DPY-11	DPY-11.VGEVDVTVNPGLSGR.2.y6.1.light	VGEVDVTVNPGLSGR	light	2	y	6	1	20120723_377_hPTP_All_Round_cutoff_95	2
749.897	700.374	DPY-11.VGEVDVTVNPGLSGR.2.light	25.4	DPY-11	DPY-11.VGEVDVTVNPGLSGR.2.y7.1.light	VGEVDVTVNPGLSGR	light	2	y	7	1	20120723_377_hPTP_All_Round_cutoff_95	3
749.897	799.442	DPY-11.VGEVDVTVNPGLSGR.2.light	25.4	DPY-11	DPY-11.VGEVDVTVNPGLSGR.2.y8.1.light	VGEVDVTVNPGLSGR	light	2	y	8	1	20120723_377_hPTP_All_Round_cutoff_95	5
749.897	900.49	DPY-11.VGEVDVTVNPGLSGR.2.light	25.4	DPY-11	DPY-11.VGEVDVTVNPGLSGR.2.y9.1.light	VGEVDVTVNPGLSGR	light	2	y	9	1	20120723_377_hPTP_All_Round_cutoff_95	1
749.897	1114.59	DPY-11.VGEVDVTVNPGLSGR.2.light	25.4	DPY-11	DPY-11.VGEVDVTVNPGLSGR.2.y11.1.light	VGEVDVTVNPGLSGR	light	2	y	11	1	20120723_377_hPTP_All_Round_cutoff_95	4
754.901	596.339	DPY-11.VGEVDVTVNPGLSGR.2.heavy	25.4	DPY-11	DPY-11.VGEVDVTVNPGLSGR.2.y6.1.heavy	VGEVDVTVNPGLSGR	heavy	2	y	6	1	20120723_377_hPTP_All_Round_cutoff_95	2
754.901	710.382	DPY-11.VGEVDVTVNPGLSGR.2.heavy	25.4	DPY-11	DPY-11.VGEVDVTVNPGLSGR.2.y7.1.heavy	VGEVDVTVNPGLSGR	heavy	2	y	7	1	20120723_377_hPTP_All_Round_cutoff_95	3
754.901	809.45	DPY-11.VGEVDVTVNPGLSGR.2.heavy	25.4	DPY-11	DPY-11.VGEVDVTVNPGLSGR.2.y8.1.heavy	VGEVDVTVNPGLSGR	heavy	2	y	8	1	20120723_377_hPTP_All_Round_cutoff_95	5
754.901	910.498	DPY-11.VGEVDVTVNPGLSGR.2.heavy	25.4	DPY-11	DPY-11.VGEVDVTVNPGLSGR.2.y9.1.heavy	VGEVDVTVNPGLSGR	heavy	2	y	9	1	20120723_377_hPTP_All_Round_cutoff_95	1
754.901	1124.59	DPY-11.VGEVDVTVNPGLSGR.2.heavy	25.4	DPY-11	DPY-11.VGEVDVTVNPGLSGR.2.y11.1.heavy	VGEVDVTVNPGLSGR	heavy	2	y	11	1	20120723_377_hPTP_All_Round_cutoff_95	4
849.379	507.252	GAP-2.WYTVNTSHSDSGTSR.2.light	28.4	GAP-2	GAP-2.WYTVNTSHSDSGTSR.2.y5.1.light	WYTVNTSHSDSGTSR	light	2	y	5	1	20120723_377_hPTP_All_Round_cutoff_95	1
849.379	709.311	GAP-2.WYTVNTSHSDSGTSR.2.light	28.4	GAP-2	GAP-2.WYTVNTSHSDSGTSR.2.y7.1.light	WYTVNTSHSDSGTSR	light	2	y	7	1	20120723_377_hPTP_All_Round_cutoff_95	4
849.379	933.402	GAP-2.WYTVNTSHSDSGTSR.2.light	28.4	GAP-2	GAP-2.WYTVNTSHSDSGTSR.2.y9.1.light	WYTVNTSHSDSGTSR	light	2	y	9	1	20120723_377_hPTP_All_Round_cutoff_95	3
849.379	1034.45	GAP-2.WYTVNTSHSDSGTSR.2.light	28.4	GAP-2	GAP-2.WYTVNTSHSDSGTSR.2.y10.1.light	WYTVNTSHSDSGTSR	light	2	y	10	1	20120723_377_hPTP_All_Round_cutoff_95	5
849.379	1148.49	GAP-2.WYTVNTSHSDSGTSR.2.light	28.4	GAP-2	GAP-2.WYTVNTSHSDSGTSR.2.y11.1.light	WYTVNTSHSDSGTSR	light	2	y	11	1	20120723_377_hPTP_All_Round_cutoff_95	2
854.383	517.26	GAP-2.WYTVNTSHSDSGTSR.2.heavy	28.4	GAP-2	GAP-2.WYTVNTSHSDSGTSR.2.y5.1.heavy	WYTVNTSHSDSGTSR	heavy	2	y	5	1	20120723_377_hPTP_All_Round_cutoff_95	1
854.383	719.319	GAP-2.WYTVNTSHSDSGTSR.2.heavy	28.4	GAP-2	GAP-2.WYTVNTSHSDSGTSR.2.y7.1.heavy	WYTVNTSHSDSGTSR	heavy	2	y	7	1	20120723_377_hPTP_All_Round_cutoff_95	4
854.383	943.41	GAP-2.WYTVNTSHSDSGTSR.2.heavy	28.4	GAP-2	GAP-2.WYTVNTSHSDSGTSR.2.y9.1.heavy	WYTVNTSHSDSGTSR	heavy	2	y	9	1	20120723_377_hPTP_All_Round_cutoff_95	3
854.383	1044.46	GAP-2.WYTVNTSHSDSGTSR.2.heavy	28.4	GAP-2	GAP-2.WYTVNTSHSDSGTSR.2.y10.1.heavy	WYTVNTSHSDSGTSR	heavy	2	y	10	1	20120723_377_hPTP_All_Round_cutoff_95	5
854.383	1158.5	GAP-2.WYTVNTSHSDSGTSR.2.heavy	28.4	GAP-2	GAP-2.WYTVNTSHSDSGTSR.2.y11.1.heavy	WYTVNTSHSDSGTSR	heavy	2	y	11	1	20120723_377_hPTP_All_Round_cutoff_95	2
703.839	402.246	LET-418.EHEFSFVEGAVR.2.light	24	LET-418	LET-418.EHEFSFVEGAVR.2.y4.1.light	EHEFSFVEGAVR	light	2	y	4	1	20120723_377_hPTP_All_Round_cutoff_95	5
703.839	777.425	LET-418.EHEFSFVEGAVR.2.light	24	LET-418	LET-418.EHEFSFVEGAVR.2.y7.1.light	EHEFSFVEGAVR	light	2	y	7	1	20120723_377_hPTP_All_Round_cutoff_95	4
703.839	864.457	LET-418.EHEFSFVEGAVR.2.light	24	LET-418	LET-418.EHEFSFVEGAVR.2.y8.1.light	EHEFSFVEGAVR	light	2	y	8	1	20120723_377_hPTP_All_Round_cutoff_95	1
703.839	1011.53	LET-418.EHEFSFVEGAVR.2.light	24	LET-418	LET-418.EHEFSFVEGAVR.2.y9.1.light	EHEFSFVEGAVR	light	2	y	9	1	20120723_377_hPTP_All_Round_cutoff_95	2
703.839	1140.57	LET-418.EHEFSFVEGAVR.2.light	24	LET-418	LET-418.EHEFSFVEGAVR.2.y10.1.light	EHEFSFVEGAVR	light	2	y	10	1	20120723_377_hPTP_All_Round_cutoff_95	3
708.843	412.254	LET-418.EHEFSFVEGAVR.2.heavy	24	LET-418	LET-418.EHEFSFVEGAVR.2.y4.1.heavy	EHEFSFVEGAVR	heavy	2	y	4	1	20120723_377_hPTP_All_Round_cutoff_95	5
708.843	787.434	LET-418.EHEFSFVEGAVR.2.heavy	24	LET-418	LET-418.EHEFSFVEGAVR.2.y7.1.heavy	EHEFSFVEGAVR	heavy	2	y	7	1	20120723_377_hPTP_All_Round_cutoff_95	4
708.843	874.466	LET-418.EHEFSFVEGAVR.2.heavy	24	LET-418	LET-418.EHEFSFVEGAVR.2.y8.1.heavy	EHEFSFVEGAVR	heavy	2	y	8	1	20120723_377_hPTP_All_Round_cutoff_95	1
708.843	1021.53	LET-418.EHEFSFVEGAVR.2.heavy	24	LET-418	LET-418.EHEFSFVEGAVR.2.y9.1.heavy	EHEFSFVEGAVR	heavy	2	y	9	1	20120723_377_hPTP_All_Round_cutoff_95	2
708.843	1150.58	LET-418.EHEFSFVEGAVR.2.heavy	24	LET-418	LET-418.EHEFSFVEGAVR.2.y10.1.heavy	EHEFSFVEGAVR	heavy	2	y	10	1	20120723_377_hPTP_All_Round_cutoff_95	3
550.262	452.225	LET-60.SFENVANYR.2.light	19.4	LET-60	LET-60.SFENVANYR.2.y3.1.light	SFENVANYR	light	2	y	3	1	20120723_377_hPTP_All_Round_cutoff_95	4
550.262	523.262	LET-60.SFENVANYR.2.light	19.4	LET-60	LET-60.SFENVANYR.2.y4.1.light	SFENVANYR	light	2	y	4	1	20120723_377_hPTP_All_Round_cutoff_95	1
550.262	622.331	LET-60.SFENVANYR.2.light	19.4	LET-60	LET-60.SFENVANYR.2.y5.1.light	SFENVANYR	light	2	y	5	1	20120723_377_hPTP_All_Round_cutoff_95	5
550.262	736.374	LET-60.SFENVANYR.2.light	19.4	LET-60	LET-60.SFENVANYR.2.y6.1.light	SFENVANYR	light	2	y	6	1	20120723_377_hPTP_All_Round_cutoff_95	3
550.262	865.416	LET-60.SFENVANYR.2.light	19.4	LET-60	LET-60.SFENVANYR.2.y7.1.light	SFENVANYR	light	2	y	7	1	20120723_377_hPTP_All_Round_cutoff_95	2
555.266	462.233	LET-60.SFENVANYR.2.heavy	19.4	LET-60	LET-60.SFENVANYR.2.y3.1.heavy	SFENVANYR	heavy	2	y	3	1	20120723_377_hPTP_All_Round_cutoff_95	4
555.266	533.271	LET-60.SFENVANYR.2.heavy	19.4	LET-60	LET-60.SFENVANYR.2.y4.1.heavy	SFENVANYR	heavy	2	y	4	1	20120723_377_hPTP_All_Round_cutoff_95	1
555.266	632.339	LET-60.SFENVANYR.2.heavy	19.4	LET-60	LET-60.SFENVANYR.2.y5.1.heavy	SFENVANYR	heavy	2	y	5	1	20120723_377_hPTP_All_Round_cutoff_95	5
555.266	746.382	LET-60.SFENVANYR.2.heavy	19.4	LET-60	LET-60.SFENVANYR.2.y6.1.heavy	SFENVANYR	heavy	2	y	6	1	20120723_377_hPTP_All_Round_cutoff_95	3
555.266	875.425	LET-60.SFENVANYR.2.heavy	19.4	LET-60	LET-60.SFENVANYR.2.y7.1.heavy	SFENVANYR	heavy	2	y	7	1	20120723_377_hPTP_All_Round_cutoff_95	2
620.801	590.305	LIN-15B.DTVYTAQTWR.2.light	21.5	LIN-15B	LIN-15B.DTVYTAQTWR.2.y4.1.light	DTVYTAQTWR	light	2	y	4	1	20120723_377_hPTP_All_Round_cutoff_95	4
620.801	661.342	LIN-15B.DTVYTAQTWR.2.light	21.5	LIN-15B	LIN-15B.DTVYTAQTWR.2.y5.1.light	DTVYTAQTWR	light	2	y	5	1	20120723_377_hPTP_All_Round_cutoff_95	3
620.801	762.389	LIN-15B.DTVYTAQTWR.2.light	21.5	LIN-15B	LIN-15B.DTVYTAQTWR.2.y6.1.light	DTVYTAQTWR	light	2	y	6	1	20120723_377_hPTP_All_Round_cutoff_95	2
620.801	925.453	LIN-15B.DTVYTAQTWR.2.light	21.5	LIN-15B	LIN-15B.DTVYTAQTWR.2.y7.1.light	DTVYTAQTWR	light	2	y	7	1	20120723_377_hPTP_All_Round_cutoff_95	1
620.801	1024.52	LIN-15B.DTVYTAQTWR.2.light	21.5	LIN-15B	LIN-15B.DTVYTAQTWR.2.y8.1.light	DTVYTAQTWR	light	2	y	8	1	20120723_377_hPTP_All_Round_cutoff_95	5
625.806	600.313	LIN-15B.DTVYTAQTWR.2.heavy	21.5	LIN-15B	LIN-15B.DTVYTAQTWR.2.y4.1.heavy	DTVYTAQTWR	heavy	2	y	4	1	20120723_377_hPTP_All_Round_cutoff_95	4
625.806	671.35	LIN-15B.DTVYTAQTWR.2.heavy	21.5	LIN-15B	LIN-15B.DTVYTAQTWR.2.y5.1.heavy	DTVYTAQTWR	heavy	2	y	5	1	20120723_377_hPTP_All_Round_cutoff_95	3
625.806	772.398	LIN-15B.DTVYTAQTWR.2.heavy	21.5	LIN-15B	LIN-15B.DTVYTAQTWR.2.y6.1.heavy	DTVYTAQTWR	heavy	2	y	6	1	20120723_377_hPTP_All_Round_cutoff_95	2
625.806	935.461	LIN-15B.DTVYTAQTWR.2.heavy	21.5	LIN-15B	LIN-15B.DTVYTAQTWR.2.y7.1.heavy	DTVYTAQTWR	heavy	2	y	7	1	20120723_377_hPTP_All_Round_cutoff_95	1
625.806	1034.53	LIN-15B.DTVYTAQTWR.2.heavy	21.5	LIN-15B	LIN-15B.DTVYTAQTWR.2.y8.1.heavy	DTVYTAQTWR	heavy	2	y	8	1	20120723_377_hPTP_All_Round_cutoff_95	5
888.94	633.331	LIN-15B.LPTSQSSSPSTATSAQAR.2.light	29.6	LIN-15B	LIN-15B.LPTSQSSSPSTATSAQAR.2.y6.1.light	LPTSQSSSPSTATSAQAR	light	2	y	6	1	20120723_377_hPTP_All_Round_cutoff_95	5
888.94	989.501	LIN-15B.LPTSQSSSPSTATSAQAR.2.light	29.6	LIN-15B	LIN-15B.LPTSQSSSPSTATSAQAR.2.y10.1.light	LPTSQSSSPSTATSAQAR	light	2	y	10	1	20120723_377_hPTP_All_Round_cutoff_95	1
888.94	1076.53	LIN-15B.LPTSQSSSPSTATSAQAR.2.light	29.6	LIN-15B	LIN-15B.LPTSQSSSPSTATSAQAR.2.y11.1.light	LPTSQSSSPSTATSAQAR	light	2	y	11	1	20120723_377_hPTP_All_Round_cutoff_95	3
888.94	1163.57	LIN-15B.LPTSQSSSPSTATSAQAR.2.light	29.6	LIN-15B	LIN-15B.LPTSQSSSPSTATSAQAR.2.y12.1.light	LPTSQSSSPSTATSAQAR	light	2	y	12	1	20120723_377_hPTP_All_Round_cutoff_95	4
888.94	1250.6	LIN-15B.LPTSQSSSPSTATSAQAR.2.light	29.6	LIN-15B	LIN-15B.LPTSQSSSPSTATSAQAR.2.y13.1.light	LPTSQSSSPSTATSAQAR	light	2	y	13	1	20120723_377_hPTP_All_Round_cutoff_95	2
893.944	643.34	LIN-15B.LPTSQSSSPSTATSAQAR.2.heavy	29.6	LIN-15B	LIN-15B.LPTSQSSSPSTATSAQAR.2.y6.1.heavy	LPTSQSSSPSTATSAQAR	heavy	2	y	6	1	20120723_377_hPTP_All_Round_cutoff_95	5
893.944	999.509	LIN-15B.LPTSQSSSPSTATSAQAR.2.heavy	29.6	LIN-15B	LIN-15B.LPTSQSSSPSTATSAQAR.2.y10.1.heavy	LPTSQSSSPSTATSAQAR	heavy	2	y	10	1	20120723_377_hPTP_All_Round_cutoff_95	1
893.944	1086.54	LIN-15B.LPTSQSSSPSTATSAQAR.2.heavy	29.6	LIN-15B	LIN-15B.LPTSQSSSPSTATSAQAR.2.y11.1.heavy	LPTSQSSSPSTATSAQAR	heavy	2	y	11	1	20120723_377_hPTP_All_Round_cutoff_95	3
893.944	1173.57	LIN-15B.LPTSQSSSPSTATSAQAR.2.heavy	29.6	LIN-15B	LIN-15B.LPTSQSSSPSTATSAQAR.2.y12.1.heavy	LPTSQSSSPSTATSAQAR	heavy	2	y	12	1	20120723_377_hPTP_All_Round_cutoff_95	4
893.944	1260.61	LIN-15B.LPTSQSSSPSTATSAQAR.2.heavy	29.6	LIN-15B	LIN-15B.LPTSQSSSPSTATSAQAR.2.y13.1.heavy	LPTSQSSSPSTATSAQAR	heavy	2	y	13	1	20120723_377_hPTP_All_Round_cutoff_95	2
767.915	516.314	LRP-1.IGETGLVHPDELVR.2.light	25.9	LRP-1	LRP-1.IGETGLVHPDELVR.2.y4.1.light	IGETGLVHPDELVR	light	2	y	4	1	20120723_377_hPTP_All_Round_cutoff_95	4
767.915	728.394	LRP-1.IGETGLVHPDELVR.2.light	25.9	LRP-1	LRP-1.IGETGLVHPDELVR.2.y6.1.light	IGETGLVHPDELVR	light	2	y	6	1	20120723_377_hPTP_All_Round_cutoff_95	1
767.915	865.453	LRP-1.IGETGLVHPDELVR.2.light	25.9	LRP-1	LRP-1.IGETGLVHPDELVR.2.y7.1.light	IGETGLVHPDELVR	light	2	y	7	1	20120723_377_hPTP_All_Round_cutoff_95	2
767.915	964.521	LRP-1.IGETGLVHPDELVR.2.light	25.9	LRP-1	LRP-1.IGETGLVHPDELVR.2.y8.1.light	IGETGLVHPDELVR	light	2	y	8	1	20120723_377_hPTP_All_Round_cutoff_95	3
767.915	1134.63	LRP-1.IGETGLVHPDELVR.2.light	25.9	LRP-1	LRP-1.IGETGLVHPDELVR.2.y10.1.light	IGETGLVHPDELVR	light	2	y	10	1	20120723_377_hPTP_All_Round_cutoff_95	5
772.919	526.322	LRP-1.IGETGLVHPDELVR.2.heavy	25.9	LRP-1	LRP-1.IGETGLVHPDELVR.2.y4.1.heavy	IGETGLVHPDELVR	heavy	2	y	4	1	20120723_377_hPTP_All_Round_cutoff_95	4
772.919	738.402	LRP-1.IGETGLVHPDELVR.2.heavy	25.9	LRP-1	LRP-1.IGETGLVHPDELVR.2.y6.1.heavy	IGETGLVHPDELVR	heavy	2	y	6	1	20120723_377_hPTP_All_Round_cutoff_95	1
772.919	875.461	LRP-1.IGETGLVHPDELVR.2.heavy	25.9	LRP-1	LRP-1.IGETGLVHPDELVR.2.y7.1.heavy	IGETGLVHPDELVR	heavy	2	y	7	1	20120723_377_hPTP_All_Round_cutoff_95	2
772.919	974.529	LRP-1.IGETGLVHPDELVR.2.heavy	25.9	LRP-1	LRP-1.IGETGLVHPDELVR.2.y8.1.heavy	IGETGLVHPDELVR	heavy	2	y	8	1	20120723_377_hPTP_All_Round_cutoff_95	3
772.919	1144.63	LRP-1.IGETGLVHPDELVR.2.heavy	25.9	LRP-1	LRP-1.IGETGLVHPDELVR.2.y10.1.heavy	IGETGLVHPDELVR	heavy	2	y	10	1	20120723_377_hPTP_All_Round_cutoff_95	5
822.37	409.245	NUC-1.DQSGNDVDWFAVYK.2.light	27.6	NUC-1	NUC-1.DQSGNDVDWFAVYK.2.y3.1.light	DQSGNDVDWFAVYK	light	2	y	3	1	20120723_377_hPTP_All_Round_cutoff_95	2
822.37	480.282	NUC-1.DQSGNDVDWFAVYK.2.light	27.6	NUC-1	NUC-1.DQSGNDVDWFAVYK.2.y4.1.light	DQSGNDVDWFAVYK	light	2	y	4	1	20120723_377_hPTP_All_Round_cutoff_95	1
822.37	627.35	NUC-1.DQSGNDVDWFAVYK.2.light	27.6	NUC-1	NUC-1.DQSGNDVDWFAVYK.2.y5.1.light	DQSGNDVDWFAVYK	light	2	y	5	1	20120723_377_hPTP_All_Round_cutoff_95	4
822.37	928.456	NUC-1.DQSGNDVDWFAVYK.2.light	27.6	NUC-1	NUC-1.DQSGNDVDWFAVYK.2.y7.1.light	DQSGNDVDWFAVYK	light	2	y	7	1	20120723_377_hPTP_All_Round_cutoff_95	3
822.37	1027.52	NUC-1.DQSGNDVDWFAVYK.2.light	27.6	NUC-1	NUC-1.DQSGNDVDWFAVYK.2.y8.1.light	DQSGNDVDWFAVYK	light	2	y	8	1	20120723_377_hPTP_All_Round_cutoff_95	6
826.378	417.259	NUC-1.DQSGNDVDWFAVYK.2.heavy	27.6	NUC-1	NUC-1.DQSGNDVDWFAVYK.2.y3.1.heavy	DQSGNDVDWFAVYK	heavy	2	y	3	1	20120723_377_hPTP_All_Round_cutoff_95	2
826.378	488.296	NUC-1.DQSGNDVDWFAVYK.2.heavy	27.6	NUC-1	NUC-1.DQSGNDVDWFAVYK.2.y4.1.heavy	DQSGNDVDWFAVYK	heavy	2	y	4	1	20120723_377_hPTP_All_Round_cutoff_95	1
826.378	635.364	NUC-1.DQSGNDVDWFAVYK.2.heavy	27.6	NUC-1	NUC-1.DQSGNDVDWFAVYK.2.y5.1.heavy	DQSGNDVDWFAVYK	heavy	2	y	5	1	20120723_377_hPTP_All_Round_cutoff_95	4
826.378	936.471	NUC-1.DQSGNDVDWFAVYK.2.heavy	27.6	NUC-1	NUC-1.DQSGNDVDWFAVYK.2.y7.1.heavy	DQSGNDVDWFAVYK	heavy	2	y	7	1	20120723_377_hPTP_All_Round_cutoff_95	3
826.378	1035.54	NUC-1.DQSGNDVDWFAVYK.2.heavy	27.6	NUC-1	NUC-1.DQSGNDVDWFAVYK.2.y8.1.heavy	DQSGNDVDWFAVYK	heavy	2	y	8	1	20120723_377_hPTP_All_Round_cutoff_95	6
1139.53	425.203	NUC-1.TLDDNDQAIAYTLQQYYDK.2.light	37.1	NUC-1	NUC-1.TLDDNDQAIAYTLQQYYDK.2.y3.1.light	TLDDNDQAIAYTLQQYYDK	light	2	y	3	1	20120723_377_hPTP_All_Round_cutoff_95	2
1139.53	588.266	NUC-1.TLDDNDQAIAYTLQQYYDK.2.light	37.1	NUC-1	NUC-1.TLDDNDQAIAYTLQQYYDK.2.y4.1.light	TLDDNDQAIAYTLQQYYDK	light	2	y	4	1	20120723_377_hPTP_All_Round_cutoff_95	4
1139.53	957.468	NUC-1.TLDDNDQAIAYTLQQYYDK.2.light	37.1	NUC-1	NUC-1.TLDDNDQAIAYTLQQYYDK.2.y7.1.light	TLDDNDQAIAYTLQQYYDK	light	2	y	7	1	20120723_377_hPTP_All_Round_cutoff_95	5
1139.53	1058.52	NUC-1.TLDDNDQAIAYTLQQYYDK.2.light	37.1	NUC-1	NUC-1.TLDDNDQAIAYTLQQYYDK.2.y8.1.light	TLDDNDQAIAYTLQQYYDK	light	2	y	8	1	20120723_377_hPTP_All_Round_cutoff_95	3
1139.53	1292.62	NUC-1.TLDDNDQAIAYTLQQYYDK.2.light	37.1	NUC-1	NUC-1.TLDDNDQAIAYTLQQYYDK.2.y10.1.light	TLDDNDQAIAYTLQQYYDK	light	2	y	10	1	20120723_377_hPTP_All_Round_cutoff_95	1
1143.54	433.217	NUC-1.TLDDNDQAIAYTLQQYYDK.2.heavy	37.1	NUC-1	NUC-1.TLDDNDQAIAYTLQQYYDK.2.y3.1.heavy	TLDDNDQAIAYTLQQYYDK	heavy	2	y	3	1	20120723_377_hPTP_All_Round_cutoff_95	2
1143.54	596.281	NUC-1.TLDDNDQAIAYTLQQYYDK.2.heavy	37.1	NUC-1	NUC-1.TLDDNDQAIAYTLQQYYDK.2.y4.1.heavy	TLDDNDQAIAYTLQQYYDK	heavy	2	y	4	1	20120723_377_hPTP_All_Round_cutoff_95	4
1143.54	965.482	NUC-1.TLDDNDQAIAYTLQQYYDK.2.heavy	37.1	NUC-1	NUC-1.TLDDNDQAIAYTLQQYYDK.2.y7.1.heavy	TLDDNDQAIAYTLQQYYDK	heavy	2	y	7	1	20120723_377_hPTP_All_Round_cutoff_95	5
1143.54	1066.53	NUC-1.TLDDNDQAIAYTLQQYYDK.2.heavy	37.1	NUC-1	NUC-1.TLDDNDQAIAYTLQQYYDK.2.y8.1.heavy	TLDDNDQAIAYTLQQYYDK	heavy	2	y	8	1	20120723_377_hPTP_All_Round_cutoff_95	3
1143.54	1300.63	NUC-1.TLDDNDQAIAYTLQQYYDK.2.heavy	37.1	NUC-1	NUC-1.TLDDNDQAIAYTLQQYYDK.2.y10.1.heavy	TLDDNDQAIAYTLQQYYDK	heavy	2	y	10	1	20120723_377_hPTP_All_Round_cutoff_95	1
526.946	484.324	PAR-1.SGSQISHAPTEPVIR.3.light	22.3	PAR-1	PAR-1.SGSQISHAPTEPVIR.3.y4.1.light	SGSQISHAPTEPVIR	light	3	y	4	1	20120723_377_hPTP_All_Round_cutoff_95	1
526.946	613.367	PAR-1.SGSQISHAPTEPVIR.3.light	22.3	PAR-1	PAR-1.SGSQISHAPTEPVIR.3.y5.1.light	SGSQISHAPTEPVIR	light	3	y	5	1	20120723_377_hPTP_All_Round_cutoff_95	4
526.946	714.414	PAR-1.SGSQISHAPTEPVIR.3.light	22.3	PAR-1	PAR-1.SGSQISHAPTEPVIR.3.y6.1.light	SGSQISHAPTEPVIR	light	3	y	6	1	20120723_377_hPTP_All_Round_cutoff_95	5
526.946	811.467	PAR-1.SGSQISHAPTEPVIR.3.light	22.3	PAR-1	PAR-1.SGSQISHAPTEPVIR.3.y7.1.light	SGSQISHAPTEPVIR	light	3	y	7	1	20120723_377_hPTP_All_Round_cutoff_95	2
526.946	882.504	PAR-1.SGSQISHAPTEPVIR.3.light	22.3	PAR-1	PAR-1.SGSQISHAPTEPVIR.3.y8.1.light	SGSQISHAPTEPVIR	light	3	y	8	1	20120723_377_hPTP_All_Round_cutoff_95	3
530.282	494.332	PAR-1.SGSQISHAPTEPVIR.3.heavy	22.3	PAR-1	PAR-1.SGSQISHAPTEPVIR.3.y4.1.heavy	SGSQISHAPTEPVIR	heavy	3	y	4	1	20120723_377_hPTP_All_Round_cutoff_95	1
530.282	623.375	PAR-1.SGSQISHAPTEPVIR.3.heavy	22.3	PAR-1	PAR-1.SGSQISHAPTEPVIR.3.y5.1.heavy	SGSQISHAPTEPVIR	heavy	3	y	5	1	20120723_377_hPTP_All_Round_cutoff_95	4
530.282	724.423	PAR-1.SGSQISHAPTEPVIR.3.heavy	22.3	PAR-1	PAR-1.SGSQISHAPTEPVIR.3.y6.1.heavy	SGSQISHAPTEPVIR	heavy	3	y	6	1	20120723_377_hPTP_All_Round_cutoff_95	5
530.282	821.475	PAR-1.SGSQISHAPTEPVIR.3.heavy	22.3	PAR-1	PAR-1.SGSQISHAPTEPVIR.3.y7.1.heavy	SGSQISHAPTEPVIR	heavy	3	y	7	1	20120723_377_hPTP_All_Round_cutoff_95	2
530.282	892.513	PAR-1.SGSQISHAPTEPVIR.3.heavy	22.3	PAR-1	PAR-1.SGSQISHAPTEPVIR.3.y8.1.heavy	SGSQISHAPTEPVIR	heavy	3	y	8	1	20120723_377_hPTP_All_Round_cutoff_95	3
656.331	404.225	PMK-3.DTSLTQYVQTR.2.light	22.6	PMK-3	PMK-3.DTSLTQYVQTR.2.y3.1.light	DTSLTQYVQTR	light	2	y	3	1	20120723_377_hPTP_All_Round_cutoff_95	3
656.331	503.294	PMK-3.DTSLTQYVQTR.2.light	22.6	PMK-3	PMK-3.DTSLTQYVQTR.2.y4.1.light	DTSLTQYVQTR	light	2	y	4	1	20120723_377_hPTP_All_Round_cutoff_95	5
656.331	666.357	PMK-3.DTSLTQYVQTR.2.light	22.6	PMK-3	PMK-3.DTSLTQYVQTR.2.y5.1.light	DTSLTQYVQTR	light	2	y	5	1	20120723_377_hPTP_All_Round_cutoff_95	4
656.331	794.416	PMK-3.DTSLTQYVQTR.2.light	22.6	PMK-3	PMK-3.DTSLTQYVQTR.2.y6.1.light	DTSLTQYVQTR	light	2	y	6	1	20120723_377_hPTP_All_Round_cutoff_95	2
656.331	895.463	PMK-3.DTSLTQYVQTR.2.light	22.6	PMK-3	PMK-3.DTSLTQYVQTR.2.y7.1.light	DTSLTQYVQTR	light	2	y	7	1	20120723_377_hPTP_All_Round_cutoff_95	1
661.335	414.233	PMK-3.DTSLTQYVQTR.2.heavy	22.6	PMK-3	PMK-3.DTSLTQYVQTR.2.y3.1.heavy	DTSLTQYVQTR	heavy	2	y	3	1	20120723_377_hPTP_All_Round_cutoff_95	3
661.335	513.302	PMK-3.DTSLTQYVQTR.2.heavy	22.6	PMK-3	PMK-3.DTSLTQYVQTR.2.y4.1.heavy	DTSLTQYVQTR	heavy	2	y	4	1	20120723_377_hPTP_All_Round_cutoff_95	5
661.335	676.365	PMK-3.DTSLTQYVQTR.2.heavy	22.6	PMK-3	PMK-3.DTSLTQYVQTR.2.y5.1.heavy	DTSLTQYVQTR	heavy	2	y	5	1	20120723_377_hPTP_All_Round_cutoff_95	4
661.335	804.424	PMK-3.DTSLTQYVQTR.2.heavy	22.6	PMK-3	PMK-3.DTSLTQYVQTR.2.y6.1.heavy	DTSLTQYVQTR	heavy	2	y	6	1	20120723_377_hPTP_All_Round_cutoff_95	2
661.335	905.471	PMK-3.DTSLTQYVQTR.2.heavy	22.6	PMK-3	PMK-3.DTSLTQYVQTR.2.y7.1.heavy	DTSLTQYVQTR	heavy	2	y	7	1	20120723_377_hPTP_All_Round_cutoff_95	1
547.606	406.23	RAB-10.IAQDHGISFHETSAK.3.light	23.1	RAB-10	RAB-10.IAQDHGISFHETSAK.3.y4.1.light	IAQDHGISFHETSAK	light	3	y	4	1	20120723_377_hPTP_All_Round_cutoff_95	3
547.606	535.272	RAB-10.IAQDHGISFHETSAK.3.light	23.1	RAB-10	RAB-10.IAQDHGISFHETSAK.3.y5.1.light	IAQDHGISFHETSAK	light	3	y	5	1	20120723_377_hPTP_All_Round_cutoff_95	1
547.606	672.331	RAB-10.IAQDHGISFHETSAK.3.light	23.1	RAB-10	RAB-10.IAQDHGISFHETSAK.3.y6.1.light	IAQDHGISFHETSAK	light	3	y	6	1	20120723_377_hPTP_All_Round_cutoff_95	2
547.606	906.432	RAB-10.IAQDHGISFHETSAK.3.light	23.1	RAB-10	RAB-10.IAQDHGISFHETSAK.3.y8.1.light	IAQDHGISFHETSAK	light	3	y	8	1	20120723_377_hPTP_All_Round_cutoff_95	4
547.606	1076.54	RAB-10.IAQDHGISFHETSAK.3.light	23.1	RAB-10	RAB-10.IAQDHGISFHETSAK.3.y10.1.light	IAQDHGISFHETSAK	light	3	y	10	1	20120723_377_hPTP_All_Round_cutoff_95	5
550.277	414.244	RAB-10.IAQDHGISFHETSAK.3.heavy	23.1	RAB-10	RAB-10.IAQDHGISFHETSAK.3.y4.1.heavy	IAQDHGISFHETSAK	heavy	3	y	4	1	20120723_377_hPTP_All_Round_cutoff_95	3
550.277	543.286	RAB-10.IAQDHGISFHETSAK.3.heavy	23.1	RAB-10	RAB-10.IAQDHGISFHETSAK.3.y5.1.heavy	IAQDHGISFHETSAK	heavy	3	y	5	1	20120723_377_hPTP_All_Round_cutoff_95	1
550.277	680.345	RAB-10.IAQDHGISFHETSAK.3.heavy	23.1	RAB-10	RAB-10.IAQDHGISFHETSAK.3.y6.1.heavy	IAQDHGISFHETSAK	heavy	3	y	6	1	20120723_377_hPTP_All_Round_cutoff_95	2
550.277	914.446	RAB-10.IAQDHGISFHETSAK.3.heavy	23.1	RAB-10	RAB-10.IAQDHGISFHETSAK.3.y8.1.heavy	IAQDHGISFHETSAK	heavy	3	y	8	1	20120723_377_hPTP_All_Round_cutoff_95	4
550.277	1084.55	RAB-10.IAQDHGISFHETSAK.3.heavy	23.1	RAB-10	RAB-10.IAQDHGISFHETSAK.3.y10.1.heavy	IAQDHGISFHETSAK	heavy	3	y	10	1	20120723_377_hPTP_All_Round_cutoff_95	5
650.351	600.335	SEL-7.VLADGPFPEGAVK.2.light	22.4	SEL-7	SEL-7.VLADGPFPEGAVK.2.y6.1.light	VLADGPFPEGAVK	light	2	y	6	1	20120723_377_hPTP_All_Round_cutoff_95	1
650.351	844.456	SEL-7.VLADGPFPEGAVK.2.light	22.4	SEL-7	SEL-7.VLADGPFPEGAVK.2.y8.1.light	VLADGPFPEGAVK	light	2	y	8	1	20120723_377_hPTP_All_Round_cutoff_95	4
650.351	901.478	SEL-7.VLADGPFPEGAVK.2.light	22.4	SEL-7	SEL-7.VLADGPFPEGAVK.2.y9.1.light	VLADGPFPEGAVK	light	2	y	9	1	20120723_377_hPTP_All_Round_cutoff_95	2
650.351	1016.5	SEL-7.VLADGPFPEGAVK.2.light	22.4	SEL-7	SEL-7.VLADGPFPEGAVK.2.y10.1.light	VLADGPFPEGAVK	light	2	y	10	1	20120723_377_hPTP_All_Round_cutoff_95	5
650.351	1087.54	SEL-7.VLADGPFPEGAVK.2.light	22.4	SEL-7	SEL-7.VLADGPFPEGAVK.2.y11.1.light	VLADGPFPEGAVK	light	2	y	11	1	20120723_377_hPTP_All_Round_cutoff_95	3
654.358	608.349	SEL-7.VLADGPFPEGAVK.2.heavy	22.4	SEL-7	SEL-7.VLADGPFPEGAVK.2.y6.1.heavy	VLADGPFPEGAVK	heavy	2	y	6	1	20120723_377_hPTP_All_Round_cutoff_95	1
654.358	852.471	SEL-7.VLADGPFPEGAVK.2.heavy	22.4	SEL-7	SEL-7.VLADGPFPEGAVK.2.y8.1.heavy	VLADGPFPEGAVK	heavy	2	y	8	1	20120723_377_hPTP_All_Round_cutoff_95	4
654.358	909.492	SEL-7.VLADGPFPEGAVK.2.heavy	22.4	SEL-7	SEL-7.VLADGPFPEGAVK.2.y9.1.heavy	VLADGPFPEGAVK	heavy	2	y	9	1	20120723_377_hPTP_All_Round_cutoff_95	2
654.358	1024.52	SEL-7.VLADGPFPEGAVK.2.heavy	22.4	SEL-7	SEL-7.VLADGPFPEGAVK.2.y10.1.heavy	VLADGPFPEGAVK	heavy	2	y	10	1	20120723_377_hPTP_All_Round_cutoff_95	5
654.358	1095.56	SEL-7.VLADGPFPEGAVK.2.heavy	22.4	SEL-7	SEL-7.VLADGPFPEGAVK.2.y11.1.heavy	VLADGPFPEGAVK	heavy	2	y	11	1	20120723_377_hPTP_All_Round_cutoff_95	3
458.764	489.278	SMO-1.TGVAVNSLR.2.light	16.7	SMO-1	SMO-1.TGVAVNSLR.2.y4.1.light	TGVAVNSLR	light	2	y	4	1	20120723_377_hPTP_All_Round_cutoff_95	3
458.764	588.346	SMO-1.TGVAVNSLR.2.light	16.7	SMO-1	SMO-1.TGVAVNSLR.2.y5.1.light	TGVAVNSLR	light	2	y	5	1	20120723_377_hPTP_All_Round_cutoff_95	2
458.764	659.383	SMO-1.TGVAVNSLR.2.light	16.7	SMO-1	SMO-1.TGVAVNSLR.2.y6.1.light	TGVAVNSLR	light	2	y	6	1	20120723_377_hPTP_All_Round_cutoff_95	1
458.764	758.452	SMO-1.TGVAVNSLR.2.light	16.7	SMO-1	SMO-1.TGVAVNSLR.2.y7.1.light	TGVAVNSLR	light	2	y	7	1	20120723_377_hPTP_All_Round_cutoff_95	4
458.764	815.473	SMO-1.TGVAVNSLR.2.light	16.7	SMO-1	SMO-1.TGVAVNSLR.2.y8.1.light	TGVAVNSLR	light	2	y	8	1	20120723_377_hPTP_All_Round_cutoff_95	5
463.768	499.286	SMO-1.TGVAVNSLR.2.heavy	16.7	SMO-1	SMO-1.TGVAVNSLR.2.y4.1.heavy	TGVAVNSLR	heavy	2	y	4	1	20120723_377_hPTP_All_Round_cutoff_95	3
463.768	598.355	SMO-1.TGVAVNSLR.2.heavy	16.7	SMO-1	SMO-1.TGVAVNSLR.2.y5.1.heavy	TGVAVNSLR	heavy	2	y	5	1	20120723_377_hPTP_All_Round_cutoff_95	2
463.768	669.392	SMO-1.TGVAVNSLR.2.heavy	16.7	SMO-1	SMO-1.TGVAVNSLR.2.y6.1.heavy	TGVAVNSLR	heavy	2	y	6	1	20120723_377_hPTP_All_Round_cutoff_95	1
463.768	768.46	SMO-1.TGVAVNSLR.2.heavy	16.7	SMO-1	SMO-1.TGVAVNSLR.2.y7.1.heavy	TGVAVNSLR	heavy	2	y	7	1	20120723_377_hPTP_All_Round_cutoff_95	4
463.768	825.482	SMO-1.TGVAVNSLR.2.heavy	16.7	SMO-1	SMO-1.TGVAVNSLR.2.y8.1.heavy	TGVAVNSLR	heavy	2	y	8	1	20120723_377_hPTP_All_Round_cutoff_95	5
755.362	462.235	SPR-2.SYHLQSESPSTEITEIEWK.3.light	31	SPR-2	SPR-2.SYHLQSESPSTEITEIEWK.3.y3.1.light	SYHLQSESPSTEITEIEWK	light	3	y	3	1	20120723_377_hPTP_All_Round_cutoff_95	2
755.362	575.319	SPR-2.SYHLQSESPSTEITEIEWK.3.light	31	SPR-2	SPR-2.SYHLQSESPSTEITEIEWK.3.y4.1.light	SYHLQSESPSTEITEIEWK	light	3	y	4	1	20120723_377_hPTP_All_Round_cutoff_95	5
755.362	704.361	SPR-2.SYHLQSESPSTEITEIEWK.3.light	31	SPR-2	SPR-2.SYHLQSESPSTEITEIEWK.3.y5.1.light	SYHLQSESPSTEITEIEWK	light	3	y	5	1	20120723_377_hPTP_All_Round_cutoff_95	3
755.362	805.409	SPR-2.SYHLQSESPSTEITEIEWK.3.light	31	SPR-2	SPR-2.SYHLQSESPSTEITEIEWK.3.y6.1.light	SYHLQSESPSTEITEIEWK	light	3	y	6	1	20120723_377_hPTP_All_Round_cutoff_95	1
755.362	918.493	SPR-2.SYHLQSESPSTEITEIEWK.3.light	31	SPR-2	SPR-2.SYHLQSESPSTEITEIEWK.3.y7.1.light	SYHLQSESPSTEITEIEWK	light	3	y	7	1	20120723_377_hPTP_All_Round_cutoff_95	4
758.033	470.249	SPR-2.SYHLQSESPSTEITEIEWK.3.heavy	31	SPR-2	SPR-2.SYHLQSESPSTEITEIEWK.3.y3.1.heavy	SYHLQSESPSTEITEIEWK	heavy	3	y	3	1	20120723_377_hPTP_All_Round_cutoff_95	2
758.033	583.333	SPR-2.SYHLQSESPSTEITEIEWK.3.heavy	31	SPR-2	SPR-2.SYHLQSESPSTEITEIEWK.3.y4.1.heavy	SYHLQSESPSTEITEIEWK	heavy	3	y	4	1	20120723_377_hPTP_All_Round_cutoff_95	5
758.033	712.376	SPR-2.SYHLQSESPSTEITEIEWK.3.heavy	31	SPR-2	SPR-2.SYHLQSESPSTEITEIEWK.3.y5.1.heavy	SYHLQSESPSTEITEIEWK	heavy	3	y	5	1	20120723_377_hPTP_All_Round_cutoff_95	3
758.033	813.423	SPR-2.SYHLQSESPSTEITEIEWK.3.heavy	31	SPR-2	SPR-2.SYHLQSESPSTEITEIEWK.3.y6.1.heavy	SYHLQSESPSTEITEIEWK	heavy	3	y	6	1	20120723_377_hPTP_All_Round_cutoff_95	1
758.033	926.507	SPR-2.SYHLQSESPSTEITEIEWK.3.heavy	31	SPR-2	SPR-2.SYHLQSESPSTEITEIEWK.3.y7.1.heavy	SYHLQSESPSTEITEIEWK	heavy	3	y	7	1	20120723_377_hPTP_All_Round_cutoff_95	4
733.357	637.367	SRC-1.LDHDQGYFITTR.2.light	24.9	SRC-1	SRC-1.LDHDQGYFITTR.2.y5.1.light	LDHDQGYFITTR	light	2	y	5	1	20120723_377_hPTP_All_Round_cutoff_95	4
733.357	800.43	SRC-1.LDHDQGYFITTR.2.light	24.9	SRC-1	SRC-1.LDHDQGYFITTR.2.y6.1.light	LDHDQGYFITTR	light	2	y	6	1	20120723_377_hPTP_All_Round_cutoff_95	5
733.357	857.452	SRC-1.LDHDQGYFITTR.2.light	24.9	SRC-1	SRC-1.LDHDQGYFITTR.2.y7.1.light	LDHDQGYFITTR	light	2	y	7	1	20120723_377_hPTP_All_Round_cutoff_95	1
733.357	985.51	SRC-1.LDHDQGYFITTR.2.light	24.9	SRC-1	SRC-1.LDHDQGYFITTR.2.y8.1.light	LDHDQGYFITTR	light	2	y	8	1	20120723_377_hPTP_All_Round_cutoff_95	2
733.357	1100.54	SRC-1.LDHDQGYFITTR.2.light	24.9	SRC-1	SRC-1.LDHDQGYFITTR.2.y9.1.light	LDHDQGYFITTR	light	2	y	9	1	20120723_377_hPTP_All_Round_cutoff_95	3
738.361	647.375	SRC-1.LDHDQGYFITTR.2.heavy	24.9	SRC-1	SRC-1.LDHDQGYFITTR.2.y5.1.heavy	LDHDQGYFITTR	heavy	2	y	5	1	20120723_377_hPTP_All_Round_cutoff_95	4
738.361	810.438	SRC-1.LDHDQGYFITTR.2.heavy	24.9	SRC-1	SRC-1.LDHDQGYFITTR.2.y6.1.heavy	LDHDQGYFITTR	heavy	2	y	6	1	20120723_377_hPTP_All_Round_cutoff_95	5
738.361	867.46	SRC-1.LDHDQGYFITTR.2.heavy	24.9	SRC-1	SRC-1.LDHDQGYFITTR.2.y7.1.heavy	LDHDQGYFITTR	heavy	2	y	7	1	20120723_377_hPTP_All_Round_cutoff_95	1
738.361	995.518	SRC-1.LDHDQGYFITTR.2.heavy	24.9	SRC-1	SRC-1.LDHDQGYFITTR.2.y8.1.heavy	LDHDQGYFITTR	heavy	2	y	8	1	20120723_377_hPTP_All_Round_cutoff_95	2
738.361	1110.55	SRC-1.LDHDQGYFITTR.2.heavy	24.9	SRC-1	SRC-1.LDHDQGYFITTR.2.y9.1.heavy	LDHDQGYFITTR	heavy	2	y	9	1	20120723_377_hPTP_All_Round_cutoff_95	3
834.915	431.261	SUP-17.AVNEIYEGTNFNGIK.2.light	28	SUP-17	SUP-17.AVNEIYEGTNFNGIK.2.y4.1.light	AVNEIYEGTNFNGIK	light	2	y	4	1	20120723_377_hPTP_All_Round_cutoff_95	5
834.915	850.442	SUP-17.AVNEIYEGTNFNGIK.2.light	28	SUP-17	SUP-17.AVNEIYEGTNFNGIK.2.y8.1.light	AVNEIYEGTNFNGIK	light	2	y	8	1	20120723_377_hPTP_All_Round_cutoff_95	2
834.915	979.484	SUP-17.AVNEIYEGTNFNGIK.2.light	28	SUP-17	SUP-17.AVNEIYEGTNFNGIK.2.y9.1.light	AVNEIYEGTNFNGIK	light	2	y	9	1	20120723_377_hPTP_All_Round_cutoff_95	3
834.915	1142.55	SUP-17.AVNEIYEGTNFNGIK.2.light	28	SUP-17	SUP-17.AVNEIYEGTNFNGIK.2.y10.1.light	AVNEIYEGTNFNGIK	light	2	y	10	1	20120723_377_hPTP_All_Round_cutoff_95	1
834.915	1255.63	SUP-17.AVNEIYEGTNFNGIK.2.light	28	SUP-17	SUP-17.AVNEIYEGTNFNGIK.2.y11.1.light	AVNEIYEGTNFNGIK	light	2	y	11	1	20120723_377_hPTP_All_Round_cutoff_95	4
838.922	439.275	SUP-17.AVNEIYEGTNFNGIK.2.heavy	28	SUP-17	SUP-17.AVNEIYEGTNFNGIK.2.y4.1.heavy	AVNEIYEGTNFNGIK	heavy	2	y	4	1	20120723_377_hPTP_All_Round_cutoff_95	5
838.922	858.456	SUP-17.AVNEIYEGTNFNGIK.2.heavy	28	SUP-17	SUP-17.AVNEIYEGTNFNGIK.2.y8.1.heavy	AVNEIYEGTNFNGIK	heavy	2	y	8	1	20120723_377_hPTP_All_Round_cutoff_95	2
838.922	987.499	SUP-17.AVNEIYEGTNFNGIK.2.heavy	28	SUP-17	SUP-17.AVNEIYEGTNFNGIK.2.y9.1.heavy	AVNEIYEGTNFNGIK	heavy	2	y	9	1	20120723_377_hPTP_All_Round_cutoff_95	3
838.922	1150.56	SUP-17.AVNEIYEGTNFNGIK.2.heavy	28	SUP-17	SUP-17.AVNEIYEGTNFNGIK.2.y10.1.heavy	AVNEIYEGTNFNGIK	heavy	2	y	10	1	20120723_377_hPTP_All_Round_cutoff_95	1
838.922	1263.65	SUP-17.AVNEIYEGTNFNGIK.2.heavy	28	SUP-17	SUP-17.AVNEIYEGTNFNGIK.2.y11.1.heavy	AVNEIYEGTNFNGIK	heavy	2	y	11	1	20120723_377_hPTP_All_Round_cutoff_95	4
561.272	421.256	SUP-17.DHDGLYFVR.2.light	19.7	SUP-17	SUP-17.DHDGLYFVR.2.y3.1.light	DHDGLYFVR	light	2	y	3	1	20120723_377_hPTP_All_Round_cutoff_95	4
561.272	584.319	SUP-17.DHDGLYFVR.2.light	19.7	SUP-17	SUP-17.DHDGLYFVR.2.y4.1.light	DHDGLYFVR	light	2	y	4	1	20120723_377_hPTP_All_Round_cutoff_95	3
561.272	697.403	SUP-17.DHDGLYFVR.2.light	19.7	SUP-17	SUP-17.DHDGLYFVR.2.y5.1.light	DHDGLYFVR	light	2	y	5	1	20120723_377_hPTP_All_Round_cutoff_95	5
561.272	754.425	SUP-17.DHDGLYFVR.2.light	19.7	SUP-17	SUP-17.DHDGLYFVR.2.y6.1.light	DHDGLYFVR	light	2	y	6	1	20120723_377_hPTP_All_Round_cutoff_95	2
561.272	869.452	SUP-17.DHDGLYFVR.2.light	19.7	SUP-17	SUP-17.DHDGLYFVR.2.y7.1.light	DHDGLYFVR	light	2	y	7	1	20120723_377_hPTP_All_Round_cutoff_95	1
566.276	431.264	SUP-17.DHDGLYFVR.2.heavy	19.7	SUP-17	SUP-17.DHDGLYFVR.2.y3.1.heavy	DHDGLYFVR	heavy	2	y	3	1	20120723_377_hPTP_All_Round_cutoff_95	4
566.276	594.327	SUP-17.DHDGLYFVR.2.heavy	19.7	SUP-17	SUP-17.DHDGLYFVR.2.y4.1.heavy	DHDGLYFVR	heavy	2	y	4	1	20120723_377_hPTP_All_Round_cutoff_95	3
566.276	707.411	SUP-17.DHDGLYFVR.2.heavy	19.7	SUP-17	SUP-17.DHDGLYFVR.2.y5.1.heavy	DHDGLYFVR	heavy	2	y	5	1	20120723_377_hPTP_All_Round_cutoff_95	5
566.276	764.433	SUP-17.DHDGLYFVR.2.heavy	19.7	SUP-17	SUP-17.DHDGLYFVR.2.y6.1.heavy	DHDGLYFVR	heavy	2	y	6	1	20120723_377_hPTP_All_Round_cutoff_95	2
566.276	879.46	SUP-17.DHDGLYFVR.2.heavy	19.7	SUP-17	SUP-17.DHDGLYFVR.2.y7.1.heavy	DHDGLYFVR	heavy	2	y	7	1	20120723_377_hPTP_All_Round_cutoff_95	1
1198.54	423.26	SUR-6.EYNVYSTFQSHEPEFDYLK.2.light	38.9	SUR-6	SUR-6.EYNVYSTFQSHEPEFDYLK.2.y3.1.light	EYNVYSTFQSHEPEFDYLK	light	2	y	3	1	20120723_377_hPTP_All_Round_cutoff_95	2
1198.54	538.287	SUR-6.EYNVYSTFQSHEPEFDYLK.2.light	38.9	SUR-6	SUR-6.EYNVYSTFQSHEPEFDYLK.2.y4.1.light	EYNVYSTFQSHEPEFDYLK	light	2	y	4	1	20120723_377_hPTP_All_Round_cutoff_95	5
1198.54	685.356	SUR-6.EYNVYSTFQSHEPEFDYLK.2.light	38.9	SUR-6	SUR-6.EYNVYSTFQSHEPEFDYLK.2.y5.1.light	EYNVYSTFQSHEPEFDYLK	light	2	y	5	1	20120723_377_hPTP_All_Round_cutoff_95	3
1198.54	911.451	SUR-6.EYNVYSTFQSHEPEFDYLK.2.light	38.9	SUR-6	SUR-6.EYNVYSTFQSHEPEFDYLK.2.y7.1.light	EYNVYSTFQSHEPEFDYLK	light	2	y	7	1	20120723_377_hPTP_All_Round_cutoff_95	1
1198.54	1177.55	SUR-6.EYNVYSTFQSHEPEFDYLK.2.light	38.9	SUR-6	SUR-6.EYNVYSTFQSHEPEFDYLK.2.y9.1.light	EYNVYSTFQSHEPEFDYLK	light	2	y	9	1	20120723_377_hPTP_All_Round_cutoff_95	4
1202.55	431.274	SUR-6.EYNVYSTFQSHEPEFDYLK.2.heavy	38.9	SUR-6	SUR-6.EYNVYSTFQSHEPEFDYLK.2.y3.1.heavy	EYNVYSTFQSHEPEFDYLK	heavy	2	y	3	1	20120723_377_hPTP_All_Round_cutoff_95	2
1202.55	546.301	SUR-6.EYNVYSTFQSHEPEFDYLK.2.heavy	38.9	SUR-6	SUR-6.EYNVYSTFQSHEPEFDYLK.2.y4.1.heavy	EYNVYSTFQSHEPEFDYLK	heavy	2	y	4	1	20120723_377_hPTP_All_Round_cutoff_95	5
1202.55	693.37	SUR-6.EYNVYSTFQSHEPEFDYLK.2.heavy	38.9	SUR-6	SUR-6.EYNVYSTFQSHEPEFDYLK.2.y5.1.heavy	EYNVYSTFQSHEPEFDYLK	heavy	2	y	5	1	20120723_377_hPTP_All_Round_cutoff_95	3
1202.55	919.465	SUR-6.EYNVYSTFQSHEPEFDYLK.2.heavy	38.9	SUR-6	SUR-6.EYNVYSTFQSHEPEFDYLK.2.y7.1.heavy	EYNVYSTFQSHEPEFDYLK	heavy	2	y	7	1	20120723_377_hPTP_All_Round_cutoff_95	1
1202.55	1185.57	SUR-6.EYNVYSTFQSHEPEFDYLK.2.heavy	38.9	SUR-6	SUR-6.EYNVYSTFQSHEPEFDYLK.2.y9.1.heavy	EYNVYSTFQSHEPEFDYLK	heavy	2	y	9	1	20120723_377_hPTP_All_Round_cutoff_95	4
573.269	512.258	TAG-60.GTPDQEFGFNLHAER.3.light	24.1	TAG-60	TAG-60.GTPDQEFGFNLHAER.3.y4.1.light	GTPDQEFGFNLHAER	light	3	y	4	1	20120723_377_hPTP_All_Round_cutoff_95	1
573.269	625.342	TAG-60.GTPDQEFGFNLHAER.3.light	24.1	TAG-60	TAG-60.GTPDQEFGFNLHAER.3.y5.1.light	GTPDQEFGFNLHAER	light	3	y	5	1	20120723_377_hPTP_All_Round_cutoff_95	5
573.269	739.385	TAG-60.GTPDQEFGFNLHAER.3.light	24.1	TAG-60	TAG-60.GTPDQEFGFNLHAER.3.y6.1.light	GTPDQEFGFNLHAER	light	3	y	6	1	20120723_377_hPTP_All_Round_cutoff_95	2
573.269	943.474	TAG-60.GTPDQEFGFNLHAER.3.light	24.1	TAG-60	TAG-60.GTPDQEFGFNLHAER.3.y8.1.light	GTPDQEFGFNLHAER	light	3	y	8	1	20120723_377_hPTP_All_Round_cutoff_95	3
573.269	1090.54	TAG-60.GTPDQEFGFNLHAER.3.light	24.1	TAG-60	TAG-60.GTPDQEFGFNLHAER.3.y9.1.light	GTPDQEFGFNLHAER	light	3	y	9	1	20120723_377_hPTP_All_Round_cutoff_95	4
576.605	522.266	TAG-60.GTPDQEFGFNLHAER.3.heavy	24.1	TAG-60	TAG-60.GTPDQEFGFNLHAER.3.y4.1.heavy	GTPDQEFGFNLHAER	heavy	3	y	4	1	20120723_377_hPTP_All_Round_cutoff_95	1
576.605	635.35	TAG-60.GTPDQEFGFNLHAER.3.heavy	24.1	TAG-60	TAG-60.GTPDQEFGFNLHAER.3.y5.1.heavy	GTPDQEFGFNLHAER	heavy	3	y	5	1	20120723_377_hPTP_All_Round_cutoff_95	5
576.605	749.393	TAG-60.GTPDQEFGFNLHAER.3.heavy	24.1	TAG-60	TAG-60.GTPDQEFGFNLHAER.3.y6.1.heavy	GTPDQEFGFNLHAER	heavy	3	y	6	1	20120723_377_hPTP_All_Round_cutoff_95	2
576.605	953.483	TAG-60.GTPDQEFGFNLHAER.3.heavy	24.1	TAG-60	TAG-60.GTPDQEFGFNLHAER.3.y8.1.heavy	GTPDQEFGFNLHAER	heavy	3	y	8	1	20120723_377_hPTP_All_Round_cutoff_95	3
576.605	1100.55	TAG-60.GTPDQEFGFNLHAER.3.heavy	24.1	TAG-60	TAG-60.GTPDQEFGFNLHAER.3.y9.1.heavy	GTPDQEFGFNLHAER	heavy	3	y	9	1	20120723_377_hPTP_All_Round_cutoff_95	4
676.33	595.309	TAP-1.THLFEETEAFK.2.light	23.2	TAP-1	TAP-1.THLFEETEAFK.2.y5.1.light	THLFEETEAFK	light	2	y	5	1	20120723_377_hPTP_All_Round_cutoff_95	4
676.33	724.351	TAP-1.THLFEETEAFK.2.light	23.2	TAP-1	TAP-1.THLFEETEAFK.2.y6.1.light	THLFEETEAFK	light	2	y	6	1	20120723_377_hPTP_All_Round_cutoff_95	5
676.33	853.394	TAP-1.THLFEETEAFK.2.light	23.2	TAP-1	TAP-1.THLFEETEAFK.2.y7.1.light	THLFEETEAFK	light	2	y	7	1	20120723_377_hPTP_All_Round_cutoff_95	3
676.33	1000.46	TAP-1.THLFEETEAFK.2.light	23.2	TAP-1	TAP-1.THLFEETEAFK.2.y8.1.light	THLFEETEAFK	light	2	y	8	1	20120723_377_hPTP_All_Round_cutoff_95	1
676.33	1113.55	TAP-1.THLFEETEAFK.2.light	23.2	TAP-1	TAP-1.THLFEETEAFK.2.y9.1.light	THLFEETEAFK	light	2	y	9	1	20120723_377_hPTP_All_Round_cutoff_95	2
680.337	603.323	TAP-1.THLFEETEAFK.2.heavy	23.2	TAP-1	TAP-1.THLFEETEAFK.2.y5.1.heavy	THLFEETEAFK	heavy	2	y	5	1	20120723_377_hPTP_All_Round_cutoff_95	4
680.337	732.365	TAP-1.THLFEETEAFK.2.heavy	23.2	TAP-1	TAP-1.THLFEETEAFK.2.y6.1.heavy	THLFEETEAFK	heavy	2	y	6	1	20120723_377_hPTP_All_Round_cutoff_95	5
680.337	861.408	TAP-1.THLFEETEAFK.2.heavy	23.2	TAP-1	TAP-1.THLFEETEAFK.2.y7.1.heavy	THLFEETEAFK	heavy	2	y	7	1	20120723_377_hPTP_All_Round_cutoff_95	3
680.337	1008.48	TAP-1.THLFEETEAFK.2.heavy	23.2	TAP-1	TAP-1.THLFEETEAFK.2.y8.1.heavy	THLFEETEAFK	heavy	2	y	8	1	20120723_377_hPTP_All_Round_cutoff_95	1
680.337	1121.56	TAP-1.THLFEETEAFK.2.heavy	23.2	TAP-1	TAP-1.THLFEETEAFK.2.y9.1.heavy	THLFEETEAFK	heavy	2	y	9	1	20120723_377_hPTP_All_Round_cutoff_95	2
636.964	536.271	TAT-1.HLTEQEYSQWAPEYK.3.light	26.5	TAT-1	TAT-1.HLTEQEYSQWAPEYK.3.y4.1.light	HLTEQEYSQWAPEYK	light	3	y	4	1	20120723_377_hPTP_All_Round_cutoff_95	1
636.964	607.309	TAT-1.HLTEQEYSQWAPEYK.3.light	26.5	TAT-1	TAT-1.HLTEQEYSQWAPEYK.3.y5.1.light	HLTEQEYSQWAPEYK	light	3	y	5	1	20120723_377_hPTP_All_Round_cutoff_95	2
636.964	793.388	TAT-1.HLTEQEYSQWAPEYK.3.light	26.5	TAT-1	TAT-1.HLTEQEYSQWAPEYK.3.y6.1.light	HLTEQEYSQWAPEYK	light	3	y	6	1	20120723_377_hPTP_All_Round_cutoff_95	3
636.964	921.446	TAT-1.HLTEQEYSQWAPEYK.3.light	26.5	TAT-1	TAT-1.HLTEQEYSQWAPEYK.3.y7.1.light	HLTEQEYSQWAPEYK	light	3	y	7	1	20120723_377_hPTP_All_Round_cutoff_95	5
636.964	1008.48	TAT-1.HLTEQEYSQWAPEYK.3.light	26.5	TAT-1	TAT-1.HLTEQEYSQWAPEYK.3.y8.1.light	HLTEQEYSQWAPEYK	light	3	y	8	1	20120723_377_hPTP_All_Round_cutoff_95	4
639.635	544.286	TAT-1.HLTEQEYSQWAPEYK.3.heavy	26.5	TAT-1	TAT-1.HLTEQEYSQWAPEYK.3.y4.1.heavy	HLTEQEYSQWAPEYK	heavy	3	y	4	1	20120723_377_hPTP_All_Round_cutoff_95	1
639.635	615.323	TAT-1.HLTEQEYSQWAPEYK.3.heavy	26.5	TAT-1	TAT-1.HLTEQEYSQWAPEYK.3.y5.1.heavy	HLTEQEYSQWAPEYK	heavy	3	y	5	1	20120723_377_hPTP_All_Round_cutoff_95	2
639.635	801.402	TAT-1.HLTEQEYSQWAPEYK.3.heavy	26.5	TAT-1	TAT-1.HLTEQEYSQWAPEYK.3.y6.1.heavy	HLTEQEYSQWAPEYK	heavy	3	y	6	1	20120723_377_hPTP_All_Round_cutoff_95	3
639.635	929.461	TAT-1.HLTEQEYSQWAPEYK.3.heavy	26.5	TAT-1	TAT-1.HLTEQEYSQWAPEYK.3.y7.1.heavy	HLTEQEYSQWAPEYK	heavy	3	y	7	1	20120723_377_hPTP_All_Round_cutoff_95	5
639.635	1016.49	TAT-1.HLTEQEYSQWAPEYK.3.heavy	26.5	TAT-1	TAT-1.HLTEQEYSQWAPEYK.3.y8.1.heavy	HLTEQEYSQWAPEYK	heavy	3	y	8	1	20120723_377_hPTP_All_Round_cutoff_95	4
1068.58	541.371	UNC-22.AVNLQGESKPLEAEEPIIAK.2.light	35	UNC-22	UNC-22.AVNLQGESKPLEAEEPIIAK.2.y5.1.light	AVNLQGESKPLEAEEPIIAK	light	2	y	5	1	20120723_377_hPTP_All_Round_cutoff_95	1
1068.58	670.413	UNC-22.AVNLQGESKPLEAEEPIIAK.2.light	35	UNC-22	UNC-22.AVNLQGESKPLEAEEPIIAK.2.y6.1.light	AVNLQGESKPLEAEEPIIAK	light	2	y	6	1	20120723_377_hPTP_All_Round_cutoff_95	4
1068.58	870.493	UNC-22.AVNLQGESKPLEAEEPIIAK.2.light	35	UNC-22	UNC-22.AVNLQGESKPLEAEEPIIAK.2.y8.1.light	AVNLQGESKPLEAEEPIIAK	light	2	y	8	1	20120723_377_hPTP_All_Round_cutoff_95	3
1068.58	999.536	UNC-22.AVNLQGESKPLEAEEPIIAK.2.light	35	UNC-22	UNC-22.AVNLQGESKPLEAEEPIIAK.2.y9.1.light	AVNLQGESKPLEAEEPIIAK	light	2	y	9	1	20120723_377_hPTP_All_Round_cutoff_95	5
1068.58	1209.67	UNC-22.AVNLQGESKPLEAEEPIIAK.2.light	35	UNC-22	UNC-22.AVNLQGESKPLEAEEPIIAK.2.y11.1.light	AVNLQGESKPLEAEEPIIAK	light	2	y	11	1	20120723_377_hPTP_All_Round_cutoff_95	2
1072.59	549.385	UNC-22.AVNLQGESKPLEAEEPIIAK.2.heavy	35	UNC-22	UNC-22.AVNLQGESKPLEAEEPIIAK.2.y5.1.heavy	AVNLQGESKPLEAEEPIIAK	heavy	2	y	5	1	20120723_377_hPTP_All_Round_cutoff_95	1
1072.59	678.428	UNC-22.AVNLQGESKPLEAEEPIIAK.2.heavy	35	UNC-22	UNC-22.AVNLQGESKPLEAEEPIIAK.2.y6.1.heavy	AVNLQGESKPLEAEEPIIAK	heavy	2	y	6	1	20120723_377_hPTP_All_Round_cutoff_95	4
1072.59	878.507	UNC-22.AVNLQGESKPLEAEEPIIAK.2.heavy	35	UNC-22	UNC-22.AVNLQGESKPLEAEEPIIAK.2.y8.1.heavy	AVNLQGESKPLEAEEPIIAK	heavy	2	y	8	1	20120723_377_hPTP_All_Round_cutoff_95	3
1072.59	1007.55	UNC-22.AVNLQGESKPLEAEEPIIAK.2.heavy	35	UNC-22	UNC-22.AVNLQGESKPLEAEEPIIAK.2.y9.1.heavy	AVNLQGESKPLEAEEPIIAK	heavy	2	y	9	1	20120723_377_hPTP_All_Round_cutoff_95	5
1072.59	1217.69	UNC-22.AVNLQGESKPLEAEEPIIAK.2.heavy	35	UNC-22	UNC-22.AVNLQGESKPLEAEEPIIAK.2.y11.1.heavy	AVNLQGESKPLEAEEPIIAK	heavy	2	y	11	1	20120723_377_hPTP_All_Round_cutoff_95	2
643.654	522.267	UNC-22.HLGGEIVNNGESVTFEAR.3.light	26.7	UNC-22	UNC-22.HLGGEIVNNGESVTFEAR.3.y4.1.light	HLGGEIVNNGESVTFEAR	light	3	y	4	1	20120723_377_hPTP_All_Round_cutoff_95	3
643.654	623.315	UNC-22.HLGGEIVNNGESVTFEAR.3.light	26.7	UNC-22	UNC-22.HLGGEIVNNGESVTFEAR.3.y5.1.light	HLGGEIVNNGESVTFEAR	light	3	y	5	1	20120723_377_hPTP_All_Round_cutoff_95	1
643.654	722.383	UNC-22.HLGGEIVNNGESVTFEAR.3.light	26.7	UNC-22	UNC-22.HLGGEIVNNGESVTFEAR.3.y6.1.light	HLGGEIVNNGESVTFEAR	light	3	y	6	1	20120723_377_hPTP_All_Round_cutoff_95	4
643.654	809.415	UNC-22.HLGGEIVNNGESVTFEAR.3.light	26.7	UNC-22	UNC-22.HLGGEIVNNGESVTFEAR.3.y7.1.light	HLGGEIVNNGESVTFEAR	light	3	y	7	1	20120723_377_hPTP_All_Round_cutoff_95	2
643.654	995.479	UNC-22.HLGGEIVNNGESVTFEAR.3.light	26.7	UNC-22	UNC-22.HLGGEIVNNGESVTFEAR.3.y9.1.light	HLGGEIVNNGESVTFEAR	light	3	y	9	1	20120723_377_hPTP_All_Round_cutoff_95	5
646.99	532.275	UNC-22.HLGGEIVNNGESVTFEAR.3.heavy	26.7	UNC-22	UNC-22.HLGGEIVNNGESVTFEAR.3.y4.1.heavy	HLGGEIVNNGESVTFEAR	heavy	3	y	4	1	20120723_377_hPTP_All_Round_cutoff_95	3
646.99	633.323	UNC-22.HLGGEIVNNGESVTFEAR.3.heavy	26.7	UNC-22	UNC-22.HLGGEIVNNGESVTFEAR.3.y5.1.heavy	HLGGEIVNNGESVTFEAR	heavy	3	y	5	1	20120723_377_hPTP_All_Round_cutoff_95	1
646.99	732.391	UNC-22.HLGGEIVNNGESVTFEAR.3.heavy	26.7	UNC-22	UNC-22.HLGGEIVNNGESVTFEAR.3.y6.1.heavy	HLGGEIVNNGESVTFEAR	heavy	3	y	6	1	20120723_377_hPTP_All_Round_cutoff_95	4
646.99	819.423	UNC-22.HLGGEIVNNGESVTFEAR.3.heavy	26.7	UNC-22	UNC-22.HLGGEIVNNGESVTFEAR.3.y7.1.heavy	HLGGEIVNNGESVTFEAR	heavy	3	y	7	1	20120723_377_hPTP_All_Round_cutoff_95	2
646.99	1005.49	UNC-22.HLGGEIVNNGESVTFEAR.3.heavy	26.7	UNC-22	UNC-22.HLGGEIVNNGESVTFEAR.3.y9.1.heavy	HLGGEIVNNGESVTFEAR	heavy	3	y	9	1	20120723_377_hPTP_All_Round_cutoff_95	5
812.422	459.293	WAH-1.YPAEDILPEHIAQK.2.light	27.3	WAH-1	WAH-1.YPAEDILPEHIAQK.2.y4.1.light	YPAEDILPEHIAQK	light	2	y	4	1	20120723_377_hPTP_All_Round_cutoff_95	4
812.422	596.351	WAH-1.YPAEDILPEHIAQK.2.light	27.3	WAH-1	WAH-1.YPAEDILPEHIAQK.2.y5.1.light	YPAEDILPEHIAQK	light	2	y	5	1	20120723_377_hPTP_All_Round_cutoff_95	5
812.422	822.447	WAH-1.YPAEDILPEHIAQK.2.light	27.3	WAH-1	WAH-1.YPAEDILPEHIAQK.2.y7.1.light	YPAEDILPEHIAQK	light	2	y	7	1	20120723_377_hPTP_All_Round_cutoff_95	1
812.422	935.531	WAH-1.YPAEDILPEHIAQK.2.light	27.3	WAH-1	WAH-1.YPAEDILPEHIAQK.2.y8.1.light	YPAEDILPEHIAQK	light	2	y	8	1	20120723_377_hPTP_All_Round_cutoff_95	2
812.422	1363.72	WAH-1.YPAEDILPEHIAQK.2.light	27.3	WAH-1	WAH-1.YPAEDILPEHIAQK.2.y12.1.light	YPAEDILPEHIAQK	light	2	y	12	1	20120723_377_hPTP_All_Round_cutoff_95	3
816.43	467.307	WAH-1.YPAEDILPEHIAQK.2.heavy	27.3	WAH-1	WAH-1.YPAEDILPEHIAQK.2.y4.1.heavy	YPAEDILPEHIAQK	heavy	2	y	4	1	20120723_377_hPTP_All_Round_cutoff_95	4
816.43	604.366	WAH-1.YPAEDILPEHIAQK.2.heavy	27.3	WAH-1	WAH-1.YPAEDILPEHIAQK.2.y5.1.heavy	YPAEDILPEHIAQK	heavy	2	y	5	1	20120723_377_hPTP_All_Round_cutoff_95	5
816.43	830.461	WAH-1.YPAEDILPEHIAQK.2.heavy	27.3	WAH-1	WAH-1.YPAEDILPEHIAQK.2.y7.1.heavy	YPAEDILPEHIAQK	heavy	2	y	7	1	20120723_377_hPTP_All_Round_cutoff_95	1
816.43	943.545	WAH-1.YPAEDILPEHIAQK.2.heavy	27.3	WAH-1	WAH-1.YPAEDILPEHIAQK.2.y8.1.heavy	YPAEDILPEHIAQK	heavy	2	y	8	1	20120723_377_hPTP_All_Round_cutoff_95	2
816.43	1371.74	WAH-1.YPAEDILPEHIAQK.2.heavy	27.3	WAH-1	WAH-1.YPAEDILPEHIAQK.2.y12.1.heavy	YPAEDILPEHIAQK	heavy	2	y	12	1	20120723_377_hPTP_All_Round_cutoff_95	3
877.488	446.261	AIR-2.DIKPENLLIGSQGELK.2.light	29.2	AIR-2	AIR-2.DIKPENLLIGSQGELK.2.y4.1.light	DIKPENLLIGSQGELK	light	2	y	4	1	20120723_377_hPTP_All_Round_cutoff_95	3
877.488	718.373	AIR-2.DIKPENLLIGSQGELK.2.light	29.2	AIR-2	AIR-2.DIKPENLLIGSQGELK.2.y7.1.light	DIKPENLLIGSQGELK	light	2	y	7	1	20120723_377_hPTP_All_Round_cutoff_95	1
877.488	831.457	AIR-2.DIKPENLLIGSQGELK.2.light	29.2	AIR-2	AIR-2.DIKPENLLIGSQGELK.2.y8.1.light	DIKPENLLIGSQGELK	light	2	y	8	1	20120723_377_hPTP_All_Round_cutoff_95	5
877.488	944.541	AIR-2.DIKPENLLIGSQGELK.2.light	29.2	AIR-2	AIR-2.DIKPENLLIGSQGELK.2.y9.1.light	DIKPENLLIGSQGELK	light	2	y	9	1	20120723_377_hPTP_All_Round_cutoff_95	4
877.488	1397.76	AIR-2.DIKPENLLIGSQGELK.2.light	29.2	AIR-2	AIR-2.DIKPENLLIGSQGELK.2.y13.1.light	DIKPENLLIGSQGELK	light	2	y	13	1	20120723_377_hPTP_All_Round_cutoff_95	2
881.495	454.275	AIR-2.DIKPENLLIGSQGELK.2.heavy	29.2	AIR-2	AIR-2.DIKPENLLIGSQGELK.2.y4.1.heavy	DIKPENLLIGSQGELK	heavy	2	y	4	1	20120723_377_hPTP_All_Round_cutoff_95	3
881.495	726.387	AIR-2.DIKPENLLIGSQGELK.2.heavy	29.2	AIR-2	AIR-2.DIKPENLLIGSQGELK.2.y7.1.heavy	DIKPENLLIGSQGELK	heavy	2	y	7	1	20120723_377_hPTP_All_Round_cutoff_95	1
881.495	839.471	AIR-2.DIKPENLLIGSQGELK.2.heavy	29.2	AIR-2	AIR-2.DIKPENLLIGSQGELK.2.y8.1.heavy	DIKPENLLIGSQGELK	heavy	2	y	8	1	20120723_377_hPTP_All_Round_cutoff_95	5
881.495	952.555	AIR-2.DIKPENLLIGSQGELK.2.heavy	29.2	AIR-2	AIR-2.DIKPENLLIGSQGELK.2.y9.1.heavy	DIKPENLLIGSQGELK	heavy	2	y	9	1	20120723_377_hPTP_All_Round_cutoff_95	4
881.495	1405.78	AIR-2.DIKPENLLIGSQGELK.2.heavy	29.2	AIR-2	AIR-2.DIKPENLLIGSQGELK.2.y13.1.heavy	DIKPENLLIGSQGELK	heavy	2	y	13	1	20120723_377_hPTP_All_Round_cutoff_95	2
1141.6	742.384	APR-1.YIQPQAQQQLIQTPQVDQR.2.light	37.2	APR-1	APR-1.YIQPQAQQQLIQTPQVDQR.2.y6.1.light	YIQPQAQQQLIQTPQVDQR	light	2	y	6	1	20120723_377_hPTP_All_Round_cutoff_95	1
1141.6	843.432	APR-1.YIQPQAQQQLIQTPQVDQR.2.light	37.2	APR-1	APR-1.YIQPQAQQQLIQTPQVDQR.2.y7.1.light	YIQPQAQQQLIQTPQVDQR	light	2	y	7	1	20120723_377_hPTP_All_Round_cutoff_95	2
1141.6	971.49	APR-1.YIQPQAQQQLIQTPQVDQR.2.light	37.2	APR-1	APR-1.YIQPQAQQQLIQTPQVDQR.2.y8.1.light	YIQPQAQQQLIQTPQVDQR	light	2	y	8	1	20120723_377_hPTP_All_Round_cutoff_95	4
1141.6	1084.57	APR-1.YIQPQAQQQLIQTPQVDQR.2.light	37.2	APR-1	APR-1.YIQPQAQQQLIQTPQVDQR.2.y9.1.light	YIQPQAQQQLIQTPQVDQR	light	2	y	9	1	20120723_377_hPTP_All_Round_cutoff_95	3
1141.6	1197.66	APR-1.YIQPQAQQQLIQTPQVDQR.2.light	37.2	APR-1	APR-1.YIQPQAQQQLIQTPQVDQR.2.y10.1.light	YIQPQAQQQLIQTPQVDQR	light	2	y	10	1	20120723_377_hPTP_All_Round_cutoff_95	5
1146.6	752.392	APR-1.YIQPQAQQQLIQTPQVDQR.2.heavy	37.2	APR-1	APR-1.YIQPQAQQQLIQTPQVDQR.2.y6.1.heavy	YIQPQAQQQLIQTPQVDQR	heavy	2	y	6	1	20120723_377_hPTP_All_Round_cutoff_95	1
1146.6	853.44	APR-1.YIQPQAQQQLIQTPQVDQR.2.heavy	37.2	APR-1	APR-1.YIQPQAQQQLIQTPQVDQR.2.y7.1.heavy	YIQPQAQQQLIQTPQVDQR	heavy	2	y	7	1	20120723_377_hPTP_All_Round_cutoff_95	2
1146.6	981.499	APR-1.YIQPQAQQQLIQTPQVDQR.2.heavy	37.2	APR-1	APR-1.YIQPQAQQQLIQTPQVDQR.2.y8.1.heavy	YIQPQAQQQLIQTPQVDQR	heavy	2	y	8	1	20120723_377_hPTP_All_Round_cutoff_95	4
1146.6	1094.58	APR-1.YIQPQAQQQLIQTPQVDQR.2.heavy	37.2	APR-1	APR-1.YIQPQAQQQLIQTPQVDQR.2.y9.1.heavy	YIQPQAQQQLIQTPQVDQR	heavy	2	y	9	1	20120723_377_hPTP_All_Round_cutoff_95	3
1146.6	1207.67	APR-1.YIQPQAQQQLIQTPQVDQR.2.heavy	37.2	APR-1	APR-1.YIQPQAQQQLIQTPQVDQR.2.y10.1.heavy	YIQPQAQQQLIQTPQVDQR	heavy	2	y	10	1	20120723_377_hPTP_All_Round_cutoff_95	5
776.879	635.326	ARK-1.NLAYDNLNGFGAGAR.2.light	26.2	ARK-1	ARK-1.NLAYDNLNGFGAGAR.2.y7.1.light	NLAYDNLNGFGAGAR	light	2	y	7	1	20120723_377_hPTP_All_Round_cutoff_95	2
776.879	749.369	ARK-1.NLAYDNLNGFGAGAR.2.light	26.2	ARK-1	ARK-1.NLAYDNLNGFGAGAR.2.y8.1.light	NLAYDNLNGFGAGAR	light	2	y	8	1	20120723_377_hPTP_All_Round_cutoff_95	1
776.879	862.453	ARK-1.NLAYDNLNGFGAGAR.2.light	26.2	ARK-1	ARK-1.NLAYDNLNGFGAGAR.2.y9.1.light	NLAYDNLNGFGAGAR	light	2	y	9	1	20120723_377_hPTP_All_Round_cutoff_95	4
776.879	1091.52	ARK-1.NLAYDNLNGFGAGAR.2.light	26.2	ARK-1	ARK-1.NLAYDNLNGFGAGAR.2.y11.1.light	NLAYDNLNGFGAGAR	light	2	y	11	1	20120723_377_hPTP_All_Round_cutoff_95	3
776.879	1254.59	ARK-1.NLAYDNLNGFGAGAR.2.light	26.2	ARK-1	ARK-1.NLAYDNLNGFGAGAR.2.y12.1.light	NLAYDNLNGFGAGAR	light	2	y	12	1	20120723_377_hPTP_All_Round_cutoff_95	5
781.883	645.334	ARK-1.NLAYDNLNGFGAGAR.2.heavy	26.2	ARK-1	ARK-1.NLAYDNLNGFGAGAR.2.y7.1.heavy	NLAYDNLNGFGAGAR	heavy	2	y	7	1	20120723_377_hPTP_All_Round_cutoff_95	2
781.883	759.377	ARK-1.NLAYDNLNGFGAGAR.2.heavy	26.2	ARK-1	ARK-1.NLAYDNLNGFGAGAR.2.y8.1.heavy	NLAYDNLNGFGAGAR	heavy	2	y	8	1	20120723_377_hPTP_All_Round_cutoff_95	1
781.883	872.461	ARK-1.NLAYDNLNGFGAGAR.2.heavy	26.2	ARK-1	ARK-1.NLAYDNLNGFGAGAR.2.y9.1.heavy	NLAYDNLNGFGAGAR	heavy	2	y	9	1	20120723_377_hPTP_All_Round_cutoff_95	4
781.883	1101.53	ARK-1.NLAYDNLNGFGAGAR.2.heavy	26.2	ARK-1	ARK-1.NLAYDNLNGFGAGAR.2.y11.1.heavy	NLAYDNLNGFGAGAR	heavy	2	y	11	1	20120723_377_hPTP_All_Round_cutoff_95	3
781.883	1264.59	ARK-1.NLAYDNLNGFGAGAR.2.heavy	26.2	ARK-1	ARK-1.NLAYDNLNGFGAGAR.2.y12.1.heavy	NLAYDNLNGFGAGAR	heavy	2	y	12	1	20120723_377_hPTP_All_Round_cutoff_95	5
656.356	570.361	CAM-1.AVATFDHPNVIK.2.light	22.6	CAM-1	CAM-1.AVATFDHPNVIK.2.y5.1.light	AVATFDHPNVIK	light	2	y	5	1	20120723_377_hPTP_All_Round_cutoff_95	1
656.356	707.42	CAM-1.AVATFDHPNVIK.2.light	22.6	CAM-1	CAM-1.AVATFDHPNVIK.2.y6.1.light	AVATFDHPNVIK	light	2	y	6	1	20120723_377_hPTP_All_Round_cutoff_95	3
656.356	822.447	CAM-1.AVATFDHPNVIK.2.light	22.6	CAM-1	CAM-1.AVATFDHPNVIK.2.y7.1.light	AVATFDHPNVIK	light	2	y	7	1	20120723_377_hPTP_All_Round_cutoff_95	5
656.356	969.515	CAM-1.AVATFDHPNVIK.2.light	22.6	CAM-1	CAM-1.AVATFDHPNVIK.2.y8.1.light	AVATFDHPNVIK	light	2	y	8	1	20120723_377_hPTP_All_Round_cutoff_95	2
656.356	1141.6	CAM-1.AVATFDHPNVIK.2.light	22.6	CAM-1	CAM-1.AVATFDHPNVIK.2.y10.1.light	AVATFDHPNVIK	light	2	y	10	1	20120723_377_hPTP_All_Round_cutoff_95	4
660.364	578.375	CAM-1.AVATFDHPNVIK.2.heavy	22.6	CAM-1	CAM-1.AVATFDHPNVIK.2.y5.1.heavy	AVATFDHPNVIK	heavy	2	y	5	1	20120723_377_hPTP_All_Round_cutoff_95	1
660.364	715.434	CAM-1.AVATFDHPNVIK.2.heavy	22.6	CAM-1	CAM-1.AVATFDHPNVIK.2.y6.1.heavy	AVATFDHPNVIK	heavy	2	y	6	1	20120723_377_hPTP_All_Round_cutoff_95	3
660.364	830.461	CAM-1.AVATFDHPNVIK.2.heavy	22.6	CAM-1	CAM-1.AVATFDHPNVIK.2.y7.1.heavy	AVATFDHPNVIK	heavy	2	y	7	1	20120723_377_hPTP_All_Round_cutoff_95	5
660.364	977.529	CAM-1.AVATFDHPNVIK.2.heavy	22.6	CAM-1	CAM-1.AVATFDHPNVIK.2.y8.1.heavy	AVATFDHPNVIK	heavy	2	y	8	1	20120723_377_hPTP_All_Round_cutoff_95	2
660.364	1149.61	CAM-1.AVATFDHPNVIK.2.heavy	22.6	CAM-1	CAM-1.AVATFDHPNVIK.2.y10.1.heavy	AVATFDHPNVIK	heavy	2	y	10	1	20120723_377_hPTP_All_Round_cutoff_95	4
1008.51	459.267	CAM-1.QPYEGASNQQVIELVANR.2.light	33.2	CAM-1	CAM-1.QPYEGASNQQVIELVANR.2.y4.1.light	QPYEGASNQQVIELVANR	light	2	y	4	1	20120723_377_hPTP_All_Round_cutoff_95	1
1008.51	572.351	CAM-1.QPYEGASNQQVIELVANR.2.light	33.2	CAM-1	CAM-1.QPYEGASNQQVIELVANR.2.y5.1.light	QPYEGASNQQVIELVANR	light	2	y	5	1	20120723_377_hPTP_All_Round_cutoff_95	4
1008.51	701.394	CAM-1.QPYEGASNQQVIELVANR.2.light	33.2	CAM-1	CAM-1.QPYEGASNQQVIELVANR.2.y6.1.light	QPYEGASNQQVIELVANR	light	2	y	6	1	20120723_377_hPTP_All_Round_cutoff_95	2
1008.51	814.478	CAM-1.QPYEGASNQQVIELVANR.2.light	33.2	CAM-1	CAM-1.QPYEGASNQQVIELVANR.2.y7.1.light	QPYEGASNQQVIELVANR	light	2	y	7	1	20120723_377_hPTP_All_Round_cutoff_95	3
1008.51	913.547	CAM-1.QPYEGASNQQVIELVANR.2.light	33.2	CAM-1	CAM-1.QPYEGASNQQVIELVANR.2.y8.1.light	QPYEGASNQQVIELVANR	light	2	y	8	1	20120723_377_hPTP_All_Round_cutoff_95	5
1013.52	469.276	CAM-1.QPYEGASNQQVIELVANR.2.heavy	33.2	CAM-1	CAM-1.QPYEGASNQQVIELVANR.2.y4.1.heavy	QPYEGASNQQVIELVANR	heavy	2	y	4	1	20120723_377_hPTP_All_Round_cutoff_95	1
1013.52	582.36	CAM-1.QPYEGASNQQVIELVANR.2.heavy	33.2	CAM-1	CAM-1.QPYEGASNQQVIELVANR.2.y5.1.heavy	QPYEGASNQQVIELVANR	heavy	2	y	5	1	20120723_377_hPTP_All_Round_cutoff_95	4
1013.52	711.402	CAM-1.QPYEGASNQQVIELVANR.2.heavy	33.2	CAM-1	CAM-1.QPYEGASNQQVIELVANR.2.y6.1.heavy	QPYEGASNQQVIELVANR	heavy	2	y	6	1	20120723_377_hPTP_All_Round_cutoff_95	2
1013.52	824.486	CAM-1.QPYEGASNQQVIELVANR.2.heavy	33.2	CAM-1	CAM-1.QPYEGASNQQVIELVANR.2.y7.1.heavy	QPYEGASNQQVIELVANR	heavy	2	y	7	1	20120723_377_hPTP_All_Round_cutoff_95	3
1013.52	923.555	CAM-1.QPYEGASNQQVIELVANR.2.heavy	33.2	CAM-1	CAM-1.QPYEGASNQQVIELVANR.2.y8.1.heavy	QPYEGASNQQVIELVANR	heavy	2	y	8	1	20120723_377_hPTP_All_Round_cutoff_95	5
591.817	403.23	CPS-6.FHVPLDAVER.2.light	20.7	CPS-6	CPS-6.FHVPLDAVER.2.y3.1.light	FHVPLDAVER	light	2	y	3	1	20120723_377_hPTP_All_Round_cutoff_95	6
591.817	474.267	CPS-6.FHVPLDAVER.2.light	20.7	CPS-6	CPS-6.FHVPLDAVER.2.y4.1.light	FHVPLDAVER	light	2	y	4	1	20120723_377_hPTP_All_Round_cutoff_95	3
591.817	702.378	CPS-6.FHVPLDAVER.2.light	20.7	CPS-6	CPS-6.FHVPLDAVER.2.y6.1.light	FHVPLDAVER	light	2	y	6	1	20120723_377_hPTP_All_Round_cutoff_95	5
591.817	799.431	CPS-6.FHVPLDAVER.2.light	20.7	CPS-6	CPS-6.FHVPLDAVER.2.y7.1.light	FHVPLDAVER	light	2	y	7	1	20120723_377_hPTP_All_Round_cutoff_95	1
591.817	898.499	CPS-6.FHVPLDAVER.2.light	20.7	CPS-6	CPS-6.FHVPLDAVER.2.y8.1.light	FHVPLDAVER	light	2	y	8	1	20120723_377_hPTP_All_Round_cutoff_95	2
596.821	413.238	CPS-6.FHVPLDAVER.2.heavy	20.7	CPS-6	CPS-6.FHVPLDAVER.2.y3.1.heavy	FHVPLDAVER	heavy	2	y	3	1	20120723_377_hPTP_All_Round_cutoff_95	6
596.821	484.275	CPS-6.FHVPLDAVER.2.heavy	20.7	CPS-6	CPS-6.FHVPLDAVER.2.y4.1.heavy	FHVPLDAVER	heavy	2	y	4	1	20120723_377_hPTP_All_Round_cutoff_95	3
596.821	712.386	CPS-6.FHVPLDAVER.2.heavy	20.7	CPS-6	CPS-6.FHVPLDAVER.2.y6.1.heavy	FHVPLDAVER	heavy	2	y	6	1	20120723_377_hPTP_All_Round_cutoff_95	5
596.821	809.439	CPS-6.FHVPLDAVER.2.heavy	20.7	CPS-6	CPS-6.FHVPLDAVER.2.y7.1.heavy	FHVPLDAVER	heavy	2	y	7	1	20120723_377_hPTP_All_Round_cutoff_95	1
596.821	908.508	CPS-6.FHVPLDAVER.2.heavy	20.7	CPS-6	CPS-6.FHVPLDAVER.2.y8.1.heavy	FHVPLDAVER	heavy	2	y	8	1	20120723_377_hPTP_All_Round_cutoff_95	2
767.739	434.24	CRN-1.ELFLNPEVTKPEEVELTWK.3.light	31.5	CRN-1	CRN-1.ELFLNPEVTKPEEVELTWK.3.y3.1.light	ELFLNPEVTKPEEVELTWK	light	3	y	3	1	20120723_377_hPTP_All_Round_cutoff_95	3
767.739	547.324	CRN-1.ELFLNPEVTKPEEVELTWK.3.light	31.5	CRN-1	CRN-1.ELFLNPEVTKPEEVELTWK.3.y4.1.light	ELFLNPEVTKPEEVELTWK	light	3	y	4	1	20120723_377_hPTP_All_Round_cutoff_95	2
767.739	676.366	CRN-1.ELFLNPEVTKPEEVELTWK.3.light	31.5	CRN-1	CRN-1.ELFLNPEVTKPEEVELTWK.3.y5.1.light	ELFLNPEVTKPEEVELTWK	light	3	y	5	1	20120723_377_hPTP_All_Round_cutoff_95	4
767.739	904.477	CRN-1.ELFLNPEVTKPEEVELTWK.3.light	31.5	CRN-1	CRN-1.ELFLNPEVTKPEEVELTWK.3.y7.1.light	ELFLNPEVTKPEEVELTWK	light	3	y	7	1	20120723_377_hPTP_All_Round_cutoff_95	5
767.739	1130.57	CRN-1.ELFLNPEVTKPEEVELTWK.3.light	31.5	CRN-1	CRN-1.ELFLNPEVTKPEEVELTWK.3.y9.1.light	ELFLNPEVTKPEEVELTWK	light	3	y	9	1	20120723_377_hPTP_All_Round_cutoff_95	1
770.41	442.254	CRN-1.ELFLNPEVTKPEEVELTWK.3.heavy	31.5	CRN-1	CRN-1.ELFLNPEVTKPEEVELTWK.3.y3.1.heavy	ELFLNPEVTKPEEVELTWK	heavy	3	y	3	1	20120723_377_hPTP_All_Round_cutoff_95	3
770.41	555.338	CRN-1.ELFLNPEVTKPEEVELTWK.3.heavy	31.5	CRN-1	CRN-1.ELFLNPEVTKPEEVELTWK.3.y4.1.heavy	ELFLNPEVTKPEEVELTWK	heavy	3	y	4	1	20120723_377_hPTP_All_Round_cutoff_95	2
770.41	684.381	CRN-1.ELFLNPEVTKPEEVELTWK.3.heavy	31.5	CRN-1	CRN-1.ELFLNPEVTKPEEVELTWK.3.y5.1.heavy	ELFLNPEVTKPEEVELTWK	heavy	3	y	5	1	20120723_377_hPTP_All_Round_cutoff_95	4
770.41	912.492	CRN-1.ELFLNPEVTKPEEVELTWK.3.heavy	31.5	CRN-1	CRN-1.ELFLNPEVTKPEEVELTWK.3.y7.1.heavy	ELFLNPEVTKPEEVELTWK	heavy	3	y	7	1	20120723_377_hPTP_All_Round_cutoff_95	5
770.41	1138.59	CRN-1.ELFLNPEVTKPEEVELTWK.3.heavy	31.5	CRN-1	CRN-1.ELFLNPEVTKPEEVELTWK.3.y9.1.heavy	ELFLNPEVTKPEEVELTWK	heavy	3	y	9	1	20120723_377_hPTP_All_Round_cutoff_95	1
772.402	504.241	CRN-1.NIETILENIDQNK.2.light	26.1	CRN-1	CRN-1.NIETILENIDQNK.2.y4.1.light	NIETILENIDQNK	light	2	y	4	1	20120723_377_hPTP_All_Round_cutoff_95	4
772.402	731.368	CRN-1.NIETILENIDQNK.2.light	26.1	CRN-1	CRN-1.NIETILENIDQNK.2.y6.1.light	NIETILENIDQNK	light	2	y	6	1	20120723_377_hPTP_All_Round_cutoff_95	3
772.402	860.411	CRN-1.NIETILENIDQNK.2.light	26.1	CRN-1	CRN-1.NIETILENIDQNK.2.y7.1.light	NIETILENIDQNK	light	2	y	7	1	20120723_377_hPTP_All_Round_cutoff_95	2
772.402	973.495	CRN-1.NIETILENIDQNK.2.light	26.1	CRN-1	CRN-1.NIETILENIDQNK.2.y8.1.light	NIETILENIDQNK	light	2	y	8	1	20120723_377_hPTP_All_Round_cutoff_95	1
772.402	1187.63	CRN-1.NIETILENIDQNK.2.light	26.1	CRN-1	CRN-1.NIETILENIDQNK.2.y10.1.light	NIETILENIDQNK	light	2	y	10	1	20120723_377_hPTP_All_Round_cutoff_95	5
776.409	512.255	CRN-1.NIETILENIDQNK.2.heavy	26.1	CRN-1	CRN-1.NIETILENIDQNK.2.y4.1.heavy	NIETILENIDQNK	heavy	2	y	4	1	20120723_377_hPTP_All_Round_cutoff_95	4
776.409	739.382	CRN-1.NIETILENIDQNK.2.heavy	26.1	CRN-1	CRN-1.NIETILENIDQNK.2.y6.1.heavy	NIETILENIDQNK	heavy	2	y	6	1	20120723_377_hPTP_All_Round_cutoff_95	3
776.409	868.425	CRN-1.NIETILENIDQNK.2.heavy	26.1	CRN-1	CRN-1.NIETILENIDQNK.2.y7.1.heavy	NIETILENIDQNK	heavy	2	y	7	1	20120723_377_hPTP_All_Round_cutoff_95	2
776.409	981.509	CRN-1.NIETILENIDQNK.2.heavy	26.1	CRN-1	CRN-1.NIETILENIDQNK.2.y8.1.heavy	NIETILENIDQNK	heavy	2	y	8	1	20120723_377_hPTP_All_Round_cutoff_95	1
776.409	1195.64	CRN-1.NIETILENIDQNK.2.heavy	26.1	CRN-1	CRN-1.NIETILENIDQNK.2.y10.1.heavy	NIETILENIDQNK	heavy	2	y	10	1	20120723_377_hPTP_All_Round_cutoff_95	5
597.811	544.273	DAB-1.AFGLVYGEPGGK.2.light	20.8	DAB-1	DAB-1.AFGLVYGEPGGK.2.y6.1.light	AFGLVYGEPGGK	light	2	y	6	1	20120723_377_hPTP_All_Round_cutoff_95	3
597.811	707.336	DAB-1.AFGLVYGEPGGK.2.light	20.8	DAB-1	DAB-1.AFGLVYGEPGGK.2.y7.1.light	AFGLVYGEPGGK	light	2	y	7	1	20120723_377_hPTP_All_Round_cutoff_95	1
597.811	806.404	DAB-1.AFGLVYGEPGGK.2.light	20.8	DAB-1	DAB-1.AFGLVYGEPGGK.2.y8.1.light	AFGLVYGEPGGK	light	2	y	8	1	20120723_377_hPTP_All_Round_cutoff_95	2
597.811	919.488	DAB-1.AFGLVYGEPGGK.2.light	20.8	DAB-1	DAB-1.AFGLVYGEPGGK.2.y9.1.light	AFGLVYGEPGGK	light	2	y	9	1	20120723_377_hPTP_All_Round_cutoff_95	5
597.811	976.51	DAB-1.AFGLVYGEPGGK.2.light	20.8	DAB-1	DAB-1.AFGLVYGEPGGK.2.y10.1.light	AFGLVYGEPGGK	light	2	y	10	1	20120723_377_hPTP_All_Round_cutoff_95	4
601.818	552.287	DAB-1.AFGLVYGEPGGK.2.heavy	20.8	DAB-1	DAB-1.AFGLVYGEPGGK.2.y6.1.heavy	AFGLVYGEPGGK	heavy	2	y	6	1	20120723_377_hPTP_All_Round_cutoff_95	3
601.818	715.35	DAB-1.AFGLVYGEPGGK.2.heavy	20.8	DAB-1	DAB-1.AFGLVYGEPGGK.2.y7.1.heavy	AFGLVYGEPGGK	heavy	2	y	7	1	20120723_377_hPTP_All_Round_cutoff_95	1
601.818	814.418	DAB-1.AFGLVYGEPGGK.2.heavy	20.8	DAB-1	DAB-1.AFGLVYGEPGGK.2.y8.1.heavy	AFGLVYGEPGGK	heavy	2	y	8	1	20120723_377_hPTP_All_Round_cutoff_95	2
601.818	927.503	DAB-1.AFGLVYGEPGGK.2.heavy	20.8	DAB-1	DAB-1.AFGLVYGEPGGK.2.y9.1.heavy	AFGLVYGEPGGK	heavy	2	y	9	1	20120723_377_hPTP_All_Round_cutoff_95	5
601.818	984.524	DAB-1.AFGLVYGEPGGK.2.heavy	20.8	DAB-1	DAB-1.AFGLVYGEPGGK.2.y10.1.heavy	AFGLVYGEPGGK	heavy	2	y	10	1	20120723_377_hPTP_All_Round_cutoff_95	4
1142.59	673.363	DAB-1.EGGVAVADLLDLESELQQIER.2.light	37.2	DAB-1	DAB-1.EGGVAVADLLDLESELQQIER.2.y5.1.light	EGGVAVADLLDLESELQQIER	light	2	y	5	1	20120723_377_hPTP_All_Round_cutoff_95	4
1142.59	786.447	DAB-1.EGGVAVADLLDLESELQQIER.2.light	37.2	DAB-1	DAB-1.EGGVAVADLLDLESELQQIER.2.y6.1.light	EGGVAVADLLDLESELQQIER	light	2	y	6	1	20120723_377_hPTP_All_Round_cutoff_95	5
1142.59	1002.52	DAB-1.EGGVAVADLLDLESELQQIER.2.light	37.2	DAB-1	DAB-1.EGGVAVADLLDLESELQQIER.2.y8.1.light	EGGVAVADLLDLESELQQIER	light	2	y	8	1	20120723_377_hPTP_All_Round_cutoff_95	1
1142.59	1131.56	DAB-1.EGGVAVADLLDLESELQQIER.2.light	37.2	DAB-1	DAB-1.EGGVAVADLLDLESELQQIER.2.y9.1.light	EGGVAVADLLDLESELQQIER	light	2	y	9	1	20120723_377_hPTP_All_Round_cutoff_95	3
1142.59	1244.65	DAB-1.EGGVAVADLLDLESELQQIER.2.light	37.2	DAB-1	DAB-1.EGGVAVADLLDLESELQQIER.2.y10.1.light	EGGVAVADLLDLESELQQIER	light	2	y	10	1	20120723_377_hPTP_All_Round_cutoff_95	2
1147.59	683.371	DAB-1.EGGVAVADLLDLESELQQIER.2.heavy	37.2	DAB-1	DAB-1.EGGVAVADLLDLESELQQIER.2.y5.1.heavy	EGGVAVADLLDLESELQQIER	heavy	2	y	5	1	20120723_377_hPTP_All_Round_cutoff_95	4
1147.59	796.455	DAB-1.EGGVAVADLLDLESELQQIER.2.heavy	37.2	DAB-1	DAB-1.EGGVAVADLLDLESELQQIER.2.y6.1.heavy	EGGVAVADLLDLESELQQIER	heavy	2	y	6	1	20120723_377_hPTP_All_Round_cutoff_95	5
1147.59	1012.53	DAB-1.EGGVAVADLLDLESELQQIER.2.heavy	37.2	DAB-1	DAB-1.EGGVAVADLLDLESELQQIER.2.y8.1.heavy	EGGVAVADLLDLESELQQIER	heavy	2	y	8	1	20120723_377_hPTP_All_Round_cutoff_95	1
1147.59	1141.57	DAB-1.EGGVAVADLLDLESELQQIER.2.heavy	37.2	DAB-1	DAB-1.EGGVAVADLLDLESELQQIER.2.y9.1.heavy	EGGVAVADLLDLESELQQIER	heavy	2	y	9	1	20120723_377_hPTP_All_Round_cutoff_95	3
1147.59	1254.66	DAB-1.EGGVAVADLLDLESELQQIER.2.heavy	37.2	DAB-1	DAB-1.EGGVAVADLLDLESELQQIER.2.y10.1.heavy	EGGVAVADLLDLESELQQIER	heavy	2	y	10	1	20120723_377_hPTP_All_Round_cutoff_95	2
1037.49	593.329	DAF-18.VPSDNSFADYVTGQAEVFK.2.light	34	DAF-18	DAF-18.VPSDNSFADYVTGQAEVFK.2.y5.1.light	VPSDNSFADYVTGQAEVFK	light	2	y	5	1	20120723_377_hPTP_All_Round_cutoff_95	3
1037.49	778.409	DAF-18.VPSDNSFADYVTGQAEVFK.2.light	34	DAF-18	DAF-18.VPSDNSFADYVTGQAEVFK.2.y7.1.light	VPSDNSFADYVTGQAEVFK	light	2	y	7	1	20120723_377_hPTP_All_Round_cutoff_95	6
1037.49	879.457	DAF-18.VPSDNSFADYVTGQAEVFK.2.light	34	DAF-18	DAF-18.VPSDNSFADYVTGQAEVFK.2.y8.1.light	VPSDNSFADYVTGQAEVFK	light	2	y	8	1	20120723_377_hPTP_All_Round_cutoff_95	1
1037.49	1141.59	DAF-18.VPSDNSFADYVTGQAEVFK.2.light	34	DAF-18	DAF-18.VPSDNSFADYVTGQAEVFK.2.y10.1.light	VPSDNSFADYVTGQAEVFK	light	2	y	10	1	20120723_377_hPTP_All_Round_cutoff_95	5
1037.49	1327.65	DAF-18.VPSDNSFADYVTGQAEVFK.2.light	34	DAF-18	DAF-18.VPSDNSFADYVTGQAEVFK.2.y12.1.light	VPSDNSFADYVTGQAEVFK	light	2	y	12	1	20120723_377_hPTP_All_Round_cutoff_95	4
1041.5	601.344	DAF-18.VPSDNSFADYVTGQAEVFK.2.heavy	34	DAF-18	DAF-18.VPSDNSFADYVTGQAEVFK.2.y5.1.heavy	VPSDNSFADYVTGQAEVFK	heavy	2	y	5	1	20120723_377_hPTP_All_Round_cutoff_95	3
1041.5	786.424	DAF-18.VPSDNSFADYVTGQAEVFK.2.heavy	34	DAF-18	DAF-18.VPSDNSFADYVTGQAEVFK.2.y7.1.heavy	VPSDNSFADYVTGQAEVFK	heavy	2	y	7	1	20120723_377_hPTP_All_Round_cutoff_95	6
1041.5	887.471	DAF-18.VPSDNSFADYVTGQAEVFK.2.heavy	34	DAF-18	DAF-18.VPSDNSFADYVTGQAEVFK.2.y8.1.heavy	VPSDNSFADYVTGQAEVFK	heavy	2	y	8	1	20120723_377_hPTP_All_Round_cutoff_95	1
1041.5	1149.6	DAF-18.VPSDNSFADYVTGQAEVFK.2.heavy	34	DAF-18	DAF-18.VPSDNSFADYVTGQAEVFK.2.y10.1.heavy	VPSDNSFADYVTGQAEVFK	heavy	2	y	10	1	20120723_377_hPTP_All_Round_cutoff_95	5
1041.5	1335.67	DAF-18.VPSDNSFADYVTGQAEVFK.2.heavy	34	DAF-18	DAF-18.VPSDNSFADYVTGQAEVFK.2.y12.1.heavy	VPSDNSFADYVTGQAEVFK	heavy	2	y	12	1	20120723_377_hPTP_All_Round_cutoff_95	4
703.354	649.392	DPL-1.FEIHDDFEILK.2.light	24	DPL-1	DPL-1.FEIHDDFEILK.2.y5.1.light	FEIHDDFEILK	light	2	y	5	1	20120723_377_hPTP_All_Round_cutoff_95	3
703.354	764.419	DPL-1.FEIHDDFEILK.2.light	24	DPL-1	DPL-1.FEIHDDFEILK.2.y6.1.light	FEIHDDFEILK	light	2	y	6	1	20120723_377_hPTP_All_Round_cutoff_95	4
703.354	879.446	DPL-1.FEIHDDFEILK.2.light	24	DPL-1	DPL-1.FEIHDDFEILK.2.y7.1.light	FEIHDDFEILK	light	2	y	7	1	20120723_377_hPTP_All_Round_cutoff_95	1
703.354	1016.5	DPL-1.FEIHDDFEILK.2.light	24	DPL-1	DPL-1.FEIHDDFEILK.2.y8.1.light	FEIHDDFEILK	light	2	y	8	1	20120723_377_hPTP_All_Round_cutoff_95	2
703.354	1129.59	DPL-1.FEIHDDFEILK.2.light	24	DPL-1	DPL-1.FEIHDDFEILK.2.y9.1.light	FEIHDDFEILK	light	2	y	9	1	20120723_377_hPTP_All_Round_cutoff_95	5
707.361	657.406	DPL-1.FEIHDDFEILK.2.heavy	24	DPL-1	DPL-1.FEIHDDFEILK.2.y5.1.heavy	FEIHDDFEILK	heavy	2	y	5	1	20120723_377_hPTP_All_Round_cutoff_95	3
707.361	772.433	DPL-1.FEIHDDFEILK.2.heavy	24	DPL-1	DPL-1.FEIHDDFEILK.2.y6.1.heavy	FEIHDDFEILK	heavy	2	y	6	1	20120723_377_hPTP_All_Round_cutoff_95	4
707.361	887.46	DPL-1.FEIHDDFEILK.2.heavy	24	DPL-1	DPL-1.FEIHDDFEILK.2.y7.1.heavy	FEIHDDFEILK	heavy	2	y	7	1	20120723_377_hPTP_All_Round_cutoff_95	1
707.361	1024.52	DPL-1.FEIHDDFEILK.2.heavy	24	DPL-1	DPL-1.FEIHDDFEILK.2.y8.1.heavy	FEIHDDFEILK	heavy	2	y	8	1	20120723_377_hPTP_All_Round_cutoff_95	2
707.361	1137.6	DPL-1.FEIHDDFEILK.2.heavy	24	DPL-1	DPL-1.FEIHDDFEILK.2.y9.1.heavy	FEIHDDFEILK	heavy	2	y	9	1	20120723_377_hPTP_All_Round_cutoff_95	5
603.976	472.349	DPY-22.TNAFEHTDHLGDLIVK.3.light	25.2	DPY-22	DPY-22.TNAFEHTDHLGDLIVK.3.y4.1.light	TNAFEHTDHLGDLIVK	light	3	y	4	1	20120723_377_hPTP_All_Round_cutoff_95	4
603.976	644.398	DPY-22.TNAFEHTDHLGDLIVK.3.light	25.2	DPY-22	DPY-22.TNAFEHTDHLGDLIVK.3.y6.1.light	TNAFEHTDHLGDLIVK	light	3	y	6	1	20120723_377_hPTP_All_Round_cutoff_95	1
603.976	757.482	DPY-22.TNAFEHTDHLGDLIVK.3.light	25.2	DPY-22	DPY-22.TNAFEHTDHLGDLIVK.3.y7.1.light	TNAFEHTDHLGDLIVK	light	3	y	7	1	20120723_377_hPTP_All_Round_cutoff_95	2
603.976	894.541	DPY-22.TNAFEHTDHLGDLIVK.3.light	25.2	DPY-22	DPY-22.TNAFEHTDHLGDLIVK.3.y8.1.light	TNAFEHTDHLGDLIVK	light	3	y	8	1	20120723_377_hPTP_All_Round_cutoff_95	3
603.976	1009.57	DPY-22.TNAFEHTDHLGDLIVK.3.light	25.2	DPY-22	DPY-22.TNAFEHTDHLGDLIVK.3.y9.1.light	TNAFEHTDHLGDLIVK	light	3	y	9	1	20120723_377_hPTP_All_Round_cutoff_95	5
606.647	480.364	DPY-22.TNAFEHTDHLGDLIVK.3.heavy	25.2	DPY-22	DPY-22.TNAFEHTDHLGDLIVK.3.y4.1.heavy	TNAFEHTDHLGDLIVK	heavy	3	y	4	1	20120723_377_hPTP_All_Round_cutoff_95	4
606.647	652.412	DPY-22.TNAFEHTDHLGDLIVK.3.heavy	25.2	DPY-22	DPY-22.TNAFEHTDHLGDLIVK.3.y6.1.heavy	TNAFEHTDHLGDLIVK	heavy	3	y	6	1	20120723_377_hPTP_All_Round_cutoff_95	1
606.647	765.496	DPY-22.TNAFEHTDHLGDLIVK.3.heavy	25.2	DPY-22	DPY-22.TNAFEHTDHLGDLIVK.3.y7.1.heavy	TNAFEHTDHLGDLIVK	heavy	3	y	7	1	20120723_377_hPTP_All_Round_cutoff_95	2
606.647	902.555	DPY-22.TNAFEHTDHLGDLIVK.3.heavy	25.2	DPY-22	DPY-22.TNAFEHTDHLGDLIVK.3.y8.1.heavy	TNAFEHTDHLGDLIVK	heavy	3	y	8	1	20120723_377_hPTP_All_Round_cutoff_95	3
606.647	1017.58	DPY-22.TNAFEHTDHLGDLIVK.3.heavy	25.2	DPY-22	DPY-22.TNAFEHTDHLGDLIVK.3.y9.1.heavy	TNAFEHTDHLGDLIVK	heavy	3	y	9	1	20120723_377_hPTP_All_Round_cutoff_95	5
579.301	549.314	EFL-1.AAIVSNHELHDFVQR.3.light	24.3	EFL-1	EFL-1.AAIVSNHELHDFVQR.3.y4.1.light	AAIVSNHELHDFVQR	light	3	y	4	1	20120723_377_hPTP_All_Round_cutoff_95	1
579.301	664.341	EFL-1.AAIVSNHELHDFVQR.3.light	24.3	EFL-1	EFL-1.AAIVSNHELHDFVQR.3.y5.1.light	AAIVSNHELHDFVQR	light	3	y	5	1	20120723_377_hPTP_All_Round_cutoff_95	4
579.301	801.4	EFL-1.AAIVSNHELHDFVQR.3.light	24.3	EFL-1	EFL-1.AAIVSNHELHDFVQR.3.y6.1.light	AAIVSNHELHDFVQR	light	3	y	6	1	20120723_377_hPTP_All_Round_cutoff_95	2
579.301	914.484	EFL-1.AAIVSNHELHDFVQR.3.light	24.3	EFL-1	EFL-1.AAIVSNHELHDFVQR.3.y7.1.light	AAIVSNHELHDFVQR	light	3	y	7	1	20120723_377_hPTP_All_Round_cutoff_95	3
579.301	1043.53	EFL-1.AAIVSNHELHDFVQR.3.light	24.3	EFL-1	EFL-1.AAIVSNHELHDFVQR.3.y8.1.light	AAIVSNHELHDFVQR	light	3	y	8	1	20120723_377_hPTP_All_Round_cutoff_95	5
582.637	559.323	EFL-1.AAIVSNHELHDFVQR.3.heavy	24.3	EFL-1	EFL-1.AAIVSNHELHDFVQR.3.y4.1.heavy	AAIVSNHELHDFVQR	heavy	3	y	4	1	20120723_377_hPTP_All_Round_cutoff_95	1
582.637	674.35	EFL-1.AAIVSNHELHDFVQR.3.heavy	24.3	EFL-1	EFL-1.AAIVSNHELHDFVQR.3.y5.1.heavy	AAIVSNHELHDFVQR	heavy	3	y	5	1	20120723_377_hPTP_All_Round_cutoff_95	4
582.637	811.408	EFL-1.AAIVSNHELHDFVQR.3.heavy	24.3	EFL-1	EFL-1.AAIVSNHELHDFVQR.3.y6.1.heavy	AAIVSNHELHDFVQR	heavy	3	y	6	1	20120723_377_hPTP_All_Round_cutoff_95	2
582.637	924.493	EFL-1.AAIVSNHELHDFVQR.3.heavy	24.3	EFL-1	EFL-1.AAIVSNHELHDFVQR.3.y7.1.heavy	AAIVSNHELHDFVQR	heavy	3	y	7	1	20120723_377_hPTP_All_Round_cutoff_95	3
582.637	1053.54	EFL-1.AAIVSNHELHDFVQR.3.heavy	24.3	EFL-1	EFL-1.AAIVSNHELHDFVQR.3.y8.1.heavy	AAIVSNHELHDFVQR	heavy	3	y	8	1	20120723_377_hPTP_All_Round_cutoff_95	5
871.97	401.287	EGL-30.LAVPDYLPTEQDILR.2.light	29.1	EGL-30	EGL-30.LAVPDYLPTEQDILR.2.y3.1.light	LAVPDYLPTEQDILR	light	2	y	3	1	20120723_377_hPTP_All_Round_cutoff_95	3
871.97	644.373	EGL-30.LAVPDYLPTEQDILR.2.light	29.1	EGL-30	EGL-30.LAVPDYLPTEQDILR.2.y5.1.light	LAVPDYLPTEQDILR	light	2	y	5	1	20120723_377_hPTP_All_Round_cutoff_95	5
871.97	971.516	EGL-30.LAVPDYLPTEQDILR.2.light	29.1	EGL-30	EGL-30.LAVPDYLPTEQDILR.2.y8.1.light	LAVPDYLPTEQDILR	light	2	y	8	1	20120723_377_hPTP_All_Round_cutoff_95	1
871.97	1084.6	EGL-30.LAVPDYLPTEQDILR.2.light	29.1	EGL-30	EGL-30.LAVPDYLPTEQDILR.2.y9.1.light	LAVPDYLPTEQDILR	light	2	y	9	1	20120723_377_hPTP_All_Round_cutoff_95	2
871.97	1247.66	EGL-30.LAVPDYLPTEQDILR.2.light	29.1	EGL-30	EGL-30.LAVPDYLPTEQDILR.2.y10.1.light	LAVPDYLPTEQDILR	light	2	y	10	1	20120723_377_hPTP_All_Round_cutoff_95	4
876.974	411.295	EGL-30.LAVPDYLPTEQDILR.2.heavy	29.1	EGL-30	EGL-30.LAVPDYLPTEQDILR.2.y3.1.heavy	LAVPDYLPTEQDILR	heavy	2	y	3	1	20120723_377_hPTP_All_Round_cutoff_95	3
876.974	654.381	EGL-30.LAVPDYLPTEQDILR.2.heavy	29.1	EGL-30	EGL-30.LAVPDYLPTEQDILR.2.y5.1.heavy	LAVPDYLPTEQDILR	heavy	2	y	5	1	20120723_377_hPTP_All_Round_cutoff_95	5
876.974	981.524	EGL-30.LAVPDYLPTEQDILR.2.heavy	29.1	EGL-30	EGL-30.LAVPDYLPTEQDILR.2.y8.1.heavy	LAVPDYLPTEQDILR	heavy	2	y	8	1	20120723_377_hPTP_All_Round_cutoff_95	1
876.974	1094.61	EGL-30.LAVPDYLPTEQDILR.2.heavy	29.1	EGL-30	EGL-30.LAVPDYLPTEQDILR.2.y9.1.heavy	LAVPDYLPTEQDILR	heavy	2	y	9	1	20120723_377_hPTP_All_Round_cutoff_95	2
876.974	1257.67	EGL-30.LAVPDYLPTEQDILR.2.heavy	29.1	EGL-30	EGL-30.LAVPDYLPTEQDILR.2.y10.1.heavy	LAVPDYLPTEQDILR	heavy	2	y	10	1	20120723_377_hPTP_All_Round_cutoff_95	4
527.78	462.267	EOR-1.YSTQLSSLR.2.light	18.7	EOR-1	EOR-1.YSTQLSSLR.2.y4.1.light	YSTQLSSLR	light	2	y	4	1	20120723_377_hPTP_All_Round_cutoff_95	2
527.78	575.351	EOR-1.YSTQLSSLR.2.light	18.7	EOR-1	EOR-1.YSTQLSSLR.2.y5.1.light	YSTQLSSLR	light	2	y	5	1	20120723_377_hPTP_All_Round_cutoff_95	1
527.78	703.41	EOR-1.YSTQLSSLR.2.light	18.7	EOR-1	EOR-1.YSTQLSSLR.2.y6.1.light	YSTQLSSLR	light	2	y	6	1	20120723_377_hPTP_All_Round_cutoff_95	4
527.78	804.457	EOR-1.YSTQLSSLR.2.light	18.7	EOR-1	EOR-1.YSTQLSSLR.2.y7.1.light	YSTQLSSLR	light	2	y	7	1	20120723_377_hPTP_All_Round_cutoff_95	3
527.78	891.489	EOR-1.YSTQLSSLR.2.light	18.7	EOR-1	EOR-1.YSTQLSSLR.2.y8.1.light	YSTQLSSLR	light	2	y	8	1	20120723_377_hPTP_All_Round_cutoff_95	5
532.784	472.275	EOR-1.YSTQLSSLR.2.heavy	18.7	EOR-1	EOR-1.YSTQLSSLR.2.y4.1.heavy	YSTQLSSLR	heavy	2	y	4	1	20120723_377_hPTP_All_Round_cutoff_95	2
532.784	585.359	EOR-1.YSTQLSSLR.2.heavy	18.7	EOR-1	EOR-1.YSTQLSSLR.2.y5.1.heavy	YSTQLSSLR	heavy	2	y	5	1	20120723_377_hPTP_All_Round_cutoff_95	1
532.784	713.418	EOR-1.YSTQLSSLR.2.heavy	18.7	EOR-1	EOR-1.YSTQLSSLR.2.y6.1.heavy	YSTQLSSLR	heavy	2	y	6	1	20120723_377_hPTP_All_Round_cutoff_95	4
532.784	814.466	EOR-1.YSTQLSSLR.2.heavy	18.7	EOR-1	EOR-1.YSTQLSSLR.2.y7.1.heavy	YSTQLSSLR	heavy	2	y	7	1	20120723_377_hPTP_All_Round_cutoff_95	3
532.784	901.498	EOR-1.YSTQLSSLR.2.heavy	18.7	EOR-1	EOR-1.YSTQLSSLR.2.y8.1.heavy	YSTQLSSLR	heavy	2	y	8	1	20120723_377_hPTP_All_Round_cutoff_95	5
940.03	503.319	GSK-3.DIKPQNLLIDPESGVLK.2.light	31.1	GSK-3	GSK-3.DIKPQNLLIDPESGVLK.2.y5.1.light	DIKPQNLLIDPESGVLK	light	2	y	5	1	20120723_377_hPTP_All_Round_cutoff_95	3
940.03	729.414	GSK-3.DIKPQNLLIDPESGVLK.2.light	31.1	GSK-3	GSK-3.DIKPQNLLIDPESGVLK.2.y7.1.light	DIKPQNLLIDPESGVLK	light	2	y	7	1	20120723_377_hPTP_All_Round_cutoff_95	1
940.03	844.441	GSK-3.DIKPQNLLIDPESGVLK.2.light	31.1	GSK-3	GSK-3.DIKPQNLLIDPESGVLK.2.y8.1.light	DIKPQNLLIDPESGVLK	light	2	y	8	1	20120723_377_hPTP_All_Round_cutoff_95	2
940.03	957.525	GSK-3.DIKPQNLLIDPESGVLK.2.light	31.1	GSK-3	GSK-3.DIKPQNLLIDPESGVLK.2.y9.1.light	DIKPQNLLIDPESGVLK	light	2	y	9	1	20120723_377_hPTP_All_Round_cutoff_95	4
940.03	1183.69	GSK-3.DIKPQNLLIDPESGVLK.2.light	31.1	GSK-3	GSK-3.DIKPQNLLIDPESGVLK.2.y11.1.light	DIKPQNLLIDPESGVLK	light	2	y	11	1	20120723_377_hPTP_All_Round_cutoff_95	5
944.037	511.333	GSK-3.DIKPQNLLIDPESGVLK.2.heavy	31.1	GSK-3	GSK-3.DIKPQNLLIDPESGVLK.2.y5.1.heavy	DIKPQNLLIDPESGVLK	heavy	2	y	5	1	20120723_377_hPTP_All_Round_cutoff_95	3
944.037	737.428	GSK-3.DIKPQNLLIDPESGVLK.2.heavy	31.1	GSK-3	GSK-3.DIKPQNLLIDPESGVLK.2.y7.1.heavy	DIKPQNLLIDPESGVLK	heavy	2	y	7	1	20120723_377_hPTP_All_Round_cutoff_95	1
944.037	852.455	GSK-3.DIKPQNLLIDPESGVLK.2.heavy	31.1	GSK-3	GSK-3.DIKPQNLLIDPESGVLK.2.y8.1.heavy	DIKPQNLLIDPESGVLK	heavy	2	y	8	1	20120723_377_hPTP_All_Round_cutoff_95	2
944.037	965.539	GSK-3.DIKPQNLLIDPESGVLK.2.heavy	31.1	GSK-3	GSK-3.DIKPQNLLIDPESGVLK.2.y9.1.heavy	DIKPQNLLIDPESGVLK	heavy	2	y	9	1	20120723_377_hPTP_All_Round_cutoff_95	4
944.037	1191.71	GSK-3.DIKPQNLLIDPESGVLK.2.heavy	31.1	GSK-3	GSK-3.DIKPQNLLIDPESGVLK.2.y11.1.heavy	DIKPQNLLIDPESGVLK	heavy	2	y	11	1	20120723_377_hPTP_All_Round_cutoff_95	5
1263.57	549.278	HDA-1.EVPNELPYNDYFEYFGPNYR.2.light	40.8	HDA-1	HDA-1.EVPNELPYNDYFEYFGPNYR.2.y4.1.light	EVPNELPYNDYFEYFGPNYR	light	2	y	4	1	20120723_377_hPTP_All_Round_cutoff_95	5
1263.57	606.299	HDA-1.EVPNELPYNDYFEYFGPNYR.2.light	40.8	HDA-1	HDA-1.EVPNELPYNDYFEYFGPNYR.2.y5.1.light	EVPNELPYNDYFEYFGPNYR	light	2	y	5	1	20120723_377_hPTP_All_Round_cutoff_95	1
1263.57	753.368	HDA-1.EVPNELPYNDYFEYFGPNYR.2.light	40.8	HDA-1	HDA-1.EVPNELPYNDYFEYFGPNYR.2.y6.1.light	EVPNELPYNDYFEYFGPNYR	light	2	y	6	1	20120723_377_hPTP_All_Round_cutoff_95	3
1263.57	916.431	HDA-1.EVPNELPYNDYFEYFGPNYR.2.light	40.8	HDA-1	HDA-1.EVPNELPYNDYFEYFGPNYR.2.y7.1.light	EVPNELPYNDYFEYFGPNYR	light	2	y	7	1	20120723_377_hPTP_All_Round_cutoff_95	2
1263.57	1045.47	HDA-1.EVPNELPYNDYFEYFGPNYR.2.light	40.8	HDA-1	HDA-1.EVPNELPYNDYFEYFGPNYR.2.y8.1.light	EVPNELPYNDYFEYFGPNYR	light	2	y	8	1	20120723_377_hPTP_All_Round_cutoff_95	4
1268.57	559.286	HDA-1.EVPNELPYNDYFEYFGPNYR.2.heavy	40.8	HDA-1	HDA-1.EVPNELPYNDYFEYFGPNYR.2.y4.1.heavy	EVPNELPYNDYFEYFGPNYR	heavy	2	y	4	1	20120723_377_hPTP_All_Round_cutoff_95	5
1268.57	616.308	HDA-1.EVPNELPYNDYFEYFGPNYR.2.heavy	40.8	HDA-1	HDA-1.EVPNELPYNDYFEYFGPNYR.2.y5.1.heavy	EVPNELPYNDYFEYFGPNYR	heavy	2	y	5	1	20120723_377_hPTP_All_Round_cutoff_95	1
1268.57	763.376	HDA-1.EVPNELPYNDYFEYFGPNYR.2.heavy	40.8	HDA-1	HDA-1.EVPNELPYNDYFEYFGPNYR.2.y6.1.heavy	EVPNELPYNDYFEYFGPNYR	heavy	2	y	6	1	20120723_377_hPTP_All_Round_cutoff_95	3
1268.57	926.439	HDA-1.EVPNELPYNDYFEYFGPNYR.2.heavy	40.8	HDA-1	HDA-1.EVPNELPYNDYFEYFGPNYR.2.y7.1.heavy	EVPNELPYNDYFEYFGPNYR	heavy	2	y	7	1	20120723_377_hPTP_All_Round_cutoff_95	2
1268.57	1055.48	HDA-1.EVPNELPYNDYFEYFGPNYR.2.heavy	40.8	HDA-1	HDA-1.EVPNELPYNDYFEYFGPNYR.2.y8.1.heavy	EVPNELPYNDYFEYFGPNYR	heavy	2	y	8	1	20120723_377_hPTP_All_Round_cutoff_95	4
658.812	533.293	HDA-1.YGDFFPGTGDLK.2.light	22.7	HDA-1	HDA-1.YGDFFPGTGDLK.2.y5.1.light	YGDFFPGTGDLK	light	2	y	5	1	20120723_377_hPTP_All_Round_cutoff_95	5
658.812	590.314	HDA-1.YGDFFPGTGDLK.2.light	22.7	HDA-1	HDA-1.YGDFFPGTGDLK.2.y6.1.light	YGDFFPGTGDLK	light	2	y	6	1	20120723_377_hPTP_All_Round_cutoff_95	3
658.812	687.367	HDA-1.YGDFFPGTGDLK.2.light	22.7	HDA-1	HDA-1.YGDFFPGTGDLK.2.y7.1.light	YGDFFPGTGDLK	light	2	y	7	1	20120723_377_hPTP_All_Round_cutoff_95	1
658.812	834.436	HDA-1.YGDFFPGTGDLK.2.light	22.7	HDA-1	HDA-1.YGDFFPGTGDLK.2.y8.1.light	YGDFFPGTGDLK	light	2	y	8	1	20120723_377_hPTP_All_Round_cutoff_95	2
658.812	981.504	HDA-1.YGDFFPGTGDLK.2.light	22.7	HDA-1	HDA-1.YGDFFPGTGDLK.2.y9.1.light	YGDFFPGTGDLK	light	2	y	9	1	20120723_377_hPTP_All_Round_cutoff_95	4
662.819	541.307	HDA-1.YGDFFPGTGDLK.2.heavy	22.7	HDA-1	HDA-1.YGDFFPGTGDLK.2.y5.1.heavy	YGDFFPGTGDLK	heavy	2	y	5	1	20120723_377_hPTP_All_Round_cutoff_95	5
662.819	598.329	HDA-1.YGDFFPGTGDLK.2.heavy	22.7	HDA-1	HDA-1.YGDFFPGTGDLK.2.y6.1.heavy	YGDFFPGTGDLK	heavy	2	y	6	1	20120723_377_hPTP_All_Round_cutoff_95	3
662.819	695.381	HDA-1.YGDFFPGTGDLK.2.heavy	22.7	HDA-1	HDA-1.YGDFFPGTGDLK.2.y7.1.heavy	YGDFFPGTGDLK	heavy	2	y	7	1	20120723_377_hPTP_All_Round_cutoff_95	1
662.819	842.45	HDA-1.YGDFFPGTGDLK.2.heavy	22.7	HDA-1	HDA-1.YGDFFPGTGDLK.2.y8.1.heavy	YGDFFPGTGDLK	heavy	2	y	8	1	20120723_377_hPTP_All_Round_cutoff_95	2
662.819	989.518	HDA-1.YGDFFPGTGDLK.2.heavy	22.7	HDA-1	HDA-1.YGDFFPGTGDLK.2.y9.1.heavy	YGDFFPGTGDLK	heavy	2	y	9	1	20120723_377_hPTP_All_Round_cutoff_95	4
1002.02	486.365	HMP-2.NLSDSATNEENLTQLIIK.2.light	33	HMP-2	HMP-2.NLSDSATNEENLTQLIIK.2.y4.1.light	NLSDSATNEENLTQLIIK	light	2	y	4	1	20120723_377_hPTP_All_Round_cutoff_95	2
1002.02	614.424	HMP-2.NLSDSATNEENLTQLIIK.2.light	33	HMP-2	HMP-2.NLSDSATNEENLTQLIIK.2.y5.1.light	NLSDSATNEENLTQLIIK	light	2	y	5	1	20120723_377_hPTP_All_Round_cutoff_95	5
1002.02	715.471	HMP-2.NLSDSATNEENLTQLIIK.2.light	33	HMP-2	HMP-2.NLSDSATNEENLTQLIIK.2.y6.1.light	NLSDSATNEENLTQLIIK	light	2	y	6	1	20120723_377_hPTP_All_Round_cutoff_95	1
1002.02	942.598	HMP-2.NLSDSATNEENLTQLIIK.2.light	33	HMP-2	HMP-2.NLSDSATNEENLTQLIIK.2.y8.1.light	NLSDSATNEENLTQLIIK	light	2	y	8	1	20120723_377_hPTP_All_Round_cutoff_95	4
1002.02	1071.64	HMP-2.NLSDSATNEENLTQLIIK.2.light	33	HMP-2	HMP-2.NLSDSATNEENLTQLIIK.2.y9.1.light	NLSDSATNEENLTQLIIK	light	2	y	9	1	20120723_377_hPTP_All_Round_cutoff_95	3
1006.03	494.379	HMP-2.NLSDSATNEENLTQLIIK.2.heavy	33	HMP-2	HMP-2.NLSDSATNEENLTQLIIK.2.y4.1.heavy	NLSDSATNEENLTQLIIK	heavy	2	y	4	1	20120723_377_hPTP_All_Round_cutoff_95	2
1006.03	622.438	HMP-2.NLSDSATNEENLTQLIIK.2.heavy	33	HMP-2	HMP-2.NLSDSATNEENLTQLIIK.2.y5.1.heavy	NLSDSATNEENLTQLIIK	heavy	2	y	5	1	20120723_377_hPTP_All_Round_cutoff_95	5
1006.03	723.485	HMP-2.NLSDSATNEENLTQLIIK.2.heavy	33	HMP-2	HMP-2.NLSDSATNEENLTQLIIK.2.y6.1.heavy	NLSDSATNEENLTQLIIK	heavy	2	y	6	1	20120723_377_hPTP_All_Round_cutoff_95	1
1006.03	950.612	HMP-2.NLSDSATNEENLTQLIIK.2.heavy	33	HMP-2	HMP-2.NLSDSATNEENLTQLIIK.2.y8.1.heavy	NLSDSATNEENLTQLIIK	heavy	2	y	8	1	20120723_377_hPTP_All_Round_cutoff_95	4
1006.03	1079.66	HMP-2.NLSDSATNEENLTQLIIK.2.heavy	33	HMP-2	HMP-2.NLSDSATNEENLTQLIIK.2.y9.1.heavy	NLSDSATNEENLTQLIIK	heavy	2	y	9	1	20120723_377_hPTP_All_Round_cutoff_95	3
680.378	660.404	HSP-43.VESPVSTTTGILR.2.light	23.3	HSP-43	HSP-43.VESPVSTTTGILR.2.y6.1.light	VESPVSTTTGILR	light	2	y	6	1	20120723_377_hPTP_All_Round_cutoff_95	5
680.378	761.452	HSP-43.VESPVSTTTGILR.2.light	23.3	HSP-43	HSP-43.VESPVSTTTGILR.2.y7.1.light	VESPVSTTTGILR	light	2	y	7	1	20120723_377_hPTP_All_Round_cutoff_95	3
680.378	848.484	HSP-43.VESPVSTTTGILR.2.light	23.3	HSP-43	HSP-43.VESPVSTTTGILR.2.y8.1.light	VESPVSTTTGILR	light	2	y	8	1	20120723_377_hPTP_All_Round_cutoff_95	1
680.378	1044.6	HSP-43.VESPVSTTTGILR.2.light	23.3	HSP-43	HSP-43.VESPVSTTTGILR.2.y10.1.light	VESPVSTTTGILR	light	2	y	10	1	20120723_377_hPTP_All_Round_cutoff_95	2
680.378	1131.64	HSP-43.VESPVSTTTGILR.2.light	23.3	HSP-43	HSP-43.VESPVSTTTGILR.2.y11.1.light	VESPVSTTTGILR	light	2	y	11	1	20120723_377_hPTP_All_Round_cutoff_95	4
685.382	670.412	HSP-43.VESPVSTTTGILR.2.heavy	23.3	HSP-43	HSP-43.VESPVSTTTGILR.2.y6.1.heavy	VESPVSTTTGILR	heavy	2	y	6	1	20120723_377_hPTP_All_Round_cutoff_95	5
685.382	771.46	HSP-43.VESPVSTTTGILR.2.heavy	23.3	HSP-43	HSP-43.VESPVSTTTGILR.2.y7.1.heavy	VESPVSTTTGILR	heavy	2	y	7	1	20120723_377_hPTP_All_Round_cutoff_95	3
685.382	858.492	HSP-43.VESPVSTTTGILR.2.heavy	23.3	HSP-43	HSP-43.VESPVSTTTGILR.2.y8.1.heavy	VESPVSTTTGILR	heavy	2	y	8	1	20120723_377_hPTP_All_Round_cutoff_95	1
685.382	1054.61	HSP-43.VESPVSTTTGILR.2.heavy	23.3	HSP-43	HSP-43.VESPVSTTTGILR.2.y10.1.heavy	VESPVSTTTGILR	heavy	2	y	10	1	20120723_377_hPTP_All_Round_cutoff_95	2
685.382	1141.65	HSP-43.VESPVSTTTGILR.2.heavy	23.3	HSP-43	HSP-43.VESPVSTTTGILR.2.y11.1.heavy	VESPVSTTTGILR	heavy	2	y	11	1	20120723_377_hPTP_All_Round_cutoff_95	4
500.295	417.246	LET-60.LVVVGDGGVGK.2.light	17.9	LET-60	LET-60.LVVVGDGGVGK.2.y5.1.light	LVVVGDGGVGK	light	2	y	5	1	20120723_377_hPTP_All_Round_cutoff_95	4
500.295	532.273	LET-60.LVVVGDGGVGK.2.light	17.9	LET-60	LET-60.LVVVGDGGVGK.2.y6.1.light	LVVVGDGGVGK	light	2	y	6	1	20120723_377_hPTP_All_Round_cutoff_95	5
500.295	589.294	LET-60.LVVVGDGGVGK.2.light	17.9	LET-60	LET-60.LVVVGDGGVGK.2.y7.1.light	LVVVGDGGVGK	light	2	y	7	1	20120723_377_hPTP_All_Round_cutoff_95	2
500.295	688.362	LET-60.LVVVGDGGVGK.2.light	17.9	LET-60	LET-60.LVVVGDGGVGK.2.y8.1.light	LVVVGDGGVGK	light	2	y	8	1	20120723_377_hPTP_All_Round_cutoff_95	3
500.295	787.431	LET-60.LVVVGDGGVGK.2.light	17.9	LET-60	LET-60.LVVVGDGGVGK.2.y9.1.light	LVVVGDGGVGK	light	2	y	9	1	20120723_377_hPTP_All_Round_cutoff_95	1
504.302	425.26	LET-60.LVVVGDGGVGK.2.heavy	17.9	LET-60	LET-60.LVVVGDGGVGK.2.y5.1.heavy	LVVVGDGGVGK	heavy	2	y	5	1	20120723_377_hPTP_All_Round_cutoff_95	4
504.302	540.287	LET-60.LVVVGDGGVGK.2.heavy	17.9	LET-60	LET-60.LVVVGDGGVGK.2.y6.1.heavy	LVVVGDGGVGK	heavy	2	y	6	1	20120723_377_hPTP_All_Round_cutoff_95	5
504.302	597.308	LET-60.LVVVGDGGVGK.2.heavy	17.9	LET-60	LET-60.LVVVGDGGVGK.2.y7.1.heavy	LVVVGDGGVGK	heavy	2	y	7	1	20120723_377_hPTP_All_Round_cutoff_95	2
504.302	696.377	LET-60.LVVVGDGGVGK.2.heavy	17.9	LET-60	LET-60.LVVVGDGGVGK.2.y8.1.heavy	LVVVGDGGVGK	heavy	2	y	8	1	20120723_377_hPTP_All_Round_cutoff_95	3
504.302	795.445	LET-60.LVVVGDGGVGK.2.heavy	17.9	LET-60	LET-60.LVVVGDGGVGK.2.y9.1.heavy	LVVVGDGGVGK	heavy	2	y	9	1	20120723_377_hPTP_All_Round_cutoff_95	1
636.669	482.283	LIN-18.VLSEDRPSSEQVVHGLR.3.light	26.5	LIN-18	LIN-18.VLSEDRPSSEQVVHGLR.3.y4.1.light	VLSEDRPSSEQVVHGLR	light	3	y	4	1	20120723_377_hPTP_All_Round_cutoff_95	1
636.669	581.352	LIN-18.VLSEDRPSSEQVVHGLR.3.light	26.5	LIN-18	LIN-18.VLSEDRPSSEQVVHGLR.3.y5.1.light	VLSEDRPSSEQVVHGLR	light	3	y	5	1	20120723_377_hPTP_All_Round_cutoff_95	2
636.669	680.42	LIN-18.VLSEDRPSSEQVVHGLR.3.light	26.5	LIN-18	LIN-18.VLSEDRPSSEQVVHGLR.3.y6.1.light	VLSEDRPSSEQVVHGLR	light	3	y	6	1	20120723_377_hPTP_All_Round_cutoff_95	3
636.669	808.479	LIN-18.VLSEDRPSSEQVVHGLR.3.light	26.5	LIN-18	LIN-18.VLSEDRPSSEQVVHGLR.3.y7.1.light	VLSEDRPSSEQVVHGLR	light	3	y	7	1	20120723_377_hPTP_All_Round_cutoff_95	4
636.669	1208.64	LIN-18.VLSEDRPSSEQVVHGLR.3.light	26.5	LIN-18	LIN-18.VLSEDRPSSEQVVHGLR.3.y11.1.light	VLSEDRPSSEQVVHGLR	light	3	y	11	1	20120723_377_hPTP_All_Round_cutoff_95	5
640.005	492.292	LIN-18.VLSEDRPSSEQVVHGLR.3.heavy	26.5	LIN-18	LIN-18.VLSEDRPSSEQVVHGLR.3.y4.1.heavy	VLSEDRPSSEQVVHGLR	heavy	3	y	4	1	20120723_377_hPTP_All_Round_cutoff_95	1
640.005	591.36	LIN-18.VLSEDRPSSEQVVHGLR.3.heavy	26.5	LIN-18	LIN-18.VLSEDRPSSEQVVHGLR.3.y5.1.heavy	VLSEDRPSSEQVVHGLR	heavy	3	y	5	1	20120723_377_hPTP_All_Round_cutoff_95	2
640.005	690.428	LIN-18.VLSEDRPSSEQVVHGLR.3.heavy	26.5	LIN-18	LIN-18.VLSEDRPSSEQVVHGLR.3.y6.1.heavy	VLSEDRPSSEQVVHGLR	heavy	3	y	6	1	20120723_377_hPTP_All_Round_cutoff_95	3
640.005	818.487	LIN-18.VLSEDRPSSEQVVHGLR.3.heavy	26.5	LIN-18	LIN-18.VLSEDRPSSEQVVHGLR.3.y7.1.heavy	VLSEDRPSSEQVVHGLR	heavy	3	y	7	1	20120723_377_hPTP_All_Round_cutoff_95	4
640.005	1218.65	LIN-18.VLSEDRPSSEQVVHGLR.3.heavy	26.5	LIN-18	LIN-18.VLSEDRPSSEQVVHGLR.3.y11.1.heavy	VLSEDRPSSEQVVHGLR	heavy	3	y	11	1	20120723_377_hPTP_All_Round_cutoff_95	5
768.391	556.32	LIN-3.HYVQAFYAPINGR.2.light	26	LIN-3	LIN-3.HYVQAFYAPINGR.2.y5.1.light	HYVQAFYAPINGR	light	2	y	5	1	20120723_377_hPTP_All_Round_cutoff_95	3
768.391	790.421	LIN-3.HYVQAFYAPINGR.2.light	26	LIN-3	LIN-3.HYVQAFYAPINGR.2.y7.1.light	HYVQAFYAPINGR	light	2	y	7	1	20120723_377_hPTP_All_Round_cutoff_95	1
768.391	937.489	LIN-3.HYVQAFYAPINGR.2.light	26	LIN-3	LIN-3.HYVQAFYAPINGR.2.y8.1.light	HYVQAFYAPINGR	light	2	y	8	1	20120723_377_hPTP_All_Round_cutoff_95	5
768.391	1136.58	LIN-3.HYVQAFYAPINGR.2.light	26	LIN-3	LIN-3.HYVQAFYAPINGR.2.y10.1.light	HYVQAFYAPINGR	light	2	y	10	1	20120723_377_hPTP_All_Round_cutoff_95	2
768.391	1235.65	LIN-3.HYVQAFYAPINGR.2.light	26	LIN-3	LIN-3.HYVQAFYAPINGR.2.y11.1.light	HYVQAFYAPINGR	light	2	y	11	1	20120723_377_hPTP_All_Round_cutoff_95	4
773.395	566.328	LIN-3.HYVQAFYAPINGR.2.heavy	26	LIN-3	LIN-3.HYVQAFYAPINGR.2.y5.1.heavy	HYVQAFYAPINGR	heavy	2	y	5	1	20120723_377_hPTP_All_Round_cutoff_95	3
773.395	800.429	LIN-3.HYVQAFYAPINGR.2.heavy	26	LIN-3	LIN-3.HYVQAFYAPINGR.2.y7.1.heavy	HYVQAFYAPINGR	heavy	2	y	7	1	20120723_377_hPTP_All_Round_cutoff_95	1
773.395	947.497	LIN-3.HYVQAFYAPINGR.2.heavy	26	LIN-3	LIN-3.HYVQAFYAPINGR.2.y8.1.heavy	HYVQAFYAPINGR	heavy	2	y	8	1	20120723_377_hPTP_All_Round_cutoff_95	5
773.395	1146.59	LIN-3.HYVQAFYAPINGR.2.heavy	26	LIN-3	LIN-3.HYVQAFYAPINGR.2.y10.1.heavy	HYVQAFYAPINGR	heavy	2	y	10	1	20120723_377_hPTP_All_Round_cutoff_95	2
773.395	1245.66	LIN-3.HYVQAFYAPINGR.2.heavy	26	LIN-3	LIN-3.HYVQAFYAPINGR.2.y11.1.heavy	HYVQAFYAPINGR	heavy	2	y	11	1	20120723_377_hPTP_All_Round_cutoff_95	4
1122.07	461.272	LIN-35.SVTVFQEQLNPENPQAVNTK.2.light	36.6	LIN-35	LIN-35.SVTVFQEQLNPENPQAVNTK.2.y4.1.light	SVTVFQEQLNPENPQAVNTK	light	2	y	4	1	20120723_377_hPTP_All_Round_cutoff_95	3
1122.07	532.309	LIN-35.SVTVFQEQLNPENPQAVNTK.2.light	36.6	LIN-35	LIN-35.SVTVFQEQLNPENPQAVNTK.2.y5.1.light	SVTVFQEQLNPENPQAVNTK	light	2	y	5	1	20120723_377_hPTP_All_Round_cutoff_95	4
1122.07	757.42	LIN-35.SVTVFQEQLNPENPQAVNTK.2.light	36.6	LIN-35	LIN-35.SVTVFQEQLNPENPQAVNTK.2.y7.1.light	SVTVFQEQLNPENPQAVNTK	light	2	y	7	1	20120723_377_hPTP_All_Round_cutoff_95	1
1122.07	1097.56	LIN-35.SVTVFQEQLNPENPQAVNTK.2.light	36.6	LIN-35	LIN-35.SVTVFQEQLNPENPQAVNTK.2.y10.1.light	SVTVFQEQLNPENPQAVNTK	light	2	y	10	1	20120723_377_hPTP_All_Round_cutoff_95	2
1122.07	1211.6	LIN-35.SVTVFQEQLNPENPQAVNTK.2.light	36.6	LIN-35	LIN-35.SVTVFQEQLNPENPQAVNTK.2.y11.1.light	SVTVFQEQLNPENPQAVNTK	light	2	y	11	1	20120723_377_hPTP_All_Round_cutoff_95	5
1126.08	469.286	LIN-35.SVTVFQEQLNPENPQAVNTK.2.heavy	36.6	LIN-35	LIN-35.SVTVFQEQLNPENPQAVNTK.2.y4.1.heavy	SVTVFQEQLNPENPQAVNTK	heavy	2	y	4	1	20120723_377_hPTP_All_Round_cutoff_95	3
1126.08	540.323	LIN-35.SVTVFQEQLNPENPQAVNTK.2.heavy	36.6	LIN-35	LIN-35.SVTVFQEQLNPENPQAVNTK.2.y5.1.heavy	SVTVFQEQLNPENPQAVNTK	heavy	2	y	5	1	20120723_377_hPTP_All_Round_cutoff_95	4
1126.08	765.434	LIN-35.SVTVFQEQLNPENPQAVNTK.2.heavy	36.6	LIN-35	LIN-35.SVTVFQEQLNPENPQAVNTK.2.y7.1.heavy	SVTVFQEQLNPENPQAVNTK	heavy	2	y	7	1	20120723_377_hPTP_All_Round_cutoff_95	1
1126.08	1105.57	LIN-35.SVTVFQEQLNPENPQAVNTK.2.heavy	36.6	LIN-35	LIN-35.SVTVFQEQLNPENPQAVNTK.2.y10.1.heavy	SVTVFQEQLNPENPQAVNTK	heavy	2	y	10	1	20120723_377_hPTP_All_Round_cutoff_95	2
1126.08	1219.62	LIN-35.SVTVFQEQLNPENPQAVNTK.2.heavy	36.6	LIN-35	LIN-35.SVTVFQEQLNPENPQAVNTK.2.y11.1.heavy	SVTVFQEQLNPENPQAVNTK	heavy	2	y	11	1	20120723_377_hPTP_All_Round_cutoff_95	5
591.317	553.321	LIT-1.ISVEEALQHR.2.light	20.6	LIT-1	LIT-1.ISVEEALQHR.2.y4.1.light	ISVEEALQHR	light	2	y	4	1	20120723_377_hPTP_All_Round_cutoff_95	4
591.317	624.358	LIT-1.ISVEEALQHR.2.light	20.6	LIT-1	LIT-1.ISVEEALQHR.2.y5.1.light	ISVEEALQHR	light	2	y	5	1	20120723_377_hPTP_All_Round_cutoff_95	2
591.317	753.4	LIT-1.ISVEEALQHR.2.light	20.6	LIT-1	LIT-1.ISVEEALQHR.2.y6.1.light	ISVEEALQHR	light	2	y	6	1	20120723_377_hPTP_All_Round_cutoff_95	3
591.317	882.443	LIT-1.ISVEEALQHR.2.light	20.6	LIT-1	LIT-1.ISVEEALQHR.2.y7.1.light	ISVEEALQHR	light	2	y	7	1	20120723_377_hPTP_All_Round_cutoff_95	1
591.317	981.511	LIT-1.ISVEEALQHR.2.light	20.6	LIT-1	LIT-1.ISVEEALQHR.2.y8.1.light	ISVEEALQHR	light	2	y	8	1	20120723_377_hPTP_All_Round_cutoff_95	5
596.321	563.329	LIT-1.ISVEEALQHR.2.heavy	20.6	LIT-1	LIT-1.ISVEEALQHR.2.y4.1.heavy	ISVEEALQHR	heavy	2	y	4	1	20120723_377_hPTP_All_Round_cutoff_95	4
596.321	634.366	LIT-1.ISVEEALQHR.2.heavy	20.6	LIT-1	LIT-1.ISVEEALQHR.2.y5.1.heavy	ISVEEALQHR	heavy	2	y	5	1	20120723_377_hPTP_All_Round_cutoff_95	2
596.321	763.408	LIT-1.ISVEEALQHR.2.heavy	20.6	LIT-1	LIT-1.ISVEEALQHR.2.y6.1.heavy	ISVEEALQHR	heavy	2	y	6	1	20120723_377_hPTP_All_Round_cutoff_95	3
596.321	892.451	LIT-1.ISVEEALQHR.2.heavy	20.6	LIT-1	LIT-1.ISVEEALQHR.2.y7.1.heavy	ISVEEALQHR	heavy	2	y	7	1	20120723_377_hPTP_All_Round_cutoff_95	1
596.321	991.519	LIT-1.ISVEEALQHR.2.heavy	20.6	LIT-1	LIT-1.ISVEEALQHR.2.y8.1.heavy	ISVEEALQHR	heavy	2	y	8	1	20120723_377_hPTP_All_Round_cutoff_95	5
1185.03	581.268	LST-2.FYYADSALNDIASELDSFDGR.2.light	38.5	LST-2	LST-2.FYYADSALNDIASELDSFDGR.2.y5.1.light	FYYADSALNDIASELDSFDGR	light	2	y	5	1	20120723_377_hPTP_All_Round_cutoff_95	3
1185.03	696.295	LST-2.FYYADSALNDIASELDSFDGR.2.light	38.5	LST-2	LST-2.FYYADSALNDIASELDSFDGR.2.y6.1.light	FYYADSALNDIASELDSFDGR	light	2	y	6	1	20120723_377_hPTP_All_Round_cutoff_95	5
1185.03	809.379	LST-2.FYYADSALNDIASELDSFDGR.2.light	38.5	LST-2	LST-2.FYYADSALNDIASELDSFDGR.2.y7.1.light	FYYADSALNDIASELDSFDGR	light	2	y	7	1	20120723_377_hPTP_All_Round_cutoff_95	4
1185.03	1025.45	LST-2.FYYADSALNDIASELDSFDGR.2.light	38.5	LST-2	LST-2.FYYADSALNDIASELDSFDGR.2.y9.1.light	FYYADSALNDIASELDSFDGR	light	2	y	9	1	20120723_377_hPTP_All_Round_cutoff_95	1
1185.03	1096.49	LST-2.FYYADSALNDIASELDSFDGR.2.light	38.5	LST-2	LST-2.FYYADSALNDIASELDSFDGR.2.y10.1.light	FYYADSALNDIASELDSFDGR	light	2	y	10	1	20120723_377_hPTP_All_Round_cutoff_95	2
1190.04	591.276	LST-2.FYYADSALNDIASELDSFDGR.2.heavy	38.5	LST-2	LST-2.FYYADSALNDIASELDSFDGR.2.y5.1.heavy	FYYADSALNDIASELDSFDGR	heavy	2	y	5	1	20120723_377_hPTP_All_Round_cutoff_95	3
1190.04	706.303	LST-2.FYYADSALNDIASELDSFDGR.2.heavy	38.5	LST-2	LST-2.FYYADSALNDIASELDSFDGR.2.y6.1.heavy	FYYADSALNDIASELDSFDGR	heavy	2	y	6	1	20120723_377_hPTP_All_Round_cutoff_95	5
1190.04	819.387	LST-2.FYYADSALNDIASELDSFDGR.2.heavy	38.5	LST-2	LST-2.FYYADSALNDIASELDSFDGR.2.y7.1.heavy	FYYADSALNDIASELDSFDGR	heavy	2	y	7	1	20120723_377_hPTP_All_Round_cutoff_95	4
1190.04	1035.46	LST-2.FYYADSALNDIASELDSFDGR.2.heavy	38.5	LST-2	LST-2.FYYADSALNDIASELDSFDGR.2.y9.1.heavy	FYYADSALNDIASELDSFDGR	heavy	2	y	9	1	20120723_377_hPTP_All_Round_cutoff_95	1
1190.04	1106.5	LST-2.FYYADSALNDIASELDSFDGR.2.heavy	38.5	LST-2	LST-2.FYYADSALNDIASELDSFDGR.2.y10.1.heavy	FYYADSALNDIASELDSFDGR	heavy	2	y	10	1	20120723_377_hPTP_All_Round_cutoff_95	2
500.295	386.24	MAC-1.ALSTIQPAAK.2.light	17.9	MAC-1	MAC-1.ALSTIQPAAK.2.y4.1.light	ALSTIQPAAK	light	2	y	4	1	20120723_377_hPTP_All_Round_cutoff_95	2
500.295	514.298	MAC-1.ALSTIQPAAK.2.light	17.9	MAC-1	MAC-1.ALSTIQPAAK.2.y5.1.light	ALSTIQPAAK	light	2	y	5	1	20120723_377_hPTP_All_Round_cutoff_95	5
500.295	627.382	MAC-1.ALSTIQPAAK.2.light	17.9	MAC-1	MAC-1.ALSTIQPAAK.2.y6.1.light	ALSTIQPAAK	light	2	y	6	1	20120723_377_hPTP_All_Round_cutoff_95	3
500.295	728.43	MAC-1.ALSTIQPAAK.2.light	17.9	MAC-1	MAC-1.ALSTIQPAAK.2.y7.1.light	ALSTIQPAAK	light	2	y	7	1	20120723_377_hPTP_All_Round_cutoff_95	4
500.295	815.462	MAC-1.ALSTIQPAAK.2.light	17.9	MAC-1	MAC-1.ALSTIQPAAK.2.y8.1.light	ALSTIQPAAK	light	2	y	8	1	20120723_377_hPTP_All_Round_cutoff_95	1
504.302	394.254	MAC-1.ALSTIQPAAK.2.heavy	17.9	MAC-1	MAC-1.ALSTIQPAAK.2.y4.1.heavy	ALSTIQPAAK	heavy	2	y	4	1	20120723_377_hPTP_All_Round_cutoff_95	2
504.302	522.313	MAC-1.ALSTIQPAAK.2.heavy	17.9	MAC-1	MAC-1.ALSTIQPAAK.2.y5.1.heavy	ALSTIQPAAK	heavy	2	y	5	1	20120723_377_hPTP_All_Round_cutoff_95	5
504.302	635.397	MAC-1.ALSTIQPAAK.2.heavy	17.9	MAC-1	MAC-1.ALSTIQPAAK.2.y6.1.heavy	ALSTIQPAAK	heavy	2	y	6	1	20120723_377_hPTP_All_Round_cutoff_95	3
504.302	736.444	MAC-1.ALSTIQPAAK.2.heavy	17.9	MAC-1	MAC-1.ALSTIQPAAK.2.y7.1.heavy	ALSTIQPAAK	heavy	2	y	7	1	20120723_377_hPTP_All_Round_cutoff_95	4
504.302	823.476	MAC-1.ALSTIQPAAK.2.heavy	17.9	MAC-1	MAC-1.ALSTIQPAAK.2.y8.1.heavy	ALSTIQPAAK	heavy	2	y	8	1	20120723_377_hPTP_All_Round_cutoff_95	1
586.817	573.335	MAC-1.GLGAVSDTISPR.2.light	20.5	MAC-1	MAC-1.GLGAVSDTISPR.2.y5.1.light	GLGAVSDTISPR	light	2	y	5	1	20120723_377_hPTP_All_Round_cutoff_95	3
586.817	688.362	MAC-1.GLGAVSDTISPR.2.light	20.5	MAC-1	MAC-1.GLGAVSDTISPR.2.y6.1.light	GLGAVSDTISPR	light	2	y	6	1	20120723_377_hPTP_All_Round_cutoff_95	5
586.817	775.394	MAC-1.GLGAVSDTISPR.2.light	20.5	MAC-1	MAC-1.GLGAVSDTISPR.2.y7.1.light	GLGAVSDTISPR	light	2	y	7	1	20120723_377_hPTP_All_Round_cutoff_95	1
586.817	874.463	MAC-1.GLGAVSDTISPR.2.light	20.5	MAC-1	MAC-1.GLGAVSDTISPR.2.y8.1.light	GLGAVSDTISPR	light	2	y	8	1	20120723_377_hPTP_All_Round_cutoff_95	2
586.817	1002.52	MAC-1.GLGAVSDTISPR.2.light	20.5	MAC-1	MAC-1.GLGAVSDTISPR.2.y10.1.light	GLGAVSDTISPR	light	2	y	10	1	20120723_377_hPTP_All_Round_cutoff_95	4
591.821	583.344	MAC-1.GLGAVSDTISPR.2.heavy	20.5	MAC-1	MAC-1.GLGAVSDTISPR.2.y5.1.heavy	GLGAVSDTISPR	heavy	2	y	5	1	20120723_377_hPTP_All_Round_cutoff_95	3
591.821	698.371	MAC-1.GLGAVSDTISPR.2.heavy	20.5	MAC-1	MAC-1.GLGAVSDTISPR.2.y6.1.heavy	GLGAVSDTISPR	heavy	2	y	6	1	20120723_377_hPTP_All_Round_cutoff_95	5
591.821	785.403	MAC-1.GLGAVSDTISPR.2.heavy	20.5	MAC-1	MAC-1.GLGAVSDTISPR.2.y7.1.heavy	GLGAVSDTISPR	heavy	2	y	7	1	20120723_377_hPTP_All_Round_cutoff_95	1
591.821	884.471	MAC-1.GLGAVSDTISPR.2.heavy	20.5	MAC-1	MAC-1.GLGAVSDTISPR.2.y8.1.heavy	GLGAVSDTISPR	heavy	2	y	8	1	20120723_377_hPTP_All_Round_cutoff_95	2
591.821	1012.53	MAC-1.GLGAVSDTISPR.2.heavy	20.5	MAC-1	MAC-1.GLGAVSDTISPR.2.y10.1.heavy	GLGAVSDTISPR	heavy	2	y	10	1	20120723_377_hPTP_All_Round_cutoff_95	4
851.752	466.241	MAC-1.YFKPELVAYDLQQEHPEYQR.3.light	34.6	MAC-1	MAC-1.YFKPELVAYDLQQEHPEYQR.3.y3.1.light	YFKPELVAYDLQQEHPEYQR	light	3	y	3	1	20120723_377_hPTP_All_Round_cutoff_95	3
851.752	692.336	MAC-1.YFKPELVAYDLQQEHPEYQR.3.light	34.6	MAC-1	MAC-1.YFKPELVAYDLQQEHPEYQR.3.y5.1.light	YFKPELVAYDLQQEHPEYQR	light	3	y	5	1	20120723_377_hPTP_All_Round_cutoff_95	1
851.752	829.395	MAC-1.YFKPELVAYDLQQEHPEYQR.3.light	34.6	MAC-1	MAC-1.YFKPELVAYDLQQEHPEYQR.3.y6.1.light	YFKPELVAYDLQQEHPEYQR	light	3	y	6	1	20120723_377_hPTP_All_Round_cutoff_95	2
851.752	958.438	MAC-1.YFKPELVAYDLQQEHPEYQR.3.light	34.6	MAC-1	MAC-1.YFKPELVAYDLQQEHPEYQR.3.y7.1.light	YFKPELVAYDLQQEHPEYQR	light	3	y	7	1	20120723_377_hPTP_All_Round_cutoff_95	4
851.752	1086.5	MAC-1.YFKPELVAYDLQQEHPEYQR.3.light	34.6	MAC-1	MAC-1.YFKPELVAYDLQQEHPEYQR.3.y8.1.light	YFKPELVAYDLQQEHPEYQR	light	3	y	8	1	20120723_377_hPTP_All_Round_cutoff_95	5
855.088	476.249	MAC-1.YFKPELVAYDLQQEHPEYQR.3.heavy	34.6	MAC-1	MAC-1.YFKPELVAYDLQQEHPEYQR.3.y3.1.heavy	YFKPELVAYDLQQEHPEYQR	heavy	3	y	3	1	20120723_377_hPTP_All_Round_cutoff_95	3
855.088	702.344	MAC-1.YFKPELVAYDLQQEHPEYQR.3.heavy	34.6	MAC-1	MAC-1.YFKPELVAYDLQQEHPEYQR.3.y5.1.heavy	YFKPELVAYDLQQEHPEYQR	heavy	3	y	5	1	20120723_377_hPTP_All_Round_cutoff_95	1
855.088	839.403	MAC-1.YFKPELVAYDLQQEHPEYQR.3.heavy	34.6	MAC-1	MAC-1.YFKPELVAYDLQQEHPEYQR.3.y6.1.heavy	YFKPELVAYDLQQEHPEYQR	heavy	3	y	6	1	20120723_377_hPTP_All_Round_cutoff_95	2
855.088	968.446	MAC-1.YFKPELVAYDLQQEHPEYQR.3.heavy	34.6	MAC-1	MAC-1.YFKPELVAYDLQQEHPEYQR.3.y7.1.heavy	YFKPELVAYDLQQEHPEYQR	heavy	3	y	7	1	20120723_377_hPTP_All_Round_cutoff_95	4
855.088	1096.5	MAC-1.YFKPELVAYDLQQEHPEYQR.3.heavy	34.6	MAC-1	MAC-1.YFKPELVAYDLQQEHPEYQR.3.y8.1.heavy	YFKPELVAYDLQQEHPEYQR	heavy	3	y	8	1	20120723_377_hPTP_All_Round_cutoff_95	5
843.932	794.427	MEL-11.NSQVLSTYPNSLHAR.2.light	28.2	MEL-11	MEL-11.NSQVLSTYPNSLHAR.2.y7.1.light	NSQVLSTYPNSLHAR	light	2	y	7	1	20120723_377_hPTP_All_Round_cutoff_95	1
843.932	957.49	MEL-11.NSQVLSTYPNSLHAR.2.light	28.2	MEL-11	MEL-11.NSQVLSTYPNSLHAR.2.y8.1.light	NSQVLSTYPNSLHAR	light	2	y	8	1	20120723_377_hPTP_All_Round_cutoff_95	4
843.932	1058.54	MEL-11.NSQVLSTYPNSLHAR.2.light	28.2	MEL-11	MEL-11.NSQVLSTYPNSLHAR.2.y9.1.light	NSQVLSTYPNSLHAR	light	2	y	9	1	20120723_377_hPTP_All_Round_cutoff_95	5
843.932	1145.57	MEL-11.NSQVLSTYPNSLHAR.2.light	28.2	MEL-11	MEL-11.NSQVLSTYPNSLHAR.2.y10.1.light	NSQVLSTYPNSLHAR	light	2	y	10	1	20120723_377_hPTP_All_Round_cutoff_95	2
843.932	1258.65	MEL-11.NSQVLSTYPNSLHAR.2.light	28.2	MEL-11	MEL-11.NSQVLSTYPNSLHAR.2.y11.1.light	NSQVLSTYPNSLHAR	light	2	y	11	1	20120723_377_hPTP_All_Round_cutoff_95	3
848.936	804.435	MEL-11.NSQVLSTYPNSLHAR.2.heavy	28.2	MEL-11	MEL-11.NSQVLSTYPNSLHAR.2.y7.1.heavy	NSQVLSTYPNSLHAR	heavy	2	y	7	1	20120723_377_hPTP_All_Round_cutoff_95	1
848.936	967.498	MEL-11.NSQVLSTYPNSLHAR.2.heavy	28.2	MEL-11	MEL-11.NSQVLSTYPNSLHAR.2.y8.1.heavy	NSQVLSTYPNSLHAR	heavy	2	y	8	1	20120723_377_hPTP_All_Round_cutoff_95	4
848.936	1068.55	MEL-11.NSQVLSTYPNSLHAR.2.heavy	28.2	MEL-11	MEL-11.NSQVLSTYPNSLHAR.2.y9.1.heavy	NSQVLSTYPNSLHAR	heavy	2	y	9	1	20120723_377_hPTP_All_Round_cutoff_95	5
848.936	1155.58	MEL-11.NSQVLSTYPNSLHAR.2.heavy	28.2	MEL-11	MEL-11.NSQVLSTYPNSLHAR.2.y10.1.heavy	NSQVLSTYPNSLHAR	heavy	2	y	10	1	20120723_377_hPTP_All_Round_cutoff_95	2
848.936	1268.66	MEL-11.NSQVLSTYPNSLHAR.2.heavy	28.2	MEL-11	MEL-11.NSQVLSTYPNSLHAR.2.y11.1.heavy	NSQVLSTYPNSLHAR	heavy	2	y	11	1	20120723_377_hPTP_All_Round_cutoff_95	3
466.258	403.23	MIG-14.YVAHAPLELEVR.3.light	20	MIG-14	MIG-14.YVAHAPLELEVR.3.y3.1.light	YVAHAPLELEVR	light	3	y	3	1	20120723_377_hPTP_All_Round_cutoff_95	3
466.258	516.314	MIG-14.YVAHAPLELEVR.3.light	20	MIG-14	MIG-14.YVAHAPLELEVR.3.y4.1.light	YVAHAPLELEVR	light	3	y	4	1	20120723_377_hPTP_All_Round_cutoff_95	2
466.258	645.357	MIG-14.YVAHAPLELEVR.3.light	20	MIG-14	MIG-14.YVAHAPLELEVR.3.y5.1.light	YVAHAPLELEVR	light	3	y	5	1	20120723_377_hPTP_All_Round_cutoff_95	1
466.258	855.493	MIG-14.YVAHAPLELEVR.3.light	20	MIG-14	MIG-14.YVAHAPLELEVR.3.y7.1.light	YVAHAPLELEVR	light	3	y	7	1	20120723_377_hPTP_All_Round_cutoff_95	4
466.258	926.531	MIG-14.YVAHAPLELEVR.3.light	20	MIG-14	MIG-14.YVAHAPLELEVR.3.y8.1.light	YVAHAPLELEVR	light	3	y	8	1	20120723_377_hPTP_All_Round_cutoff_95	5
469.594	413.238	MIG-14.YVAHAPLELEVR.3.heavy	20	MIG-14	MIG-14.YVAHAPLELEVR.3.y3.1.heavy	YVAHAPLELEVR	heavy	3	y	3	1	20120723_377_hPTP_All_Round_cutoff_95	3
469.594	526.322	MIG-14.YVAHAPLELEVR.3.heavy	20	MIG-14	MIG-14.YVAHAPLELEVR.3.y4.1.heavy	YVAHAPLELEVR	heavy	3	y	4	1	20120723_377_hPTP_All_Round_cutoff_95	2
469.594	655.365	MIG-14.YVAHAPLELEVR.3.heavy	20	MIG-14	MIG-14.YVAHAPLELEVR.3.y5.1.heavy	YVAHAPLELEVR	heavy	3	y	5	1	20120723_377_hPTP_All_Round_cutoff_95	1
469.594	865.502	MIG-14.YVAHAPLELEVR.3.heavy	20	MIG-14	MIG-14.YVAHAPLELEVR.3.y7.1.heavy	YVAHAPLELEVR	heavy	3	y	7	1	20120723_377_hPTP_All_Round_cutoff_95	4
469.594	936.539	MIG-14.YVAHAPLELEVR.3.heavy	20	MIG-14	MIG-14.YVAHAPLELEVR.3.y8.1.heavy	YVAHAPLELEVR	heavy	3	y	8	1	20120723_377_hPTP_All_Round_cutoff_95	5
714.039	501.314	MIG-5.VEATTEVTYVGSPAPHALAAR.3.light	29.4	MIG-5	MIG-5.VEATTEVTYVGSPAPHALAAR.3.y5.1.light	VEATTEVTYVGSPAPHALAAR	light	3	y	5	1	20120723_377_hPTP_All_Round_cutoff_95	4
714.039	735.426	MIG-5.VEATTEVTYVGSPAPHALAAR.3.light	29.4	MIG-5	MIG-5.VEATTEVTYVGSPAPHALAAR.3.y7.1.light	VEATTEVTYVGSPAPHALAAR	light	3	y	7	1	20120723_377_hPTP_All_Round_cutoff_95	3
714.039	903.516	MIG-5.VEATTEVTYVGSPAPHALAAR.3.light	29.4	MIG-5	MIG-5.VEATTEVTYVGSPAPHALAAR.3.y9.1.light	VEATTEVTYVGSPAPHALAAR	light	3	y	9	1	20120723_377_hPTP_All_Round_cutoff_95	1
714.039	1047.57	MIG-5.VEATTEVTYVGSPAPHALAAR.3.light	29.4	MIG-5	MIG-5.VEATTEVTYVGSPAPHALAAR.3.y11.1.light	VEATTEVTYVGSPAPHALAAR	light	3	y	11	1	20120723_377_hPTP_All_Round_cutoff_95	2
714.039	1146.64	MIG-5.VEATTEVTYVGSPAPHALAAR.3.light	29.4	MIG-5	MIG-5.VEATTEVTYVGSPAPHALAAR.3.y12.1.light	VEATTEVTYVGSPAPHALAAR	light	3	y	12	1	20120723_377_hPTP_All_Round_cutoff_95	5
717.375	511.323	MIG-5.VEATTEVTYVGSPAPHALAAR.3.heavy	29.4	MIG-5	MIG-5.VEATTEVTYVGSPAPHALAAR.3.y5.1.heavy	VEATTEVTYVGSPAPHALAAR	heavy	3	y	5	1	20120723_377_hPTP_All_Round_cutoff_95	4
717.375	745.434	MIG-5.VEATTEVTYVGSPAPHALAAR.3.heavy	29.4	MIG-5	MIG-5.VEATTEVTYVGSPAPHALAAR.3.y7.1.heavy	VEATTEVTYVGSPAPHALAAR	heavy	3	y	7	1	20120723_377_hPTP_All_Round_cutoff_95	3
717.375	913.524	MIG-5.VEATTEVTYVGSPAPHALAAR.3.heavy	29.4	MIG-5	MIG-5.VEATTEVTYVGSPAPHALAAR.3.y9.1.heavy	VEATTEVTYVGSPAPHALAAR	heavy	3	y	9	1	20120723_377_hPTP_All_Round_cutoff_95	1
717.375	1057.58	MIG-5.VEATTEVTYVGSPAPHALAAR.3.heavy	29.4	MIG-5	MIG-5.VEATTEVTYVGSPAPHALAAR.3.y11.1.heavy	VEATTEVTYVGSPAPHALAAR	heavy	3	y	11	1	20120723_377_hPTP_All_Round_cutoff_95	2
717.375	1156.65	MIG-5.VEATTEVTYVGSPAPHALAAR.3.heavy	29.4	MIG-5	MIG-5.VEATTEVTYVGSPAPHALAAR.3.y12.1.heavy	VEATTEVTYVGSPAPHALAAR	heavy	3	y	12	1	20120723_377_hPTP_All_Round_cutoff_95	5
717.683	446.272	MPK-1.VTDPQTDHTGFLTEYVATR.3.light	29.6	MPK-1	MPK-1.VTDPQTDHTGFLTEYVATR.3.y4.1.light	VTDPQTDHTGFLTEYVATR	light	3	y	4	1	20120723_377_hPTP_All_Round_cutoff_95	1
717.683	609.335	MPK-1.VTDPQTDHTGFLTEYVATR.3.light	29.6	MPK-1	MPK-1.VTDPQTDHTGFLTEYVATR.3.y5.1.light	VTDPQTDHTGFLTEYVATR	light	3	y	5	1	20120723_377_hPTP_All_Round_cutoff_95	3
717.683	738.378	MPK-1.VTDPQTDHTGFLTEYVATR.3.light	29.6	MPK-1	MPK-1.VTDPQTDHTGFLTEYVATR.3.y6.1.light	VTDPQTDHTGFLTEYVATR	light	3	y	6	1	20120723_377_hPTP_All_Round_cutoff_95	4
717.683	839.426	MPK-1.VTDPQTDHTGFLTEYVATR.3.light	29.6	MPK-1	MPK-1.VTDPQTDHTGFLTEYVATR.3.y7.1.light	VTDPQTDHTGFLTEYVATR	light	3	y	7	1	20120723_377_hPTP_All_Round_cutoff_95	2
717.683	1156.6	MPK-1.VTDPQTDHTGFLTEYVATR.3.light	29.6	MPK-1	MPK-1.VTDPQTDHTGFLTEYVATR.3.y10.1.light	VTDPQTDHTGFLTEYVATR	light	3	y	10	1	20120723_377_hPTP_All_Round_cutoff_95	5
721.019	456.28	MPK-1.VTDPQTDHTGFLTEYVATR.3.heavy	29.6	MPK-1	MPK-1.VTDPQTDHTGFLTEYVATR.3.y4.1.heavy	VTDPQTDHTGFLTEYVATR	heavy	3	y	4	1	20120723_377_hPTP_All_Round_cutoff_95	1
721.019	619.344	MPK-1.VTDPQTDHTGFLTEYVATR.3.heavy	29.6	MPK-1	MPK-1.VTDPQTDHTGFLTEYVATR.3.y5.1.heavy	VTDPQTDHTGFLTEYVATR	heavy	3	y	5	1	20120723_377_hPTP_All_Round_cutoff_95	3
721.019	748.386	MPK-1.VTDPQTDHTGFLTEYVATR.3.heavy	29.6	MPK-1	MPK-1.VTDPQTDHTGFLTEYVATR.3.y6.1.heavy	VTDPQTDHTGFLTEYVATR	heavy	3	y	6	1	20120723_377_hPTP_All_Round_cutoff_95	4
721.019	849.434	MPK-1.VTDPQTDHTGFLTEYVATR.3.heavy	29.6	MPK-1	MPK-1.VTDPQTDHTGFLTEYVATR.3.y7.1.heavy	VTDPQTDHTGFLTEYVATR	heavy	3	y	7	1	20120723_377_hPTP_All_Round_cutoff_95	2
721.019	1166.61	MPK-1.VTDPQTDHTGFLTEYVATR.3.heavy	29.6	MPK-1	MPK-1.VTDPQTDHTGFLTEYVATR.3.y10.1.heavy	VTDPQTDHTGFLTEYVATR	heavy	3	y	10	1	20120723_377_hPTP_All_Round_cutoff_95	5
1038.5	502.324	PMK-3.DVFSAHNPSEDFIDLLEK.2.light	34.1	PMK-3	PMK-3.DVFSAHNPSEDFIDLLEK.2.y4.1.light	DVFSAHNPSEDFIDLLEK	light	2	y	4	1	20120723_377_hPTP_All_Round_cutoff_95	1
1038.5	617.35	PMK-3.DVFSAHNPSEDFIDLLEK.2.light	34.1	PMK-3	PMK-3.DVFSAHNPSEDFIDLLEK.2.y5.1.light	DVFSAHNPSEDFIDLLEK	light	2	y	5	1	20120723_377_hPTP_All_Round_cutoff_95	3
1038.5	877.503	PMK-3.DVFSAHNPSEDFIDLLEK.2.light	34.1	PMK-3	PMK-3.DVFSAHNPSEDFIDLLEK.2.y7.1.light	DVFSAHNPSEDFIDLLEK	light	2	y	7	1	20120723_377_hPTP_All_Round_cutoff_95	4
1038.5	1305.66	PMK-3.DVFSAHNPSEDFIDLLEK.2.light	34.1	PMK-3	PMK-3.DVFSAHNPSEDFIDLLEK.2.y11.1.light	DVFSAHNPSEDFIDLLEK	light	2	y	11	1	20120723_377_hPTP_All_Round_cutoff_95	2
1038.5	1419.7	PMK-3.DVFSAHNPSEDFIDLLEK.2.light	34.1	PMK-3	PMK-3.DVFSAHNPSEDFIDLLEK.2.y12.1.light	DVFSAHNPSEDFIDLLEK	light	2	y	12	1	20120723_377_hPTP_All_Round_cutoff_95	5
1042.51	510.338	PMK-3.DVFSAHNPSEDFIDLLEK.2.heavy	34.1	PMK-3	PMK-3.DVFSAHNPSEDFIDLLEK.2.y4.1.heavy	DVFSAHNPSEDFIDLLEK	heavy	2	y	4	1	20120723_377_hPTP_All_Round_cutoff_95	1
1042.51	625.365	PMK-3.DVFSAHNPSEDFIDLLEK.2.heavy	34.1	PMK-3	PMK-3.DVFSAHNPSEDFIDLLEK.2.y5.1.heavy	DVFSAHNPSEDFIDLLEK	heavy	2	y	5	1	20120723_377_hPTP_All_Round_cutoff_95	3
1042.51	885.517	PMK-3.DVFSAHNPSEDFIDLLEK.2.heavy	34.1	PMK-3	PMK-3.DVFSAHNPSEDFIDLLEK.2.y7.1.heavy	DVFSAHNPSEDFIDLLEK	heavy	2	y	7	1	20120723_377_hPTP_All_Round_cutoff_95	4
1042.51	1313.67	PMK-3.DVFSAHNPSEDFIDLLEK.2.heavy	34.1	PMK-3	PMK-3.DVFSAHNPSEDFIDLLEK.2.y11.1.heavy	DVFSAHNPSEDFIDLLEK	heavy	2	y	11	1	20120723_377_hPTP_All_Round_cutoff_95	2
1042.51	1427.71	PMK-3.DVFSAHNPSEDFIDLLEK.2.heavy	34.1	PMK-3	PMK-3.DVFSAHNPSEDFIDLLEK.2.y12.1.heavy	DVFSAHNPSEDFIDLLEK	heavy	2	y	12	1	20120723_377_hPTP_All_Round_cutoff_95	5
814.389	474.303	PTP-2.YSESNPQNFSISVR.2.light	27.3	PTP-2	PTP-2.YSESNPQNFSISVR.2.y4.1.light	YSESNPQNFSISVR	light	2	y	4	1	20120723_377_hPTP_All_Round_cutoff_95	5
814.389	561.335	PTP-2.YSESNPQNFSISVR.2.light	27.3	PTP-2	PTP-2.YSESNPQNFSISVR.2.y5.1.light	YSESNPQNFSISVR	light	2	y	5	1	20120723_377_hPTP_All_Round_cutoff_95	2
814.389	708.404	PTP-2.YSESNPQNFSISVR.2.light	27.3	PTP-2	PTP-2.YSESNPQNFSISVR.2.y6.1.light	YSESNPQNFSISVR	light	2	y	6	1	20120723_377_hPTP_All_Round_cutoff_95	4
814.389	822.447	PTP-2.YSESNPQNFSISVR.2.light	27.3	PTP-2	PTP-2.YSESNPQNFSISVR.2.y7.1.light	YSESNPQNFSISVR	light	2	y	7	1	20120723_377_hPTP_All_Round_cutoff_95	3
814.389	1047.56	PTP-2.YSESNPQNFSISVR.2.light	27.3	PTP-2	PTP-2.YSESNPQNFSISVR.2.y9.1.light	YSESNPQNFSISVR	light	2	y	9	1	20120723_377_hPTP_All_Round_cutoff_95	1
819.393	484.312	PTP-2.YSESNPQNFSISVR.2.heavy	27.3	PTP-2	PTP-2.YSESNPQNFSISVR.2.y4.1.heavy	YSESNPQNFSISVR	heavy	2	y	4	1	20120723_377_hPTP_All_Round_cutoff_95	5
819.393	571.344	PTP-2.YSESNPQNFSISVR.2.heavy	27.3	PTP-2	PTP-2.YSESNPQNFSISVR.2.y5.1.heavy	YSESNPQNFSISVR	heavy	2	y	5	1	20120723_377_hPTP_All_Round_cutoff_95	2
819.393	718.412	PTP-2.YSESNPQNFSISVR.2.heavy	27.3	PTP-2	PTP-2.YSESNPQNFSISVR.2.y6.1.heavy	YSESNPQNFSISVR	heavy	2	y	6	1	20120723_377_hPTP_All_Round_cutoff_95	4
819.393	832.455	PTP-2.YSESNPQNFSISVR.2.heavy	27.3	PTP-2	PTP-2.YSESNPQNFSISVR.2.y7.1.heavy	YSESNPQNFSISVR	heavy	2	y	7	1	20120723_377_hPTP_All_Round_cutoff_95	3
819.393	1057.57	PTP-2.YSESNPQNFSISVR.2.heavy	27.3	PTP-2	PTP-2.YSESNPQNFSISVR.2.y9.1.heavy	YSESNPQNFSISVR	heavy	2	y	9	1	20120723_377_hPTP_All_Round_cutoff_95	1
1086.51	474.292	SCRM-1.EAFTDADTFAVNFPGDLDVK.2.light	35.5	SCRM-1	SCRM-1.EAFTDADTFAVNFPGDLDVK.2.y4.1.light	EAFTDADTFAVNFPGDLDVK	light	2	y	4	1	20120723_377_hPTP_All_Round_cutoff_95	4
1086.51	743.393	SCRM-1.EAFTDADTFAVNFPGDLDVK.2.light	35.5	SCRM-1	SCRM-1.EAFTDADTFAVNFPGDLDVK.2.y7.1.light	EAFTDADTFAVNFPGDLDVK	light	2	y	7	1	20120723_377_hPTP_All_Round_cutoff_95	1
1086.51	890.462	SCRM-1.EAFTDADTFAVNFPGDLDVK.2.light	35.5	SCRM-1	SCRM-1.EAFTDADTFAVNFPGDLDVK.2.y8.1.light	EAFTDADTFAVNFPGDLDVK	light	2	y	8	1	20120723_377_hPTP_All_Round_cutoff_95	5
1086.51	1004.5	SCRM-1.EAFTDADTFAVNFPGDLDVK.2.light	35.5	SCRM-1	SCRM-1.EAFTDADTFAVNFPGDLDVK.2.y9.1.light	EAFTDADTFAVNFPGDLDVK	light	2	y	9	1	20120723_377_hPTP_All_Round_cutoff_95	2
1086.51	1103.57	SCRM-1.EAFTDADTFAVNFPGDLDVK.2.light	35.5	SCRM-1	SCRM-1.EAFTDADTFAVNFPGDLDVK.2.y10.1.light	EAFTDADTFAVNFPGDLDVK	light	2	y	10	1	20120723_377_hPTP_All_Round_cutoff_95	3
1090.52	482.306	SCRM-1.EAFTDADTFAVNFPGDLDVK.2.heavy	35.5	SCRM-1	SCRM-1.EAFTDADTFAVNFPGDLDVK.2.y4.1.heavy	EAFTDADTFAVNFPGDLDVK	heavy	2	y	4	1	20120723_377_hPTP_All_Round_cutoff_95	4
1090.52	751.408	SCRM-1.EAFTDADTFAVNFPGDLDVK.2.heavy	35.5	SCRM-1	SCRM-1.EAFTDADTFAVNFPGDLDVK.2.y7.1.heavy	EAFTDADTFAVNFPGDLDVK	heavy	2	y	7	1	20120723_377_hPTP_All_Round_cutoff_95	1
1090.52	898.476	SCRM-1.EAFTDADTFAVNFPGDLDVK.2.heavy	35.5	SCRM-1	SCRM-1.EAFTDADTFAVNFPGDLDVK.2.y8.1.heavy	EAFTDADTFAVNFPGDLDVK	heavy	2	y	8	1	20120723_377_hPTP_All_Round_cutoff_95	5
1090.52	1012.52	SCRM-1.EAFTDADTFAVNFPGDLDVK.2.heavy	35.5	SCRM-1	SCRM-1.EAFTDADTFAVNFPGDLDVK.2.y9.1.heavy	EAFTDADTFAVNFPGDLDVK	heavy	2	y	9	1	20120723_377_hPTP_All_Round_cutoff_95	2
1090.52	1111.59	SCRM-1.EAFTDADTFAVNFPGDLDVK.2.heavy	35.5	SCRM-1	SCRM-1.EAFTDADTFAVNFPGDLDVK.2.y10.1.heavy	EAFTDADTFAVNFPGDLDVK	heavy	2	y	10	1	20120723_377_hPTP_All_Round_cutoff_95	3
630.002	459.256	SEL-2.YIQNTSAAKPVQQSPQK.3.light	26.2	SEL-2	SEL-2.YIQNTSAAKPVQQSPQK.3.y4.1.light	YIQNTSAAKPVQQSPQK	light	3	y	4	1	20120723_377_hPTP_All_Round_cutoff_95	2
630.002	587.315	SEL-2.YIQNTSAAKPVQQSPQK.3.light	26.2	SEL-2	SEL-2.YIQNTSAAKPVQQSPQK.3.y5.1.light	YIQNTSAAKPVQQSPQK	light	3	y	5	1	20120723_377_hPTP_All_Round_cutoff_95	3
630.002	715.373	SEL-2.YIQNTSAAKPVQQSPQK.3.light	26.2	SEL-2	SEL-2.YIQNTSAAKPVQQSPQK.3.y6.1.light	YIQNTSAAKPVQQSPQK	light	3	y	6	1	20120723_377_hPTP_All_Round_cutoff_95	4
630.002	911.495	SEL-2.YIQNTSAAKPVQQSPQK.3.light	26.2	SEL-2	SEL-2.YIQNTSAAKPVQQSPQK.3.y8.1.light	YIQNTSAAKPVQQSPQK	light	3	y	8	1	20120723_377_hPTP_All_Round_cutoff_95	1
630.002	1039.59	SEL-2.YIQNTSAAKPVQQSPQK.3.light	26.2	SEL-2	SEL-2.YIQNTSAAKPVQQSPQK.3.y9.1.light	YIQNTSAAKPVQQSPQK	light	3	y	9	1	20120723_377_hPTP_All_Round_cutoff_95	5
632.674	467.27	SEL-2.YIQNTSAAKPVQQSPQK.3.heavy	26.2	SEL-2	SEL-2.YIQNTSAAKPVQQSPQK.3.y4.1.heavy	YIQNTSAAKPVQQSPQK	heavy	3	y	4	1	20120723_377_hPTP_All_Round_cutoff_95	2
632.674	595.329	SEL-2.YIQNTSAAKPVQQSPQK.3.heavy	26.2	SEL-2	SEL-2.YIQNTSAAKPVQQSPQK.3.y5.1.heavy	YIQNTSAAKPVQQSPQK	heavy	3	y	5	1	20120723_377_hPTP_All_Round_cutoff_95	3
632.674	723.388	SEL-2.YIQNTSAAKPVQQSPQK.3.heavy	26.2	SEL-2	SEL-2.YIQNTSAAKPVQQSPQK.3.y6.1.heavy	YIQNTSAAKPVQQSPQK	heavy	3	y	6	1	20120723_377_hPTP_All_Round_cutoff_95	4
632.674	919.509	SEL-2.YIQNTSAAKPVQQSPQK.3.heavy	26.2	SEL-2	SEL-2.YIQNTSAAKPVQQSPQK.3.y8.1.heavy	YIQNTSAAKPVQQSPQK	heavy	3	y	8	1	20120723_377_hPTP_All_Round_cutoff_95	1
632.674	1047.6	SEL-2.YIQNTSAAKPVQQSPQK.3.heavy	26.2	SEL-2	SEL-2.YIQNTSAAKPVQQSPQK.3.y9.1.heavy	YIQNTSAAKPVQQSPQK	heavy	3	y	9	1	20120723_377_hPTP_All_Round_cutoff_95	5
680.38	615.335	SIP-1.LDVAAFKPEELK.2.light	23.3	SIP-1	SIP-1.LDVAAFKPEELK.2.y5.1.light	LDVAAFKPEELK	light	2	y	5	1	20120723_377_hPTP_All_Round_cutoff_95	1
680.38	743.43	SIP-1.LDVAAFKPEELK.2.light	23.3	SIP-1	SIP-1.LDVAAFKPEELK.2.y6.1.light	LDVAAFKPEELK	light	2	y	6	1	20120723_377_hPTP_All_Round_cutoff_95	5
680.38	890.498	SIP-1.LDVAAFKPEELK.2.light	23.3	SIP-1	SIP-1.LDVAAFKPEELK.2.y7.1.light	LDVAAFKPEELK	light	2	y	7	1	20120723_377_hPTP_All_Round_cutoff_95	2
680.38	961.535	SIP-1.LDVAAFKPEELK.2.light	23.3	SIP-1	SIP-1.LDVAAFKPEELK.2.y8.1.light	LDVAAFKPEELK	light	2	y	8	1	20120723_377_hPTP_All_Round_cutoff_95	3
680.38	1032.57	SIP-1.LDVAAFKPEELK.2.light	23.3	SIP-1	SIP-1.LDVAAFKPEELK.2.y9.1.light	LDVAAFKPEELK	light	2	y	9	1	20120723_377_hPTP_All_Round_cutoff_95	4
684.387	623.349	SIP-1.LDVAAFKPEELK.2.heavy	23.3	SIP-1	SIP-1.LDVAAFKPEELK.2.y5.1.heavy	LDVAAFKPEELK	heavy	2	y	5	1	20120723_377_hPTP_All_Round_cutoff_95	1
684.387	751.444	SIP-1.LDVAAFKPEELK.2.heavy	23.3	SIP-1	SIP-1.LDVAAFKPEELK.2.y6.1.heavy	LDVAAFKPEELK	heavy	2	y	6	1	20120723_377_hPTP_All_Round_cutoff_95	5
684.387	898.512	SIP-1.LDVAAFKPEELK.2.heavy	23.3	SIP-1	SIP-1.LDVAAFKPEELK.2.y7.1.heavy	LDVAAFKPEELK	heavy	2	y	7	1	20120723_377_hPTP_All_Round_cutoff_95	2
684.387	969.55	SIP-1.LDVAAFKPEELK.2.heavy	23.3	SIP-1	SIP-1.LDVAAFKPEELK.2.y8.1.heavy	LDVAAFKPEELK	heavy	2	y	8	1	20120723_377_hPTP_All_Round_cutoff_95	3
684.387	1040.59	SIP-1.LDVAAFKPEELK.2.heavy	23.3	SIP-1	SIP-1.LDVAAFKPEELK.2.y9.1.heavy	LDVAAFKPEELK	heavy	2	y	9	1	20120723_377_hPTP_All_Round_cutoff_95	4
721.715	575.34	SOC-2.LGENNLTAIPEEIGHLDSLK.3.light	29.7	SOC-2	SOC-2.LGENNLTAIPEEIGHLDSLK.3.y5.1.light	LGENNLTAIPEEIGHLDSLK	light	3	y	5	1	20120723_377_hPTP_All_Round_cutoff_95	4
721.715	769.42	SOC-2.LGENNLTAIPEEIGHLDSLK.3.light	29.7	SOC-2	SOC-2.LGENNLTAIPEEIGHLDSLK.3.y7.1.light	LGENNLTAIPEEIGHLDSLK	light	3	y	7	1	20120723_377_hPTP_All_Round_cutoff_95	2
721.715	882.504	SOC-2.LGENNLTAIPEEIGHLDSLK.3.light	29.7	SOC-2	SOC-2.LGENNLTAIPEEIGHLDSLK.3.y8.1.light	LGENNLTAIPEEIGHLDSLK	light	3	y	8	1	20120723_377_hPTP_All_Round_cutoff_95	3
721.715	1011.55	SOC-2.LGENNLTAIPEEIGHLDSLK.3.light	29.7	SOC-2	SOC-2.LGENNLTAIPEEIGHLDSLK.3.y9.1.light	LGENNLTAIPEEIGHLDSLK	light	3	y	9	1	20120723_377_hPTP_All_Round_cutoff_95	5
721.715	1237.64	SOC-2.LGENNLTAIPEEIGHLDSLK.3.light	29.7	SOC-2	SOC-2.LGENNLTAIPEEIGHLDSLK.3.y11.1.light	LGENNLTAIPEEIGHLDSLK	light	3	y	11	1	20120723_377_hPTP_All_Round_cutoff_95	1
724.386	583.354	SOC-2.LGENNLTAIPEEIGHLDSLK.3.heavy	29.7	SOC-2	SOC-2.LGENNLTAIPEEIGHLDSLK.3.y5.1.heavy	LGENNLTAIPEEIGHLDSLK	heavy	3	y	5	1	20120723_377_hPTP_All_Round_cutoff_95	4
724.386	777.434	SOC-2.LGENNLTAIPEEIGHLDSLK.3.heavy	29.7	SOC-2	SOC-2.LGENNLTAIPEEIGHLDSLK.3.y7.1.heavy	LGENNLTAIPEEIGHLDSLK	heavy	3	y	7	1	20120723_377_hPTP_All_Round_cutoff_95	2
724.386	890.519	SOC-2.LGENNLTAIPEEIGHLDSLK.3.heavy	29.7	SOC-2	SOC-2.LGENNLTAIPEEIGHLDSLK.3.y8.1.heavy	LGENNLTAIPEEIGHLDSLK	heavy	3	y	8	1	20120723_377_hPTP_All_Round_cutoff_95	3
724.386	1019.56	SOC-2.LGENNLTAIPEEIGHLDSLK.3.heavy	29.7	SOC-2	SOC-2.LGENNLTAIPEEIGHLDSLK.3.y9.1.heavy	LGENNLTAIPEEIGHLDSLK	heavy	3	y	9	1	20120723_377_hPTP_All_Round_cutoff_95	5
724.386	1245.66	SOC-2.LGENNLTAIPEEIGHLDSLK.3.heavy	29.7	SOC-2	SOC-2.LGENNLTAIPEEIGHLDSLK.3.y11.1.heavy	LGENNLTAIPEEIGHLDSLK	heavy	3	y	11	1	20120723_377_hPTP_All_Round_cutoff_95	1
1042.01	403.23	SOS-1.SLSHNQDDAPLQQFVDIR.2.light	34.2	SOS-1	SOS-1.SLSHNQDDAPLQQFVDIR.2.y3.1.light	SLSHNQDDAPLQQFVDIR	light	2	y	3	1	20120723_377_hPTP_All_Round_cutoff_95	3
1042.01	649.367	SOS-1.SLSHNQDDAPLQQFVDIR.2.light	34.2	SOS-1	SOS-1.SLSHNQDDAPLQQFVDIR.2.y5.1.light	SLSHNQDDAPLQQFVDIR	light	2	y	5	1	20120723_377_hPTP_All_Round_cutoff_95	4
1042.01	777.425	SOS-1.SLSHNQDDAPLQQFVDIR.2.light	34.2	SOS-1	SOS-1.SLSHNQDDAPLQQFVDIR.2.y6.1.light	SLSHNQDDAPLQQFVDIR	light	2	y	6	1	20120723_377_hPTP_All_Round_cutoff_95	5
1042.01	1115.62	SOS-1.SLSHNQDDAPLQQFVDIR.2.light	34.2	SOS-1	SOS-1.SLSHNQDDAPLQQFVDIR.2.y9.1.light	SLSHNQDDAPLQQFVDIR	light	2	y	9	1	20120723_377_hPTP_All_Round_cutoff_95	1
1042.01	1186.66	SOS-1.SLSHNQDDAPLQQFVDIR.2.light	34.2	SOS-1	SOS-1.SLSHNQDDAPLQQFVDIR.2.y10.1.light	SLSHNQDDAPLQQFVDIR	light	2	y	10	1	20120723_377_hPTP_All_Round_cutoff_95	2
1047.02	413.238	SOS-1.SLSHNQDDAPLQQFVDIR.2.heavy	34.2	SOS-1	SOS-1.SLSHNQDDAPLQQFVDIR.2.y3.1.heavy	SLSHNQDDAPLQQFVDIR	heavy	2	y	3	1	20120723_377_hPTP_All_Round_cutoff_95	3
1047.02	659.375	SOS-1.SLSHNQDDAPLQQFVDIR.2.heavy	34.2	SOS-1	SOS-1.SLSHNQDDAPLQQFVDIR.2.y5.1.heavy	SLSHNQDDAPLQQFVDIR	heavy	2	y	5	1	20120723_377_hPTP_All_Round_cutoff_95	4
1047.02	787.434	SOS-1.SLSHNQDDAPLQQFVDIR.2.heavy	34.2	SOS-1	SOS-1.SLSHNQDDAPLQQFVDIR.2.y6.1.heavy	SLSHNQDDAPLQQFVDIR	heavy	2	y	6	1	20120723_377_hPTP_All_Round_cutoff_95	5
1047.02	1125.63	SOS-1.SLSHNQDDAPLQQFVDIR.2.heavy	34.2	SOS-1	SOS-1.SLSHNQDDAPLQQFVDIR.2.y9.1.heavy	SLSHNQDDAPLQQFVDIR	heavy	2	y	9	1	20120723_377_hPTP_All_Round_cutoff_95	1
1047.02	1196.67	SOS-1.SLSHNQDDAPLQQFVDIR.2.heavy	34.2	SOS-1	SOS-1.SLSHNQDDAPLQQFVDIR.2.y10.1.heavy	SLSHNQDDAPLQQFVDIR	heavy	2	y	10	1	20120723_377_hPTP_All_Round_cutoff_95	2
599.297	516.314	SRGP-1.DQVFYHNYVNELVR.3.light	25.1	SRGP-1	SRGP-1.DQVFYHNYVNELVR.3.y4.1.light	DQVFYHNYVNELVR	light	3	y	4	1	20120723_377_hPTP_All_Round_cutoff_95	5
599.297	630.357	SRGP-1.DQVFYHNYVNELVR.3.light	25.1	SRGP-1	SRGP-1.DQVFYHNYVNELVR.3.y5.1.light	DQVFYHNYVNELVR	light	3	y	5	1	20120723_377_hPTP_All_Round_cutoff_95	2
599.297	729.425	SRGP-1.DQVFYHNYVNELVR.3.light	25.1	SRGP-1	SRGP-1.DQVFYHNYVNELVR.3.y6.1.light	DQVFYHNYVNELVR	light	3	y	6	1	20120723_377_hPTP_All_Round_cutoff_95	4
599.297	892.489	SRGP-1.DQVFYHNYVNELVR.3.light	25.1	SRGP-1	SRGP-1.DQVFYHNYVNELVR.3.y7.1.light	DQVFYHNYVNELVR	light	3	y	7	1	20120723_377_hPTP_All_Round_cutoff_95	3
599.297	1006.53	SRGP-1.DQVFYHNYVNELVR.3.light	25.1	SRGP-1	SRGP-1.DQVFYHNYVNELVR.3.y8.1.light	DQVFYHNYVNELVR	light	3	y	8	1	20120723_377_hPTP_All_Round_cutoff_95	1
602.633	526.322	SRGP-1.DQVFYHNYVNELVR.3.heavy	25.1	SRGP-1	SRGP-1.DQVFYHNYVNELVR.3.y4.1.heavy	DQVFYHNYVNELVR	heavy	3	y	4	1	20120723_377_hPTP_All_Round_cutoff_95	5
602.633	640.365	SRGP-1.DQVFYHNYVNELVR.3.heavy	25.1	SRGP-1	SRGP-1.DQVFYHNYVNELVR.3.y5.1.heavy	DQVFYHNYVNELVR	heavy	3	y	5	1	20120723_377_hPTP_All_Round_cutoff_95	2
602.633	739.434	SRGP-1.DQVFYHNYVNELVR.3.heavy	25.1	SRGP-1	SRGP-1.DQVFYHNYVNELVR.3.y6.1.heavy	DQVFYHNYVNELVR	heavy	3	y	6	1	20120723_377_hPTP_All_Round_cutoff_95	4
602.633	902.497	SRGP-1.DQVFYHNYVNELVR.3.heavy	25.1	SRGP-1	SRGP-1.DQVFYHNYVNELVR.3.y7.1.heavy	DQVFYHNYVNELVR	heavy	3	y	7	1	20120723_377_hPTP_All_Round_cutoff_95	3
602.633	1016.54	SRGP-1.DQVFYHNYVNELVR.3.heavy	25.1	SRGP-1	SRGP-1.DQVFYHNYVNELVR.3.y8.1.heavy	DQVFYHNYVNELVR	heavy	3	y	8	1	20120723_377_hPTP_All_Round_cutoff_95	1
579.301	511.299	SUR-5.LHQNYNQVIDHNLK.3.light	24.3	SUR-5	SUR-5.LHQNYNQVIDHNLK.3.y4.1.light	LHQNYNQVIDHNLK	light	3	y	4	1	20120723_377_hPTP_All_Round_cutoff_95	2
579.301	626.326	SUR-5.LHQNYNQVIDHNLK.3.light	24.3	SUR-5	SUR-5.LHQNYNQVIDHNLK.3.y5.1.light	LHQNYNQVIDHNLK	light	3	y	5	1	20120723_377_hPTP_All_Round_cutoff_95	3
579.301	739.41	SUR-5.LHQNYNQVIDHNLK.3.light	24.3	SUR-5	SUR-5.LHQNYNQVIDHNLK.3.y6.1.light	LHQNYNQVIDHNLK	light	3	y	6	1	20120723_377_hPTP_All_Round_cutoff_95	1
579.301	838.478	SUR-5.LHQNYNQVIDHNLK.3.light	24.3	SUR-5	SUR-5.LHQNYNQVIDHNLK.3.y7.1.light	LHQNYNQVIDHNLK	light	3	y	7	1	20120723_377_hPTP_All_Round_cutoff_95	4
579.301	1080.58	SUR-5.LHQNYNQVIDHNLK.3.light	24.3	SUR-5	SUR-5.LHQNYNQVIDHNLK.3.y9.1.light	LHQNYNQVIDHNLK	light	3	y	9	1	20120723_377_hPTP_All_Round_cutoff_95	0
581.972	519.313	SUR-5.LHQNYNQVIDHNLK.3.heavy	24.3	SUR-5	SUR-5.LHQNYNQVIDHNLK.3.y4.1.heavy	LHQNYNQVIDHNLK	heavy	3	y	4	1	20120723_377_hPTP_All_Round_cutoff_95	2
581.972	634.34	SUR-5.LHQNYNQVIDHNLK.3.heavy	24.3	SUR-5	SUR-5.LHQNYNQVIDHNLK.3.y5.1.heavy	LHQNYNQVIDHNLK	heavy	3	y	5	1	20120723_377_hPTP_All_Round_cutoff_95	3
581.972	747.424	SUR-5.LHQNYNQVIDHNLK.3.heavy	24.3	SUR-5	SUR-5.LHQNYNQVIDHNLK.3.y6.1.heavy	LHQNYNQVIDHNLK	heavy	3	y	6	1	20120723_377_hPTP_All_Round_cutoff_95	1
581.972	846.492	SUR-5.LHQNYNQVIDHNLK.3.heavy	24.3	SUR-5	SUR-5.LHQNYNQVIDHNLK.3.y7.1.heavy	LHQNYNQVIDHNLK	heavy	3	y	7	1	20120723_377_hPTP_All_Round_cutoff_95	4
581.972	1088.59	SUR-5.LHQNYNQVIDHNLK.3.heavy	24.3	SUR-5	SUR-5.LHQNYNQVIDHNLK.3.y9.1.heavy	LHQNYNQVIDHNLK	heavy	3	y	9	1	20120723_377_hPTP_All_Round_cutoff_95	0
725.383	461.235	UNC-101.ILQEYITQEGQK.2.light	24.7	UNC-101	UNC-101.ILQEYITQEGQK.2.y4.1.light	ILQEYITQEGQK	light	2	y	4	1	20120723_377_hPTP_All_Round_cutoff_95	5
725.383	690.342	UNC-101.ILQEYITQEGQK.2.light	24.7	UNC-101	UNC-101.ILQEYITQEGQK.2.y6.1.light	ILQEYITQEGQK	light	2	y	6	1	20120723_377_hPTP_All_Round_cutoff_95	1
725.383	803.426	UNC-101.ILQEYITQEGQK.2.light	24.7	UNC-101	UNC-101.ILQEYITQEGQK.2.y7.1.light	ILQEYITQEGQK	light	2	y	7	1	20120723_377_hPTP_All_Round_cutoff_95	2
725.383	966.489	UNC-101.ILQEYITQEGQK.2.light	24.7	UNC-101	UNC-101.ILQEYITQEGQK.2.y8.1.light	ILQEYITQEGQK	light	2	y	8	1	20120723_377_hPTP_All_Round_cutoff_95	3
725.383	1095.53	UNC-101.ILQEYITQEGQK.2.light	24.7	UNC-101	UNC-101.ILQEYITQEGQK.2.y9.1.light	ILQEYITQEGQK	light	2	y	9	1	20120723_377_hPTP_All_Round_cutoff_95	4
729.39	469.25	UNC-101.ILQEYITQEGQK.2.heavy	24.7	UNC-101	UNC-101.ILQEYITQEGQK.2.y4.1.heavy	ILQEYITQEGQK	heavy	2	y	4	1	20120723_377_hPTP_All_Round_cutoff_95	5
729.39	698.356	UNC-101.ILQEYITQEGQK.2.heavy	24.7	UNC-101	UNC-101.ILQEYITQEGQK.2.y6.1.heavy	ILQEYITQEGQK	heavy	2	y	6	1	20120723_377_hPTP_All_Round_cutoff_95	1
729.39	811.44	UNC-101.ILQEYITQEGQK.2.heavy	24.7	UNC-101	UNC-101.ILQEYITQEGQK.2.y7.1.heavy	ILQEYITQEGQK	heavy	2	y	7	1	20120723_377_hPTP_All_Round_cutoff_95	2
729.39	974.503	UNC-101.ILQEYITQEGQK.2.heavy	24.7	UNC-101	UNC-101.ILQEYITQEGQK.2.y8.1.heavy	ILQEYITQEGQK	heavy	2	y	8	1	20120723_377_hPTP_All_Round_cutoff_95	3
729.39	1103.55	UNC-101.ILQEYITQEGQK.2.heavy	24.7	UNC-101	UNC-101.ILQEYITQEGQK.2.y9.1.heavy	ILQEYITQEGQK	heavy	2	y	9	1	20120723_377_hPTP_All_Round_cutoff_95	4
1048.48	434.225	UNC-73.SDYLLAQDDFEAFFADTK.2.light	34.4	UNC-73	UNC-73.SDYLLAQDDFEAFFADTK.2.y4.1.light	SDYLLAQDDFEAFFADTK	light	2	y	4	1	20120723_377_hPTP_All_Round_cutoff_95	2
1048.48	581.293	UNC-73.SDYLLAQDDFEAFFADTK.2.light	34.4	UNC-73	UNC-73.SDYLLAQDDFEAFFADTK.2.y5.1.light	SDYLLAQDDFEAFFADTK	light	2	y	5	1	20120723_377_hPTP_All_Round_cutoff_95	1
1048.48	728.361	UNC-73.SDYLLAQDDFEAFFADTK.2.light	34.4	UNC-73	UNC-73.SDYLLAQDDFEAFFADTK.2.y6.1.light	SDYLLAQDDFEAFFADTK	light	2	y	6	1	20120723_377_hPTP_All_Round_cutoff_95	4
1048.48	799.398	UNC-73.SDYLLAQDDFEAFFADTK.2.light	34.4	UNC-73	UNC-73.SDYLLAQDDFEAFFADTK.2.y7.1.light	SDYLLAQDDFEAFFADTK	light	2	y	7	1	20120723_377_hPTP_All_Round_cutoff_95	3
1048.48	1305.56	UNC-73.SDYLLAQDDFEAFFADTK.2.light	34.4	UNC-73	UNC-73.SDYLLAQDDFEAFFADTK.2.y11.1.light	SDYLLAQDDFEAFFADTK	light	2	y	11	1	20120723_377_hPTP_All_Round_cutoff_95	5
1052.49	442.239	UNC-73.SDYLLAQDDFEAFFADTK.2.heavy	34.4	UNC-73	UNC-73.SDYLLAQDDFEAFFADTK.2.y4.1.heavy	SDYLLAQDDFEAFFADTK	heavy	2	y	4	1	20120723_377_hPTP_All_Round_cutoff_95	2
1052.49	589.307	UNC-73.SDYLLAQDDFEAFFADTK.2.heavy	34.4	UNC-73	UNC-73.SDYLLAQDDFEAFFADTK.2.y5.1.heavy	SDYLLAQDDFEAFFADTK	heavy	2	y	5	1	20120723_377_hPTP_All_Round_cutoff_95	1
1052.49	736.376	UNC-73.SDYLLAQDDFEAFFADTK.2.heavy	34.4	UNC-73	UNC-73.SDYLLAQDDFEAFFADTK.2.y6.1.heavy	SDYLLAQDDFEAFFADTK	heavy	2	y	6	1	20120723_377_hPTP_All_Round_cutoff_95	4
1052.49	807.413	UNC-73.SDYLLAQDDFEAFFADTK.2.heavy	34.4	UNC-73	UNC-73.SDYLLAQDDFEAFFADTK.2.y7.1.heavy	SDYLLAQDDFEAFFADTK	heavy	2	y	7	1	20120723_377_hPTP_All_Round_cutoff_95	3
1052.49	1313.58	UNC-73.SDYLLAQDDFEAFFADTK.2.heavy	34.4	UNC-73	UNC-73.SDYLLAQDDFEAFFADTK.2.y11.1.heavy	SDYLLAQDDFEAFFADTK	heavy	2	y	11	1	20120723_377_hPTP_All_Round_cutoff_95	5
584.834	444.282	APE-1.TYLALYPSLK.2.light	20.5	APE-1	APE-1.TYLALYPSLK.2.y4.1.light	TYLALYPSLK	light	2	y	4	1	20120723_377_hPTP_All_Round_cutoff_95	1
584.834	607.345	APE-1.TYLALYPSLK.2.light	20.5	APE-1	APE-1.TYLALYPSLK.2.y5.1.light	TYLALYPSLK	light	2	y	5	1	20120723_377_hPTP_All_Round_cutoff_95	5
584.834	720.429	APE-1.TYLALYPSLK.2.light	20.5	APE-1	APE-1.TYLALYPSLK.2.y6.1.light	TYLALYPSLK	light	2	y	6	1	20120723_377_hPTP_All_Round_cutoff_95	4
584.834	791.466	APE-1.TYLALYPSLK.2.light	20.5	APE-1	APE-1.TYLALYPSLK.2.y7.1.light	TYLALYPSLK	light	2	y	7	1	20120723_377_hPTP_All_Round_cutoff_95	3
584.834	904.55	APE-1.TYLALYPSLK.2.light	20.5	APE-1	APE-1.TYLALYPSLK.2.y8.1.light	TYLALYPSLK	light	2	y	8	1	20120723_377_hPTP_All_Round_cutoff_95	2
588.841	452.296	APE-1.TYLALYPSLK.2.heavy	20.5	APE-1	APE-1.TYLALYPSLK.2.y4.1.heavy	TYLALYPSLK	heavy	2	y	4	1	20120723_377_hPTP_All_Round_cutoff_95	1
588.841	615.359	APE-1.TYLALYPSLK.2.heavy	20.5	APE-1	APE-1.TYLALYPSLK.2.y5.1.heavy	TYLALYPSLK	heavy	2	y	5	1	20120723_377_hPTP_All_Round_cutoff_95	5
588.841	728.443	APE-1.TYLALYPSLK.2.heavy	20.5	APE-1	APE-1.TYLALYPSLK.2.y6.1.heavy	TYLALYPSLK	heavy	2	y	6	1	20120723_377_hPTP_All_Round_cutoff_95	4
588.841	799.48	APE-1.TYLALYPSLK.2.heavy	20.5	APE-1	APE-1.TYLALYPSLK.2.y7.1.heavy	TYLALYPSLK	heavy	2	y	7	1	20120723_377_hPTP_All_Round_cutoff_95	3
588.841	912.564	APE-1.TYLALYPSLK.2.heavy	20.5	APE-1	APE-1.TYLALYPSLK.2.y8.1.heavy	TYLALYPSLK	heavy	2	y	8	1	20120723_377_hPTP_All_Round_cutoff_95	2
717.854	416.25	ATX-2.NWGNEFSIATAPK.2.light	24.4	ATX-2	ATX-2.NWGNEFSIATAPK.2.y4.1.light	NWGNEFSIATAPK	light	2	y	4	1	20120723_377_hPTP_All_Round_cutoff_95	4
717.854	487.287	ATX-2.NWGNEFSIATAPK.2.light	24.4	ATX-2	ATX-2.NWGNEFSIATAPK.2.y5.1.light	NWGNEFSIATAPK	light	2	y	5	1	20120723_377_hPTP_All_Round_cutoff_95	3
717.854	687.404	ATX-2.NWGNEFSIATAPK.2.light	24.4	ATX-2	ATX-2.NWGNEFSIATAPK.2.y7.1.light	NWGNEFSIATAPK	light	2	y	7	1	20120723_377_hPTP_All_Round_cutoff_95	5
717.854	834.472	ATX-2.NWGNEFSIATAPK.2.light	24.4	ATX-2	ATX-2.NWGNEFSIATAPK.2.y8.1.light	NWGNEFSIATAPK	light	2	y	8	1	20120723_377_hPTP_All_Round_cutoff_95	2
717.854	1134.58	ATX-2.NWGNEFSIATAPK.2.light	24.4	ATX-2	ATX-2.NWGNEFSIATAPK.2.y11.1.light	NWGNEFSIATAPK	light	2	y	11	1	20120723_377_hPTP_All_Round_cutoff_95	1
721.861	424.265	ATX-2.NWGNEFSIATAPK.2.heavy	24.4	ATX-2	ATX-2.NWGNEFSIATAPK.2.y4.1.heavy	NWGNEFSIATAPK	heavy	2	y	4	1	20120723_377_hPTP_All_Round_cutoff_95	4
721.861	495.302	ATX-2.NWGNEFSIATAPK.2.heavy	24.4	ATX-2	ATX-2.NWGNEFSIATAPK.2.y5.1.heavy	NWGNEFSIATAPK	heavy	2	y	5	1	20120723_377_hPTP_All_Round_cutoff_95	3
721.861	695.418	ATX-2.NWGNEFSIATAPK.2.heavy	24.4	ATX-2	ATX-2.NWGNEFSIATAPK.2.y7.1.heavy	NWGNEFSIATAPK	heavy	2	y	7	1	20120723_377_hPTP_All_Round_cutoff_95	5
721.861	842.486	ATX-2.NWGNEFSIATAPK.2.heavy	24.4	ATX-2	ATX-2.NWGNEFSIATAPK.2.y8.1.heavy	NWGNEFSIATAPK	heavy	2	y	8	1	20120723_377_hPTP_All_Round_cutoff_95	2
721.861	1142.59	ATX-2.NWGNEFSIATAPK.2.heavy	24.4	ATX-2	ATX-2.NWGNEFSIATAPK.2.y11.1.heavy	NWGNEFSIATAPK	heavy	2	y	11	1	20120723_377_hPTP_All_Round_cutoff_95	1
999.513	629.325	CDC-42.NVFDEAILAALDPPQQEK.2.light	32.9	CDC-42	CDC-42.NVFDEAILAALDPPQQEK.2.y5.1.light	NVFDEAILAALDPPQQEK	light	2	y	5	1	20120723_377_hPTP_All_Round_cutoff_95	2
999.513	726.378	CDC-42.NVFDEAILAALDPPQQEK.2.light	32.9	CDC-42	CDC-42.NVFDEAILAALDPPQQEK.2.y6.1.light	NVFDEAILAALDPPQQEK	light	2	y	6	1	20120723_377_hPTP_All_Round_cutoff_95	1
999.513	841.405	CDC-42.NVFDEAILAALDPPQQEK.2.light	32.9	CDC-42	CDC-42.NVFDEAILAALDPPQQEK.2.y7.1.light	NVFDEAILAALDPPQQEK	light	2	y	7	1	20120723_377_hPTP_All_Round_cutoff_95	5
999.513	1025.53	CDC-42.NVFDEAILAALDPPQQEK.2.light	32.9	CDC-42	CDC-42.NVFDEAILAALDPPQQEK.2.y9.1.light	NVFDEAILAALDPPQQEK	light	2	y	9	1	20120723_377_hPTP_All_Round_cutoff_95	3
999.513	1096.56	CDC-42.NVFDEAILAALDPPQQEK.2.light	32.9	CDC-42	CDC-42.NVFDEAILAALDPPQQEK.2.y10.1.light	NVFDEAILAALDPPQQEK	light	2	y	10	1	20120723_377_hPTP_All_Round_cutoff_95	4
1003.52	637.34	CDC-42.NVFDEAILAALDPPQQEK.2.heavy	32.9	CDC-42	CDC-42.NVFDEAILAALDPPQQEK.2.y5.1.heavy	NVFDEAILAALDPPQQEK	heavy	2	y	5	1	20120723_377_hPTP_All_Round_cutoff_95	2
1003.52	734.392	CDC-42.NVFDEAILAALDPPQQEK.2.heavy	32.9	CDC-42	CDC-42.NVFDEAILAALDPPQQEK.2.y6.1.heavy	NVFDEAILAALDPPQQEK	heavy	2	y	6	1	20120723_377_hPTP_All_Round_cutoff_95	1
1003.52	849.419	CDC-42.NVFDEAILAALDPPQQEK.2.heavy	32.9	CDC-42	CDC-42.NVFDEAILAALDPPQQEK.2.y7.1.heavy	NVFDEAILAALDPPQQEK	heavy	2	y	7	1	20120723_377_hPTP_All_Round_cutoff_95	5
1003.52	1033.54	CDC-42.NVFDEAILAALDPPQQEK.2.heavy	32.9	CDC-42	CDC-42.NVFDEAILAALDPPQQEK.2.y9.1.heavy	NVFDEAILAALDPPQQEK	heavy	2	y	9	1	20120723_377_hPTP_All_Round_cutoff_95	3
1003.52	1104.58	CDC-42.NVFDEAILAALDPPQQEK.2.heavy	32.9	CDC-42	CDC-42.NVFDEAILAALDPPQQEK.2.y10.1.heavy	NVFDEAILAALDPPQQEK	heavy	2	y	10	1	20120723_377_hPTP_All_Round_cutoff_95	4
844.452	490.262	CDF-1.LSGVNSQNTIIATVDR.2.light	28.2	CDF-1	CDF-1.LSGVNSQNTIIATVDR.2.y4.1.light	LSGVNSQNTIIATVDR	light	2	y	4	1	20120723_377_hPTP_All_Round_cutoff_95	3
844.452	561.299	CDF-1.LSGVNSQNTIIATVDR.2.light	28.2	CDF-1	CDF-1.LSGVNSQNTIIATVDR.2.y5.1.light	LSGVNSQNTIIATVDR	light	2	y	5	1	20120723_377_hPTP_All_Round_cutoff_95	2
844.452	674.383	CDF-1.LSGVNSQNTIIATVDR.2.light	28.2	CDF-1	CDF-1.LSGVNSQNTIIATVDR.2.y6.1.light	LSGVNSQNTIIATVDR	light	2	y	6	1	20120723_377_hPTP_All_Round_cutoff_95	1
844.452	1002.56	CDF-1.LSGVNSQNTIIATVDR.2.light	28.2	CDF-1	CDF-1.LSGVNSQNTIIATVDR.2.y9.1.light	LSGVNSQNTIIATVDR	light	2	y	9	1	20120723_377_hPTP_All_Round_cutoff_95	4
844.452	1217.65	CDF-1.LSGVNSQNTIIATVDR.2.light	28.2	CDF-1	CDF-1.LSGVNSQNTIIATVDR.2.y11.1.light	LSGVNSQNTIIATVDR	light	2	y	11	1	20120723_377_hPTP_All_Round_cutoff_95	5
849.456	500.27	CDF-1.LSGVNSQNTIIATVDR.2.heavy	28.2	CDF-1	CDF-1.LSGVNSQNTIIATVDR.2.y4.1.heavy	LSGVNSQNTIIATVDR	heavy	2	y	4	1	20120723_377_hPTP_All_Round_cutoff_95	3
849.456	571.307	CDF-1.LSGVNSQNTIIATVDR.2.heavy	28.2	CDF-1	CDF-1.LSGVNSQNTIIATVDR.2.y5.1.heavy	LSGVNSQNTIIATVDR	heavy	2	y	5	1	20120723_377_hPTP_All_Round_cutoff_95	2
849.456	684.391	CDF-1.LSGVNSQNTIIATVDR.2.heavy	28.2	CDF-1	CDF-1.LSGVNSQNTIIATVDR.2.y6.1.heavy	LSGVNSQNTIIATVDR	heavy	2	y	6	1	20120723_377_hPTP_All_Round_cutoff_95	1
849.456	1012.57	CDF-1.LSGVNSQNTIIATVDR.2.heavy	28.2	CDF-1	CDF-1.LSGVNSQNTIIATVDR.2.y9.1.heavy	LSGVNSQNTIIATVDR	heavy	2	y	9	1	20120723_377_hPTP_All_Round_cutoff_95	4
849.456	1227.66	CDF-1.LSGVNSQNTIIATVDR.2.heavy	28.2	CDF-1	CDF-1.LSGVNSQNTIIATVDR.2.y11.1.heavy	LSGVNSQNTIIATVDR	heavy	2	y	11	1	20120723_377_hPTP_All_Round_cutoff_95	5
763.42	402.246	CED-12.NLNAIEQLVEVQR.2.light	25.8	CED-12	CED-12.NLNAIEQLVEVQR.2.y3.1.light	NLNAIEQLVEVQR	light	2	y	3	1	20120723_377_hPTP_All_Round_cutoff_95	4
763.42	531.289	CED-12.NLNAIEQLVEVQR.2.light	25.8	CED-12	CED-12.NLNAIEQLVEVQR.2.y4.1.light	NLNAIEQLVEVQR	light	2	y	4	1	20120723_377_hPTP_All_Round_cutoff_95	2
763.42	630.357	CED-12.NLNAIEQLVEVQR.2.light	25.8	CED-12	CED-12.NLNAIEQLVEVQR.2.y5.1.light	NLNAIEQLVEVQR	light	2	y	5	1	20120723_377_hPTP_All_Round_cutoff_95	3
763.42	1000.54	CED-12.NLNAIEQLVEVQR.2.light	25.8	CED-12	CED-12.NLNAIEQLVEVQR.2.y8.1.light	NLNAIEQLVEVQR	light	2	y	8	1	20120723_377_hPTP_All_Round_cutoff_95	1
763.42	1113.63	CED-12.NLNAIEQLVEVQR.2.light	25.8	CED-12	CED-12.NLNAIEQLVEVQR.2.y9.1.light	NLNAIEQLVEVQR	light	2	y	9	1	20120723_377_hPTP_All_Round_cutoff_95	5
768.424	412.254	CED-12.NLNAIEQLVEVQR.2.heavy	25.8	CED-12	CED-12.NLNAIEQLVEVQR.2.y3.1.heavy	NLNAIEQLVEVQR	heavy	2	y	3	1	20120723_377_hPTP_All_Round_cutoff_95	4
768.424	541.297	CED-12.NLNAIEQLVEVQR.2.heavy	25.8	CED-12	CED-12.NLNAIEQLVEVQR.2.y4.1.heavy	NLNAIEQLVEVQR	heavy	2	y	4	1	20120723_377_hPTP_All_Round_cutoff_95	2
768.424	640.365	CED-12.NLNAIEQLVEVQR.2.heavy	25.8	CED-12	CED-12.NLNAIEQLVEVQR.2.y5.1.heavy	NLNAIEQLVEVQR	heavy	2	y	5	1	20120723_377_hPTP_All_Round_cutoff_95	3
768.424	1010.55	CED-12.NLNAIEQLVEVQR.2.heavy	25.8	CED-12	CED-12.NLNAIEQLVEVQR.2.y8.1.heavy	NLNAIEQLVEVQR	heavy	2	y	8	1	20120723_377_hPTP_All_Round_cutoff_95	1
768.424	1123.63	CED-12.NLNAIEQLVEVQR.2.heavy	25.8	CED-12	CED-12.NLNAIEQLVEVQR.2.y9.1.heavy	NLNAIEQLVEVQR	heavy	2	y	9	1	20120723_377_hPTP_All_Round_cutoff_95	5
657.387	559.345	CED-6.ISIDNVIIADIK.2.light	22.6	CED-6	CED-6.ISIDNVIIADIK.2.y5.1.light	ISIDNVIIADIK	light	2	y	5	1	20120723_377_hPTP_All_Round_cutoff_95	3
657.387	672.429	CED-6.ISIDNVIIADIK.2.light	22.6	CED-6	CED-6.ISIDNVIIADIK.2.y6.1.light	ISIDNVIIADIK	light	2	y	6	1	20120723_377_hPTP_All_Round_cutoff_95	1
657.387	885.54	CED-6.ISIDNVIIADIK.2.light	22.6	CED-6	CED-6.ISIDNVIIADIK.2.y8.1.light	ISIDNVIIADIK	light	2	y	8	1	20120723_377_hPTP_All_Round_cutoff_95	4
657.387	1000.57	CED-6.ISIDNVIIADIK.2.light	22.6	CED-6	CED-6.ISIDNVIIADIK.2.y9.1.light	ISIDNVIIADIK	light	2	y	9	1	20120723_377_hPTP_All_Round_cutoff_95	2
657.387	1113.65	CED-6.ISIDNVIIADIK.2.light	22.6	CED-6	CED-6.ISIDNVIIADIK.2.y10.1.light	ISIDNVIIADIK	light	2	y	10	1	20120723_377_hPTP_All_Round_cutoff_95	5
661.394	567.359	CED-6.ISIDNVIIADIK.2.heavy	22.6	CED-6	CED-6.ISIDNVIIADIK.2.y5.1.heavy	ISIDNVIIADIK	heavy	2	y	5	1	20120723_377_hPTP_All_Round_cutoff_95	3
661.394	680.443	CED-6.ISIDNVIIADIK.2.heavy	22.6	CED-6	CED-6.ISIDNVIIADIK.2.y6.1.heavy	ISIDNVIIADIK	heavy	2	y	6	1	20120723_377_hPTP_All_Round_cutoff_95	1
661.394	893.555	CED-6.ISIDNVIIADIK.2.heavy	22.6	CED-6	CED-6.ISIDNVIIADIK.2.y8.1.heavy	ISIDNVIIADIK	heavy	2	y	8	1	20120723_377_hPTP_All_Round_cutoff_95	4
661.394	1008.58	CED-6.ISIDNVIIADIK.2.heavy	22.6	CED-6	CED-6.ISIDNVIIADIK.2.y9.1.heavy	ISIDNVIIADIK	heavy	2	y	9	1	20120723_377_hPTP_All_Round_cutoff_95	2
661.394	1121.67	CED-6.ISIDNVIIADIK.2.heavy	22.6	CED-6	CED-6.ISIDNVIIADIK.2.y10.1.heavy	ISIDNVIIADIK	heavy	2	y	10	1	20120723_377_hPTP_All_Round_cutoff_95	5
700.373	520.313	CED-7.GTVEDVFLESNFIKPIYK.3.light	28.9	CED-7	CED-7.GTVEDVFLESNFIKPIYK.3.y4.1.light	GTVEDVFLESNFIKPIYK	light	3	y	4	1	20120723_377_hPTP_All_Round_cutoff_95	1
700.373	648.408	CED-7.GTVEDVFLESNFIKPIYK.3.light	28.9	CED-7	CED-7.GTVEDVFLESNFIKPIYK.3.y5.1.light	GTVEDVFLESNFIKPIYK	light	3	y	5	1	20120723_377_hPTP_All_Round_cutoff_95	2
700.373	761.492	CED-7.GTVEDVFLESNFIKPIYK.3.light	28.9	CED-7	CED-7.GTVEDVFLESNFIKPIYK.3.y6.1.light	GTVEDVFLESNFIKPIYK	light	3	y	6	1	20120723_377_hPTP_All_Round_cutoff_95	4
700.373	908.56	CED-7.GTVEDVFLESNFIKPIYK.3.light	28.9	CED-7	CED-7.GTVEDVFLESNFIKPIYK.3.y7.1.light	GTVEDVFLESNFIKPIYK	light	3	y	7	1	20120723_377_hPTP_All_Round_cutoff_95	3
700.373	1109.64	CED-7.GTVEDVFLESNFIKPIYK.3.light	28.9	CED-7	CED-7.GTVEDVFLESNFIKPIYK.3.y9.1.light	GTVEDVFLESNFIKPIYK	light	3	y	9	1	20120723_377_hPTP_All_Round_cutoff_95	5
703.045	528.327	CED-7.GTVEDVFLESNFIKPIYK.3.heavy	28.9	CED-7	CED-7.GTVEDVFLESNFIKPIYK.3.y4.1.heavy	GTVEDVFLESNFIKPIYK	heavy	3	y	4	1	20120723_377_hPTP_All_Round_cutoff_95	1
703.045	656.422	CED-7.GTVEDVFLESNFIKPIYK.3.heavy	28.9	CED-7	CED-7.GTVEDVFLESNFIKPIYK.3.y5.1.heavy	GTVEDVFLESNFIKPIYK	heavy	3	y	5	1	20120723_377_hPTP_All_Round_cutoff_95	2
703.045	769.506	CED-7.GTVEDVFLESNFIKPIYK.3.heavy	28.9	CED-7	CED-7.GTVEDVFLESNFIKPIYK.3.y6.1.heavy	GTVEDVFLESNFIKPIYK	heavy	3	y	6	1	20120723_377_hPTP_All_Round_cutoff_95	4
703.045	916.575	CED-7.GTVEDVFLESNFIKPIYK.3.heavy	28.9	CED-7	CED-7.GTVEDVFLESNFIKPIYK.3.y7.1.heavy	GTVEDVFLESNFIKPIYK	heavy	3	y	7	1	20120723_377_hPTP_All_Round_cutoff_95	3
703.045	1117.65	CED-7.GTVEDVFLESNFIKPIYK.3.heavy	28.9	CED-7	CED-7.GTVEDVFLESNFIKPIYK.3.y9.1.heavy	GTVEDVFLESNFIKPIYK	heavy	3	y	9	1	20120723_377_hPTP_All_Round_cutoff_95	5
883.926	640.305	CNK-1.SDNINWGLNIQSSYR.2.light	29.4	CNK-1	CNK-1.SDNINWGLNIQSSYR.2.y5.1.light	SDNINWGLNIQSSYR	light	2	y	5	1	20120723_377_hPTP_All_Round_cutoff_95	3
883.926	753.389	CNK-1.SDNINWGLNIQSSYR.2.light	29.4	CNK-1	CNK-1.SDNINWGLNIQSSYR.2.y6.1.light	SDNINWGLNIQSSYR	light	2	y	6	1	20120723_377_hPTP_All_Round_cutoff_95	5
883.926	867.432	CNK-1.SDNINWGLNIQSSYR.2.light	29.4	CNK-1	CNK-1.SDNINWGLNIQSSYR.2.y7.1.light	SDNINWGLNIQSSYR	light	2	y	7	1	20120723_377_hPTP_All_Round_cutoff_95	2
883.926	1037.54	CNK-1.SDNINWGLNIQSSYR.2.light	29.4	CNK-1	CNK-1.SDNINWGLNIQSSYR.2.y9.1.light	SDNINWGLNIQSSYR	light	2	y	9	1	20120723_377_hPTP_All_Round_cutoff_95	1
883.926	1223.62	CNK-1.SDNINWGLNIQSSYR.2.light	29.4	CNK-1	CNK-1.SDNINWGLNIQSSYR.2.y10.1.light	SDNINWGLNIQSSYR	light	2	y	10	1	20120723_377_hPTP_All_Round_cutoff_95	4
888.931	650.313	CNK-1.SDNINWGLNIQSSYR.2.heavy	29.4	CNK-1	CNK-1.SDNINWGLNIQSSYR.2.y5.1.heavy	SDNINWGLNIQSSYR	heavy	2	y	5	1	20120723_377_hPTP_All_Round_cutoff_95	3
888.931	763.397	CNK-1.SDNINWGLNIQSSYR.2.heavy	29.4	CNK-1	CNK-1.SDNINWGLNIQSSYR.2.y6.1.heavy	SDNINWGLNIQSSYR	heavy	2	y	6	1	20120723_377_hPTP_All_Round_cutoff_95	5
888.931	877.44	CNK-1.SDNINWGLNIQSSYR.2.heavy	29.4	CNK-1	CNK-1.SDNINWGLNIQSSYR.2.y7.1.heavy	SDNINWGLNIQSSYR	heavy	2	y	7	1	20120723_377_hPTP_All_Round_cutoff_95	2
888.931	1047.55	CNK-1.SDNINWGLNIQSSYR.2.heavy	29.4	CNK-1	CNK-1.SDNINWGLNIQSSYR.2.y9.1.heavy	SDNINWGLNIQSSYR	heavy	2	y	9	1	20120723_377_hPTP_All_Round_cutoff_95	1
888.931	1233.63	CNK-1.SDNINWGLNIQSSYR.2.heavy	29.4	CNK-1	CNK-1.SDNINWGLNIQSSYR.2.y10.1.heavy	SDNINWGLNIQSSYR	heavy	2	y	10	1	20120723_377_hPTP_All_Round_cutoff_95	4
530.805	402.235	CPS-6.VALFEVTPGK.2.light	18.8	CPS-6	CPS-6.VALFEVTPGK.2.y4.1.light	VALFEVTPGK	light	2	y	4	1	20120723_377_hPTP_All_Round_cutoff_95	4
530.805	630.346	CPS-6.VALFEVTPGK.2.light	18.8	CPS-6	CPS-6.VALFEVTPGK.2.y6.1.light	VALFEVTPGK	light	2	y	6	1	20120723_377_hPTP_All_Round_cutoff_95	2
530.805	777.414	CPS-6.VALFEVTPGK.2.light	18.8	CPS-6	CPS-6.VALFEVTPGK.2.y7.1.light	VALFEVTPGK	light	2	y	7	1	20120723_377_hPTP_All_Round_cutoff_95	1
530.805	890.498	CPS-6.VALFEVTPGK.2.light	18.8	CPS-6	CPS-6.VALFEVTPGK.2.y8.1.light	VALFEVTPGK	light	2	y	8	1	20120723_377_hPTP_All_Round_cutoff_95	3
530.805	961.535	CPS-6.VALFEVTPGK.2.light	18.8	CPS-6	CPS-6.VALFEVTPGK.2.y9.1.light	VALFEVTPGK	light	2	y	9	1	20120723_377_hPTP_All_Round_cutoff_95	5
534.813	410.249	CPS-6.VALFEVTPGK.2.heavy	18.8	CPS-6	CPS-6.VALFEVTPGK.2.y4.1.heavy	VALFEVTPGK	heavy	2	y	4	1	20120723_377_hPTP_All_Round_cutoff_95	4
534.813	638.36	CPS-6.VALFEVTPGK.2.heavy	18.8	CPS-6	CPS-6.VALFEVTPGK.2.y6.1.heavy	VALFEVTPGK	heavy	2	y	6	1	20120723_377_hPTP_All_Round_cutoff_95	2
534.813	785.428	CPS-6.VALFEVTPGK.2.heavy	18.8	CPS-6	CPS-6.VALFEVTPGK.2.y7.1.heavy	VALFEVTPGK	heavy	2	y	7	1	20120723_377_hPTP_All_Round_cutoff_95	1
534.813	898.512	CPS-6.VALFEVTPGK.2.heavy	18.8	CPS-6	CPS-6.VALFEVTPGK.2.y8.1.heavy	VALFEVTPGK	heavy	2	y	8	1	20120723_377_hPTP_All_Round_cutoff_95	3
534.813	969.55	CPS-6.VALFEVTPGK.2.heavy	18.8	CPS-6	CPS-6.VALFEVTPGK.2.y9.1.heavy	VALFEVTPGK	heavy	2	y	9	1	20120723_377_hPTP_All_Round_cutoff_95	5
441.763	317.218	CRN-1.HFLAPVAK.2.light	16.2	CRN-1	CRN-1.HFLAPVAK.2.y3.1.light	HFLAPVAK	light	2	y	3	1	20120723_377_hPTP_All_Round_cutoff_95	6
441.763	414.271	CRN-1.HFLAPVAK.2.light	16.2	CRN-1	CRN-1.HFLAPVAK.2.y4.1.light	HFLAPVAK	light	2	y	4	1	20120723_377_hPTP_All_Round_cutoff_95	4
441.763	485.308	CRN-1.HFLAPVAK.2.light	16.2	CRN-1	CRN-1.HFLAPVAK.2.y5.1.light	HFLAPVAK	light	2	y	5	1	20120723_377_hPTP_All_Round_cutoff_95	5
441.763	598.392	CRN-1.HFLAPVAK.2.light	16.2	CRN-1	CRN-1.HFLAPVAK.2.y6.1.light	HFLAPVAK	light	2	y	6	1	20120723_377_hPTP_All_Round_cutoff_95	1
441.763	745.461	CRN-1.HFLAPVAK.2.light	16.2	CRN-1	CRN-1.HFLAPVAK.2.y7.1.light	HFLAPVAK	light	2	y	7	1	20120723_377_hPTP_All_Round_cutoff_95	2
445.771	325.233	CRN-1.HFLAPVAK.2.heavy	16.2	CRN-1	CRN-1.HFLAPVAK.2.y3.1.heavy	HFLAPVAK	heavy	2	y	3	1	20120723_377_hPTP_All_Round_cutoff_95	6
445.771	422.285	CRN-1.HFLAPVAK.2.heavy	16.2	CRN-1	CRN-1.HFLAPVAK.2.y4.1.heavy	HFLAPVAK	heavy	2	y	4	1	20120723_377_hPTP_All_Round_cutoff_95	4
445.771	493.322	CRN-1.HFLAPVAK.2.heavy	16.2	CRN-1	CRN-1.HFLAPVAK.2.y5.1.heavy	HFLAPVAK	heavy	2	y	5	1	20120723_377_hPTP_All_Round_cutoff_95	5
445.771	606.406	CRN-1.HFLAPVAK.2.heavy	16.2	CRN-1	CRN-1.HFLAPVAK.2.y6.1.heavy	HFLAPVAK	heavy	2	y	6	1	20120723_377_hPTP_All_Round_cutoff_95	1
445.771	753.475	CRN-1.HFLAPVAK.2.heavy	16.2	CRN-1	CRN-1.HFLAPVAK.2.y7.1.heavy	HFLAPVAK	heavy	2	y	7	1	20120723_377_hPTP_All_Round_cutoff_95	2
635.304	459.246	CYN-13.GFGYEGSIFHR.2.light	22	CYN-13	CYN-13.GFGYEGSIFHR.2.y3.1.light	GFGYEGSIFHR	light	2	y	3	1	20120723_377_hPTP_All_Round_cutoff_95	3
635.304	659.362	CYN-13.GFGYEGSIFHR.2.light	22	CYN-13	CYN-13.GFGYEGSIFHR.2.y5.1.light	GFGYEGSIFHR	light	2	y	5	1	20120723_377_hPTP_All_Round_cutoff_95	5
635.304	716.384	CYN-13.GFGYEGSIFHR.2.light	22	CYN-13	CYN-13.GFGYEGSIFHR.2.y6.1.light	GFGYEGSIFHR	light	2	y	6	1	20120723_377_hPTP_All_Round_cutoff_95	1
635.304	845.426	CYN-13.GFGYEGSIFHR.2.light	22	CYN-13	CYN-13.GFGYEGSIFHR.2.y7.1.light	GFGYEGSIFHR	light	2	y	7	1	20120723_377_hPTP_All_Round_cutoff_95	2
635.304	1065.51	CYN-13.GFGYEGSIFHR.2.light	22	CYN-13	CYN-13.GFGYEGSIFHR.2.y9.1.light	GFGYEGSIFHR	light	2	y	9	1	20120723_377_hPTP_All_Round_cutoff_95	4
640.308	469.255	CYN-13.GFGYEGSIFHR.2.heavy	22	CYN-13	CYN-13.GFGYEGSIFHR.2.y3.1.heavy	GFGYEGSIFHR	heavy	2	y	3	1	20120723_377_hPTP_All_Round_cutoff_95	3
640.308	669.371	CYN-13.GFGYEGSIFHR.2.heavy	22	CYN-13	CYN-13.GFGYEGSIFHR.2.y5.1.heavy	GFGYEGSIFHR	heavy	2	y	5	1	20120723_377_hPTP_All_Round_cutoff_95	5
640.308	726.392	CYN-13.GFGYEGSIFHR.2.heavy	22	CYN-13	CYN-13.GFGYEGSIFHR.2.y6.1.heavy	GFGYEGSIFHR	heavy	2	y	6	1	20120723_377_hPTP_All_Round_cutoff_95	1
640.308	855.435	CYN-13.GFGYEGSIFHR.2.heavy	22	CYN-13	CYN-13.GFGYEGSIFHR.2.y7.1.heavy	GFGYEGSIFHR	heavy	2	y	7	1	20120723_377_hPTP_All_Round_cutoff_95	2
640.308	1075.52	CYN-13.GFGYEGSIFHR.2.heavy	22	CYN-13	CYN-13.GFGYEGSIFHR.2.y9.1.heavy	GFGYEGSIFHR	heavy	2	y	9	1	20120723_377_hPTP_All_Round_cutoff_95	4
746.43	444.282	DPL-1.AQVNTPLQVPPVTK.2.light	25.3	DPL-1	DPL-1.AQVNTPLQVPPVTK.2.y4.1.light	AQVNTPLQVPPVTK	light	2	y	4	1	20120723_377_hPTP_All_Round_cutoff_95	5
746.43	541.334	DPL-1.AQVNTPLQVPPVTK.2.light	25.3	DPL-1	DPL-1.AQVNTPLQVPPVTK.2.y5.1.light	AQVNTPLQVPPVTK	light	2	y	5	1	20120723_377_hPTP_All_Round_cutoff_95	1
746.43	640.403	DPL-1.AQVNTPLQVPPVTK.2.light	25.3	DPL-1	DPL-1.AQVNTPLQVPPVTK.2.y6.1.light	AQVNTPLQVPPVTK	light	2	y	6	1	20120723_377_hPTP_All_Round_cutoff_95	3
746.43	978.598	DPL-1.AQVNTPLQVPPVTK.2.light	25.3	DPL-1	DPL-1.AQVNTPLQVPPVTK.2.y9.1.light	AQVNTPLQVPPVTK	light	2	y	9	1	20120723_377_hPTP_All_Round_cutoff_95	2
746.43	1193.69	DPL-1.AQVNTPLQVPPVTK.2.light	25.3	DPL-1	DPL-1.AQVNTPLQVPPVTK.2.y11.1.light	AQVNTPLQVPPVTK	light	2	y	11	1	20120723_377_hPTP_All_Round_cutoff_95	4
750.437	452.296	DPL-1.AQVNTPLQVPPVTK.2.heavy	25.3	DPL-1	DPL-1.AQVNTPLQVPPVTK.2.y4.1.heavy	AQVNTPLQVPPVTK	heavy	2	y	4	1	20120723_377_hPTP_All_Round_cutoff_95	5
750.437	549.349	DPL-1.AQVNTPLQVPPVTK.2.heavy	25.3	DPL-1	DPL-1.AQVNTPLQVPPVTK.2.y5.1.heavy	AQVNTPLQVPPVTK	heavy	2	y	5	1	20120723_377_hPTP_All_Round_cutoff_95	1
750.437	648.417	DPL-1.AQVNTPLQVPPVTK.2.heavy	25.3	DPL-1	DPL-1.AQVNTPLQVPPVTK.2.y6.1.heavy	AQVNTPLQVPPVTK	heavy	2	y	6	1	20120723_377_hPTP_All_Round_cutoff_95	3
750.437	986.612	DPL-1.AQVNTPLQVPPVTK.2.heavy	25.3	DPL-1	DPL-1.AQVNTPLQVPPVTK.2.y9.1.heavy	AQVNTPLQVPPVTK	heavy	2	y	9	1	20120723_377_hPTP_All_Round_cutoff_95	2
750.437	1201.7	DPL-1.AQVNTPLQVPPVTK.2.heavy	25.3	DPL-1	DPL-1.AQVNTPLQVPPVTK.2.y11.1.heavy	AQVNTPLQVPPVTK	heavy	2	y	11	1	20120723_377_hPTP_All_Round_cutoff_95	4
433.232	246.181	DPY-23.TSFFHVK.2.light	15.9	DPY-23	DPY-23.TSFFHVK.2.y2.1.light	TSFFHVK	light	2	y	2	1	20120723_377_hPTP_All_Round_cutoff_95	5
433.232	383.24	DPY-23.TSFFHVK.2.light	15.9	DPY-23	DPY-23.TSFFHVK.2.y3.1.light	TSFFHVK	light	2	y	3	1	20120723_377_hPTP_All_Round_cutoff_95	4
433.232	530.309	DPY-23.TSFFHVK.2.light	15.9	DPY-23	DPY-23.TSFFHVK.2.y4.1.light	TSFFHVK	light	2	y	4	1	20120723_377_hPTP_All_Round_cutoff_95	2
433.232	677.377	DPY-23.TSFFHVK.2.light	15.9	DPY-23	DPY-23.TSFFHVK.2.y5.1.light	TSFFHVK	light	2	y	5	1	20120723_377_hPTP_All_Round_cutoff_95	1
433.232	764.409	DPY-23.TSFFHVK.2.light	15.9	DPY-23	DPY-23.TSFFHVK.2.y6.1.light	TSFFHVK	light	2	y	6	1	20120723_377_hPTP_All_Round_cutoff_95	3
437.239	254.195	DPY-23.TSFFHVK.2.heavy	15.9	DPY-23	DPY-23.TSFFHVK.2.y2.1.heavy	TSFFHVK	heavy	2	y	2	1	20120723_377_hPTP_All_Round_cutoff_95	5
437.239	391.254	DPY-23.TSFFHVK.2.heavy	15.9	DPY-23	DPY-23.TSFFHVK.2.y3.1.heavy	TSFFHVK	heavy	2	y	3	1	20120723_377_hPTP_All_Round_cutoff_95	4
437.239	538.323	DPY-23.TSFFHVK.2.heavy	15.9	DPY-23	DPY-23.TSFFHVK.2.y4.1.heavy	TSFFHVK	heavy	2	y	4	1	20120723_377_hPTP_All_Round_cutoff_95	2
437.239	685.391	DPY-23.TSFFHVK.2.heavy	15.9	DPY-23	DPY-23.TSFFHVK.2.y5.1.heavy	TSFFHVK	heavy	2	y	5	1	20120723_377_hPTP_All_Round_cutoff_95	1
437.239	772.423	DPY-23.TSFFHVK.2.heavy	15.9	DPY-23	DPY-23.TSFFHVK.2.y6.1.heavy	TSFFHVK	heavy	2	y	6	1	20120723_377_hPTP_All_Round_cutoff_95	3
547.965	496.324	DSH-2.SINTDLTSVSQVHLK.3.light	23.1	DSH-2	DSH-2.SINTDLTSVSQVHLK.3.y4.1.light	SINTDLTSVSQVHLK	light	3	y	4	1	20120723_377_hPTP_All_Round_cutoff_95	6
547.965	711.415	DSH-2.SINTDLTSVSQVHLK.3.light	23.1	DSH-2	DSH-2.SINTDLTSVSQVHLK.3.y6.1.light	SINTDLTSVSQVHLK	light	3	y	6	1	20120723_377_hPTP_All_Round_cutoff_95	1
547.965	810.483	DSH-2.SINTDLTSVSQVHLK.3.light	23.1	DSH-2	DSH-2.SINTDLTSVSQVHLK.3.y7.1.light	SINTDLTSVSQVHLK	light	3	y	7	1	20120723_377_hPTP_All_Round_cutoff_95	5
547.965	897.515	DSH-2.SINTDLTSVSQVHLK.3.light	23.1	DSH-2	DSH-2.SINTDLTSVSQVHLK.3.y8.1.light	SINTDLTSVSQVHLK	light	3	y	8	1	20120723_377_hPTP_All_Round_cutoff_95	2
547.965	998.563	DSH-2.SINTDLTSVSQVHLK.3.light	23.1	DSH-2	DSH-2.SINTDLTSVSQVHLK.3.y9.1.light	SINTDLTSVSQVHLK	light	3	y	9	1	20120723_377_hPTP_All_Round_cutoff_95	4
550.636	504.338	DSH-2.SINTDLTSVSQVHLK.3.heavy	23.1	DSH-2	DSH-2.SINTDLTSVSQVHLK.3.y4.1.heavy	SINTDLTSVSQVHLK	heavy	3	y	4	1	20120723_377_hPTP_All_Round_cutoff_95	6
550.636	719.429	DSH-2.SINTDLTSVSQVHLK.3.heavy	23.1	DSH-2	DSH-2.SINTDLTSVSQVHLK.3.y6.1.heavy	SINTDLTSVSQVHLK	heavy	3	y	6	1	20120723_377_hPTP_All_Round_cutoff_95	1
550.636	818.497	DSH-2.SINTDLTSVSQVHLK.3.heavy	23.1	DSH-2	DSH-2.SINTDLTSVSQVHLK.3.y7.1.heavy	SINTDLTSVSQVHLK	heavy	3	y	7	1	20120723_377_hPTP_All_Round_cutoff_95	5
550.636	905.529	DSH-2.SINTDLTSVSQVHLK.3.heavy	23.1	DSH-2	DSH-2.SINTDLTSVSQVHLK.3.y8.1.heavy	SINTDLTSVSQVHLK	heavy	3	y	8	1	20120723_377_hPTP_All_Round_cutoff_95	2
550.636	1006.58	DSH-2.SINTDLTSVSQVHLK.3.heavy	23.1	DSH-2	DSH-2.SINTDLTSVSQVHLK.3.y9.1.heavy	SINTDLTSVSQVHLK	heavy	3	y	9	1	20120723_377_hPTP_All_Round_cutoff_95	4
652.362	568.345	DYN-1.VPTPSNGAPEIPARPQVPK.3.light	27.1	DYN-1	DYN-1.VPTPSNGAPEIPARPQVPK.3.y5.1.light	VPTPSNGAPEIPARPQVPK	light	3	y	5	1	20120723_377_hPTP_All_Round_cutoff_95	4
652.362	795.484	DYN-1.VPTPSNGAPEIPARPQVPK.3.light	27.1	DYN-1	DYN-1.VPTPSNGAPEIPARPQVPK.3.y7.1.light	VPTPSNGAPEIPARPQVPK	light	3	y	7	1	20120723_377_hPTP_All_Round_cutoff_95	5
652.362	892.536	DYN-1.VPTPSNGAPEIPARPQVPK.3.light	27.1	DYN-1	DYN-1.VPTPSNGAPEIPARPQVPK.3.y8.1.light	VPTPSNGAPEIPARPQVPK	light	3	y	8	1	20120723_377_hPTP_All_Round_cutoff_95	1
652.362	1005.62	DYN-1.VPTPSNGAPEIPARPQVPK.3.light	27.1	DYN-1	DYN-1.VPTPSNGAPEIPARPQVPK.3.y9.1.light	VPTPSNGAPEIPARPQVPK	light	3	y	9	1	20120723_377_hPTP_All_Round_cutoff_95	3
652.362	1231.72	DYN-1.VPTPSNGAPEIPARPQVPK.3.light	27.1	DYN-1	DYN-1.VPTPSNGAPEIPARPQVPK.3.y11.1.light	VPTPSNGAPEIPARPQVPK	light	3	y	11	1	20120723_377_hPTP_All_Round_cutoff_95	2
655.033	576.36	DYN-1.VPTPSNGAPEIPARPQVPK.3.heavy	27.1	DYN-1	DYN-1.VPTPSNGAPEIPARPQVPK.3.y5.1.heavy	VPTPSNGAPEIPARPQVPK	heavy	3	y	5	1	20120723_377_hPTP_All_Round_cutoff_95	4
655.033	803.498	DYN-1.VPTPSNGAPEIPARPQVPK.3.heavy	27.1	DYN-1	DYN-1.VPTPSNGAPEIPARPQVPK.3.y7.1.heavy	VPTPSNGAPEIPARPQVPK	heavy	3	y	7	1	20120723_377_hPTP_All_Round_cutoff_95	5
655.033	900.551	DYN-1.VPTPSNGAPEIPARPQVPK.3.heavy	27.1	DYN-1	DYN-1.VPTPSNGAPEIPARPQVPK.3.y8.1.heavy	VPTPSNGAPEIPARPQVPK	heavy	3	y	8	1	20120723_377_hPTP_All_Round_cutoff_95	1
655.033	1013.63	DYN-1.VPTPSNGAPEIPARPQVPK.3.heavy	27.1	DYN-1	DYN-1.VPTPSNGAPEIPARPQVPK.3.y9.1.heavy	VPTPSNGAPEIPARPQVPK	heavy	3	y	9	1	20120723_377_hPTP_All_Round_cutoff_95	3
655.033	1239.73	DYN-1.VPTPSNGAPEIPARPQVPK.3.heavy	27.1	DYN-1	DYN-1.VPTPSNGAPEIPARPQVPK.3.y11.1.heavy	VPTPSNGAPEIPARPQVPK	heavy	3	y	11	1	20120723_377_hPTP_All_Round_cutoff_95	2
611.804	506.272	ERM-1.AHDFVFYAPR.2.light	21.3	ERM-1	ERM-1.AHDFVFYAPR.2.y4.1.light	AHDFVFYAPR	light	2	y	4	1	20120723_377_hPTP_All_Round_cutoff_95	5
611.804	653.341	ERM-1.AHDFVFYAPR.2.light	21.3	ERM-1	ERM-1.AHDFVFYAPR.2.y5.1.light	AHDFVFYAPR	light	2	y	5	1	20120723_377_hPTP_All_Round_cutoff_95	3
611.804	752.409	ERM-1.AHDFVFYAPR.2.light	21.3	ERM-1	ERM-1.AHDFVFYAPR.2.y6.1.light	AHDFVFYAPR	light	2	y	6	1	20120723_377_hPTP_All_Round_cutoff_95	4
611.804	899.477	ERM-1.AHDFVFYAPR.2.light	21.3	ERM-1	ERM-1.AHDFVFYAPR.2.y7.1.light	AHDFVFYAPR	light	2	y	7	1	20120723_377_hPTP_All_Round_cutoff_95	2
611.804	1014.5	ERM-1.AHDFVFYAPR.2.light	21.3	ERM-1	ERM-1.AHDFVFYAPR.2.y8.1.light	AHDFVFYAPR	light	2	y	8	1	20120723_377_hPTP_All_Round_cutoff_95	1
616.808	516.28	ERM-1.AHDFVFYAPR.2.heavy	21.3	ERM-1	ERM-1.AHDFVFYAPR.2.y4.1.heavy	AHDFVFYAPR	heavy	2	y	4	1	20120723_377_hPTP_All_Round_cutoff_95	5
616.808	663.349	ERM-1.AHDFVFYAPR.2.heavy	21.3	ERM-1	ERM-1.AHDFVFYAPR.2.y5.1.heavy	AHDFVFYAPR	heavy	2	y	5	1	20120723_377_hPTP_All_Round_cutoff_95	3
616.808	762.417	ERM-1.AHDFVFYAPR.2.heavy	21.3	ERM-1	ERM-1.AHDFVFYAPR.2.y6.1.heavy	AHDFVFYAPR	heavy	2	y	6	1	20120723_377_hPTP_All_Round_cutoff_95	4
616.808	909.486	ERM-1.AHDFVFYAPR.2.heavy	21.3	ERM-1	ERM-1.AHDFVFYAPR.2.y7.1.heavy	AHDFVFYAPR	heavy	2	y	7	1	20120723_377_hPTP_All_Round_cutoff_95	2
616.808	1024.51	ERM-1.AHDFVFYAPR.2.heavy	21.3	ERM-1	ERM-1.AHDFVFYAPR.2.y8.1.heavy	AHDFVFYAPR	heavy	2	y	8	1	20120723_377_hPTP_All_Round_cutoff_95	1
673.029	459.293	ERM-1.LELAEAHNTIHSLEAQLK.3.light	27.9	ERM-1	ERM-1.LELAEAHNTIHSLEAQLK.3.y4.1.light	LELAEAHNTIHSLEAQLK	light	3	y	4	1	20120723_377_hPTP_All_Round_cutoff_95	1
673.029	588.335	ERM-1.LELAEAHNTIHSLEAQLK.3.light	27.9	ERM-1	ERM-1.LELAEAHNTIHSLEAQLK.3.y5.1.light	LELAEAHNTIHSLEAQLK	light	3	y	5	1	20120723_377_hPTP_All_Round_cutoff_95	5
673.029	701.419	ERM-1.LELAEAHNTIHSLEAQLK.3.light	27.9	ERM-1	ERM-1.LELAEAHNTIHSLEAQLK.3.y6.1.light	LELAEAHNTIHSLEAQLK	light	3	y	6	1	20120723_377_hPTP_All_Round_cutoff_95	4
673.029	788.451	ERM-1.LELAEAHNTIHSLEAQLK.3.light	27.9	ERM-1	ERM-1.LELAEAHNTIHSLEAQLK.3.y7.1.light	LELAEAHNTIHSLEAQLK	light	3	y	7	1	20120723_377_hPTP_All_Round_cutoff_95	2
673.029	925.51	ERM-1.LELAEAHNTIHSLEAQLK.3.light	27.9	ERM-1	ERM-1.LELAEAHNTIHSLEAQLK.3.y8.1.light	LELAEAHNTIHSLEAQLK	light	3	y	8	1	20120723_377_hPTP_All_Round_cutoff_95	3
675.7	467.307	ERM-1.LELAEAHNTIHSLEAQLK.3.heavy	27.9	ERM-1	ERM-1.LELAEAHNTIHSLEAQLK.3.y4.1.heavy	LELAEAHNTIHSLEAQLK	heavy	3	y	4	1	20120723_377_hPTP_All_Round_cutoff_95	1
675.7	596.349	ERM-1.LELAEAHNTIHSLEAQLK.3.heavy	27.9	ERM-1	ERM-1.LELAEAHNTIHSLEAQLK.3.y5.1.heavy	LELAEAHNTIHSLEAQLK	heavy	3	y	5	1	20120723_377_hPTP_All_Round_cutoff_95	5
675.7	709.433	ERM-1.LELAEAHNTIHSLEAQLK.3.heavy	27.9	ERM-1	ERM-1.LELAEAHNTIHSLEAQLK.3.y6.1.heavy	LELAEAHNTIHSLEAQLK	heavy	3	y	6	1	20120723_377_hPTP_All_Round_cutoff_95	4
675.7	796.465	ERM-1.LELAEAHNTIHSLEAQLK.3.heavy	27.9	ERM-1	ERM-1.LELAEAHNTIHSLEAQLK.3.y7.1.heavy	LELAEAHNTIHSLEAQLK	heavy	3	y	7	1	20120723_377_hPTP_All_Round_cutoff_95	2
675.7	933.524	ERM-1.LELAEAHNTIHSLEAQLK.3.heavy	27.9	ERM-1	ERM-1.LELAEAHNTIHSLEAQLK.3.y8.1.heavy	LELAEAHNTIHSLEAQLK	heavy	3	y	8	1	20120723_377_hPTP_All_Round_cutoff_95	3
821.931	864.457	RPOA-2.DAIIAHGTSFVLQDR.2.light	27.6	RPOA-2	RPOA-2.DAIIAHGTSFVLQDR.2.y7.1.light	DAIIAHGTSFVLQDR	light	2	y	7	1	20120723_377_hPTP_All_Round_cutoff_95	5
821.931	965.505	RPOA-2.DAIIAHGTSFVLQDR.2.light	27.6	RPOA-2	RPOA-2.DAIIAHGTSFVLQDR.2.y8.1.light	DAIIAHGTSFVLQDR	light	2	y	8	1	20120723_377_hPTP_All_Round_cutoff_95	4
821.931	1022.53	RPOA-2.DAIIAHGTSFVLQDR.2.light	27.6	RPOA-2	RPOA-2.DAIIAHGTSFVLQDR.2.y9.1.light	DAIIAHGTSFVLQDR	light	2	y	9	1	20120723_377_hPTP_All_Round_cutoff_95	1
821.931	1159.59	RPOA-2.DAIIAHGTSFVLQDR.2.light	27.6	RPOA-2	RPOA-2.DAIIAHGTSFVLQDR.2.y10.1.light	DAIIAHGTSFVLQDR	light	2	y	10	1	20120723_377_hPTP_All_Round_cutoff_95	2
821.931	1230.62	RPOA-2.DAIIAHGTSFVLQDR.2.light	27.6	RPOA-2	RPOA-2.DAIIAHGTSFVLQDR.2.y11.1.light	DAIIAHGTSFVLQDR	light	2	y	11	1	20120723_377_hPTP_All_Round_cutoff_95	3
826.935	874.466	RPOA-2.DAIIAHGTSFVLQDR.2.heavy	27.6	RPOA-2	RPOA-2.DAIIAHGTSFVLQDR.2.y7.1.heavy	DAIIAHGTSFVLQDR	heavy	2	y	7	1	20120723_377_hPTP_All_Round_cutoff_95	5
826.935	975.513	RPOA-2.DAIIAHGTSFVLQDR.2.heavy	27.6	RPOA-2	RPOA-2.DAIIAHGTSFVLQDR.2.y8.1.heavy	DAIIAHGTSFVLQDR	heavy	2	y	8	1	20120723_377_hPTP_All_Round_cutoff_95	4
826.935	1032.53	RPOA-2.DAIIAHGTSFVLQDR.2.heavy	27.6	RPOA-2	RPOA-2.DAIIAHGTSFVLQDR.2.y9.1.heavy	DAIIAHGTSFVLQDR	heavy	2	y	9	1	20120723_377_hPTP_All_Round_cutoff_95	1
826.935	1169.59	RPOA-2.DAIIAHGTSFVLQDR.2.heavy	27.6	RPOA-2	RPOA-2.DAIIAHGTSFVLQDR.2.y10.1.heavy	DAIIAHGTSFVLQDR	heavy	2	y	10	1	20120723_377_hPTP_All_Round_cutoff_95	2
826.935	1240.63	RPOA-2.DAIIAHGTSFVLQDR.2.heavy	27.6	RPOA-2	RPOA-2.DAIIAHGTSFVLQDR.2.y11.1.heavy	DAIIAHGTSFVLQDR	heavy	2	y	11	1	20120723_377_hPTP_All_Round_cutoff_95	3
631.361	458.309	RPOA-2.IPYTSEIALVR.2.light	21.8	RPOA-2	RPOA-2.IPYTSEIALVR.2.y4.1.light	IPYTSEIALVR	light	2	y	4	1	20120723_377_hPTP_All_Round_cutoff_95	4
631.361	787.467	RPOA-2.IPYTSEIALVR.2.light	21.8	RPOA-2	RPOA-2.IPYTSEIALVR.2.y7.1.light	IPYTSEIALVR	light	2	y	7	1	20120723_377_hPTP_All_Round_cutoff_95	3
631.361	888.515	RPOA-2.IPYTSEIALVR.2.light	21.8	RPOA-2	RPOA-2.IPYTSEIALVR.2.y8.1.light	IPYTSEIALVR	light	2	y	8	1	20120723_377_hPTP_All_Round_cutoff_95	1
631.361	1051.58	RPOA-2.IPYTSEIALVR.2.light	21.8	RPOA-2	RPOA-2.IPYTSEIALVR.2.y9.1.light	IPYTSEIALVR	light	2	y	9	1	20120723_377_hPTP_All_Round_cutoff_95	2
631.361	1148.63	RPOA-2.IPYTSEIALVR.2.light	21.8	RPOA-2	RPOA-2.IPYTSEIALVR.2.y10.1.light	IPYTSEIALVR	light	2	y	10	1	20120723_377_hPTP_All_Round_cutoff_95	5
636.365	468.317	RPOA-2.IPYTSEIALVR.2.heavy	21.8	RPOA-2	RPOA-2.IPYTSEIALVR.2.y4.1.heavy	IPYTSEIALVR	heavy	2	y	4	1	20120723_377_hPTP_All_Round_cutoff_95	4
636.365	797.475	RPOA-2.IPYTSEIALVR.2.heavy	21.8	RPOA-2	RPOA-2.IPYTSEIALVR.2.y7.1.heavy	IPYTSEIALVR	heavy	2	y	7	1	20120723_377_hPTP_All_Round_cutoff_95	3
636.365	898.523	RPOA-2.IPYTSEIALVR.2.heavy	21.8	RPOA-2	RPOA-2.IPYTSEIALVR.2.y8.1.heavy	IPYTSEIALVR	heavy	2	y	8	1	20120723_377_hPTP_All_Round_cutoff_95	1
636.365	1061.59	RPOA-2.IPYTSEIALVR.2.heavy	21.8	RPOA-2	RPOA-2.IPYTSEIALVR.2.y9.1.heavy	IPYTSEIALVR	heavy	2	y	9	1	20120723_377_hPTP_All_Round_cutoff_95	2
636.365	1158.64	RPOA-2.IPYTSEIALVR.2.heavy	21.8	RPOA-2	RPOA-2.IPYTSEIALVR.2.y10.1.heavy	IPYTSEIALVR	heavy	2	y	10	1	20120723_377_hPTP_All_Round_cutoff_95	5
954.994	505.237	RPOA-2.NIQTQYPGIYILSDAGR.2.light	31.6	RPOA-2	RPOA-2.NIQTQYPGIYILSDAGR.2.y5.1.light	NIQTQYPGIYILSDAGR	light	2	y	5	1	20120723_377_hPTP_All_Round_cutoff_95	4
954.994	618.321	RPOA-2.NIQTQYPGIYILSDAGR.2.light	31.6	RPOA-2	RPOA-2.NIQTQYPGIYILSDAGR.2.y6.1.light	NIQTQYPGIYILSDAGR	light	2	y	6	1	20120723_377_hPTP_All_Round_cutoff_95	5
954.994	894.468	RPOA-2.NIQTQYPGIYILSDAGR.2.light	31.6	RPOA-2	RPOA-2.NIQTQYPGIYILSDAGR.2.y8.1.light	NIQTQYPGIYILSDAGR	light	2	y	8	1	20120723_377_hPTP_All_Round_cutoff_95	3
954.994	1161.63	RPOA-2.NIQTQYPGIYILSDAGR.2.light	31.6	RPOA-2	RPOA-2.NIQTQYPGIYILSDAGR.2.y11.1.light	NIQTQYPGIYILSDAGR	light	2	y	11	1	20120723_377_hPTP_All_Round_cutoff_95	1
954.994	1324.69	RPOA-2.NIQTQYPGIYILSDAGR.2.light	31.6	RPOA-2	RPOA-2.NIQTQYPGIYILSDAGR.2.y12.1.light	NIQTQYPGIYILSDAGR	light	2	y	12	1	20120723_377_hPTP_All_Round_cutoff_95	2
959.998	515.245	RPOA-2.NIQTQYPGIYILSDAGR.2.heavy	31.6	RPOA-2	RPOA-2.NIQTQYPGIYILSDAGR.2.y5.1.heavy	NIQTQYPGIYILSDAGR	heavy	2	y	5	1	20120723_377_hPTP_All_Round_cutoff_95	4
959.998	628.329	RPOA-2.NIQTQYPGIYILSDAGR.2.heavy	31.6	RPOA-2	RPOA-2.NIQTQYPGIYILSDAGR.2.y6.1.heavy	NIQTQYPGIYILSDAGR	heavy	2	y	6	1	20120723_377_hPTP_All_Round_cutoff_95	5
959.998	904.476	RPOA-2.NIQTQYPGIYILSDAGR.2.heavy	31.6	RPOA-2	RPOA-2.NIQTQYPGIYILSDAGR.2.y8.1.heavy	NIQTQYPGIYILSDAGR	heavy	2	y	8	1	20120723_377_hPTP_All_Round_cutoff_95	3
959.998	1171.63	RPOA-2.NIQTQYPGIYILSDAGR.2.heavy	31.6	RPOA-2	RPOA-2.NIQTQYPGIYILSDAGR.2.y11.1.heavy	NIQTQYPGIYILSDAGR	heavy	2	y	11	1	20120723_377_hPTP_All_Round_cutoff_95	1
959.998	1334.7	RPOA-2.NIQTQYPGIYILSDAGR.2.heavy	31.6	RPOA-2	RPOA-2.NIQTQYPGIYILSDAGR.2.y12.1.heavy	NIQTQYPGIYILSDAGR	heavy	2	y	12	1	20120723_377_hPTP_All_Round_cutoff_95	2
1042.03	476.225	GAP-2.NSTLLRPSVVNVPDDWDR.2.light	34.2	GAP-2	GAP-2.NSTLLRPSVVNVPDDWDR.2.y3.1.light	NSTLLRPSVVNVPDDWDR	light	2	y	3	1	20120723_377_hPTP_All_Round_cutoff_95	1
1042.03	591.252	GAP-2.NSTLLRPSVVNVPDDWDR.2.light	34.2	GAP-2	GAP-2.NSTLLRPSVVNVPDDWDR.2.y4.1.light	NSTLLRPSVVNVPDDWDR	light	2	y	4	1	20120723_377_hPTP_All_Round_cutoff_95	2
1042.03	803.332	GAP-2.NSTLLRPSVVNVPDDWDR.2.light	34.2	GAP-2	GAP-2.NSTLLRPSVVNVPDDWDR.2.y6.1.light	NSTLLRPSVVNVPDDWDR	light	2	y	6	1	20120723_377_hPTP_All_Round_cutoff_95	5
1042.03	1115.51	GAP-2.NSTLLRPSVVNVPDDWDR.2.light	34.2	GAP-2	GAP-2.NSTLLRPSVVNVPDDWDR.2.y9.1.light	NSTLLRPSVVNVPDDWDR	light	2	y	9	1	20120723_377_hPTP_All_Round_cutoff_95	3
1042.03	1398.66	GAP-2.NSTLLRPSVVNVPDDWDR.2.light	34.2	GAP-2	GAP-2.NSTLLRPSVVNVPDDWDR.2.y12.1.light	NSTLLRPSVVNVPDDWDR	light	2	y	12	1	20120723_377_hPTP_All_Round_cutoff_95	4
1047.04	486.233	GAP-2.NSTLLRPSVVNVPDDWDR.2.heavy	34.2	GAP-2	GAP-2.NSTLLRPSVVNVPDDWDR.2.y3.1.heavy	NSTLLRPSVVNVPDDWDR	heavy	2	y	3	1	20120723_377_hPTP_All_Round_cutoff_95	1
1047.04	601.26	GAP-2.NSTLLRPSVVNVPDDWDR.2.heavy	34.2	GAP-2	GAP-2.NSTLLRPSVVNVPDDWDR.2.y4.1.heavy	NSTLLRPSVVNVPDDWDR	heavy	2	y	4	1	20120723_377_hPTP_All_Round_cutoff_95	2
1047.04	813.34	GAP-2.NSTLLRPSVVNVPDDWDR.2.heavy	34.2	GAP-2	GAP-2.NSTLLRPSVVNVPDDWDR.2.y6.1.heavy	NSTLLRPSVVNVPDDWDR	heavy	2	y	6	1	20120723_377_hPTP_All_Round_cutoff_95	5
1047.04	1125.52	GAP-2.NSTLLRPSVVNVPDDWDR.2.heavy	34.2	GAP-2	GAP-2.NSTLLRPSVVNVPDDWDR.2.y9.1.heavy	NSTLLRPSVVNVPDDWDR	heavy	2	y	9	1	20120723_377_hPTP_All_Round_cutoff_95	3
1047.04	1408.67	GAP-2.NSTLLRPSVVNVPDDWDR.2.heavy	34.2	GAP-2	GAP-2.NSTLLRPSVVNVPDDWDR.2.y12.1.heavy	NSTLLRPSVVNVPDDWDR	heavy	2	y	12	1	20120723_377_hPTP_All_Round_cutoff_95	4
669.359	416.287	GSP-2.GVSFTFGPEVVAK.2.light	23	GSP-2	GSP-2.GVSFTFGPEVVAK.2.y4.1.light	GVSFTFGPEVVAK	light	2	y	4	1	20120723_377_hPTP_All_Round_cutoff_95	5
669.359	642.382	GSP-2.GVSFTFGPEVVAK.2.light	23	GSP-2	GSP-2.GVSFTFGPEVVAK.2.y6.1.light	GVSFTFGPEVVAK	light	2	y	6	1	20120723_377_hPTP_All_Round_cutoff_95	4
669.359	699.404	GSP-2.GVSFTFGPEVVAK.2.light	23	GSP-2	GSP-2.GVSFTFGPEVVAK.2.y7.1.light	GVSFTFGPEVVAK	light	2	y	7	1	20120723_377_hPTP_All_Round_cutoff_95	1
669.359	846.472	GSP-2.GVSFTFGPEVVAK.2.light	23	GSP-2	GSP-2.GVSFTFGPEVVAK.2.y8.1.light	GVSFTFGPEVVAK	light	2	y	8	1	20120723_377_hPTP_All_Round_cutoff_95	2
669.359	947.52	GSP-2.GVSFTFGPEVVAK.2.light	23	GSP-2	GSP-2.GVSFTFGPEVVAK.2.y9.1.light	GVSFTFGPEVVAK	light	2	y	9	1	20120723_377_hPTP_All_Round_cutoff_95	3
673.366	424.301	GSP-2.GVSFTFGPEVVAK.2.heavy	23	GSP-2	GSP-2.GVSFTFGPEVVAK.2.y4.1.heavy	GVSFTFGPEVVAK	heavy	2	y	4	1	20120723_377_hPTP_All_Round_cutoff_95	5
673.366	650.396	GSP-2.GVSFTFGPEVVAK.2.heavy	23	GSP-2	GSP-2.GVSFTFGPEVVAK.2.y6.1.heavy	GVSFTFGPEVVAK	heavy	2	y	6	1	20120723_377_hPTP_All_Round_cutoff_95	4
673.366	707.418	GSP-2.GVSFTFGPEVVAK.2.heavy	23	GSP-2	GSP-2.GVSFTFGPEVVAK.2.y7.1.heavy	GVSFTFGPEVVAK	heavy	2	y	7	1	20120723_377_hPTP_All_Round_cutoff_95	1
673.366	854.486	GSP-2.GVSFTFGPEVVAK.2.heavy	23	GSP-2	GSP-2.GVSFTFGPEVVAK.2.y8.1.heavy	GVSFTFGPEVVAK	heavy	2	y	8	1	20120723_377_hPTP_All_Round_cutoff_95	2
673.366	955.534	GSP-2.GVSFTFGPEVVAK.2.heavy	23	GSP-2	GSP-2.GVSFTFGPEVVAK.2.y9.1.heavy	GVSFTFGPEVVAK	heavy	2	y	9	1	20120723_377_hPTP_All_Round_cutoff_95	3
925.476	574.32	KSR-1.AGYSNLPQFGAGIAQDIK.2.light	30.7	KSR-1	KSR-1.AGYSNLPQFGAGIAQDIK.2.y5.1.light	AGYSNLPQFGAGIAQDIK	light	2	y	5	1	20120723_377_hPTP_All_Round_cutoff_95	3
925.476	744.425	KSR-1.AGYSNLPQFGAGIAQDIK.2.light	30.7	KSR-1	KSR-1.AGYSNLPQFGAGIAQDIK.2.y7.1.light	AGYSNLPQFGAGIAQDIK	light	2	y	7	1	20120723_377_hPTP_All_Round_cutoff_95	4
925.476	872.484	KSR-1.AGYSNLPQFGAGIAQDIK.2.light	30.7	KSR-1	KSR-1.AGYSNLPQFGAGIAQDIK.2.y9.1.light	AGYSNLPQFGAGIAQDIK	light	2	y	9	1	20120723_377_hPTP_All_Round_cutoff_95	2
925.476	1019.55	KSR-1.AGYSNLPQFGAGIAQDIK.2.light	30.7	KSR-1	KSR-1.AGYSNLPQFGAGIAQDIK.2.y10.1.light	AGYSNLPQFGAGIAQDIK	light	2	y	10	1	20120723_377_hPTP_All_Round_cutoff_95	5
925.476	1244.66	KSR-1.AGYSNLPQFGAGIAQDIK.2.light	30.7	KSR-1	KSR-1.AGYSNLPQFGAGIAQDIK.2.y12.1.light	AGYSNLPQFGAGIAQDIK	light	2	y	12	1	20120723_377_hPTP_All_Round_cutoff_95	1
929.483	582.334	KSR-1.AGYSNLPQFGAGIAQDIK.2.heavy	30.7	KSR-1	KSR-1.AGYSNLPQFGAGIAQDIK.2.y5.1.heavy	AGYSNLPQFGAGIAQDIK	heavy	2	y	5	1	20120723_377_hPTP_All_Round_cutoff_95	3
929.483	752.439	KSR-1.AGYSNLPQFGAGIAQDIK.2.heavy	30.7	KSR-1	KSR-1.AGYSNLPQFGAGIAQDIK.2.y7.1.heavy	AGYSNLPQFGAGIAQDIK	heavy	2	y	7	1	20120723_377_hPTP_All_Round_cutoff_95	4
929.483	880.498	KSR-1.AGYSNLPQFGAGIAQDIK.2.heavy	30.7	KSR-1	KSR-1.AGYSNLPQFGAGIAQDIK.2.y9.1.heavy	AGYSNLPQFGAGIAQDIK	heavy	2	y	9	1	20120723_377_hPTP_All_Round_cutoff_95	2
929.483	1027.57	KSR-1.AGYSNLPQFGAGIAQDIK.2.heavy	30.7	KSR-1	KSR-1.AGYSNLPQFGAGIAQDIK.2.y10.1.heavy	AGYSNLPQFGAGIAQDIK	heavy	2	y	10	1	20120723_377_hPTP_All_Round_cutoff_95	5
929.483	1252.68	KSR-1.AGYSNLPQFGAGIAQDIK.2.heavy	30.7	KSR-1	KSR-1.AGYSNLPQFGAGIAQDIK.2.y12.1.heavy	AGYSNLPQFGAGIAQDIK	heavy	2	y	12	1	20120723_377_hPTP_All_Round_cutoff_95	1
753.883	551.319	LET-23.FNHVEITDFGLSK.2.light	25.5	LET-23	LET-23.FNHVEITDFGLSK.2.y5.1.light	FNHVEITDFGLSK	light	2	y	5	1	20120723_377_hPTP_All_Round_cutoff_95	1
753.883	767.393	LET-23.FNHVEITDFGLSK.2.light	25.5	LET-23	LET-23.FNHVEITDFGLSK.2.y7.1.light	FNHVEITDFGLSK	light	2	y	7	1	20120723_377_hPTP_All_Round_cutoff_95	4
753.883	880.477	LET-23.FNHVEITDFGLSK.2.light	25.5	LET-23	LET-23.FNHVEITDFGLSK.2.y8.1.light	FNHVEITDFGLSK	light	2	y	8	1	20120723_377_hPTP_All_Round_cutoff_95	5
753.883	1009.52	LET-23.FNHVEITDFGLSK.2.light	25.5	LET-23	LET-23.FNHVEITDFGLSK.2.y9.1.light	FNHVEITDFGLSK	light	2	y	9	1	20120723_377_hPTP_All_Round_cutoff_95	2
753.883	1108.59	LET-23.FNHVEITDFGLSK.2.light	25.5	LET-23	LET-23.FNHVEITDFGLSK.2.y10.1.light	FNHVEITDFGLSK	light	2	y	10	1	20120723_377_hPTP_All_Round_cutoff_95	3
757.89	559.333	LET-23.FNHVEITDFGLSK.2.heavy	25.5	LET-23	LET-23.FNHVEITDFGLSK.2.y5.1.heavy	FNHVEITDFGLSK	heavy	2	y	5	1	20120723_377_hPTP_All_Round_cutoff_95	1
757.89	775.408	LET-23.FNHVEITDFGLSK.2.heavy	25.5	LET-23	LET-23.FNHVEITDFGLSK.2.y7.1.heavy	FNHVEITDFGLSK	heavy	2	y	7	1	20120723_377_hPTP_All_Round_cutoff_95	4
757.89	888.492	LET-23.FNHVEITDFGLSK.2.heavy	25.5	LET-23	LET-23.FNHVEITDFGLSK.2.y8.1.heavy	FNHVEITDFGLSK	heavy	2	y	8	1	20120723_377_hPTP_All_Round_cutoff_95	5
757.89	1017.53	LET-23.FNHVEITDFGLSK.2.heavy	25.5	LET-23	LET-23.FNHVEITDFGLSK.2.y9.1.heavy	FNHVEITDFGLSK	heavy	2	y	9	1	20120723_377_hPTP_All_Round_cutoff_95	2
757.89	1116.6	LET-23.FNHVEITDFGLSK.2.heavy	25.5	LET-23	LET-23.FNHVEITDFGLSK.2.y10.1.heavy	FNHVEITDFGLSK	heavy	2	y	10	1	20120723_377_hPTP_All_Round_cutoff_95	3
782.381	614.326	LET-418.FQANFNDIINDPR.2.light	26.4	LET-418	LET-418.FQANFNDIINDPR.2.y5.1.light	FQANFNDIINDPR	light	2	y	5	1	20120723_377_hPTP_All_Round_cutoff_95	1
782.381	727.41	LET-418.FQANFNDIINDPR.2.light	26.4	LET-418	LET-418.FQANFNDIINDPR.2.y6.1.light	FQANFNDIINDPR	light	2	y	6	1	20120723_377_hPTP_All_Round_cutoff_95	4
782.381	956.48	LET-418.FQANFNDIINDPR.2.light	26.4	LET-418	LET-418.FQANFNDIINDPR.2.y8.1.light	FQANFNDIINDPR	light	2	y	8	1	20120723_377_hPTP_All_Round_cutoff_95	2
782.381	1103.55	LET-418.FQANFNDIINDPR.2.light	26.4	LET-418	LET-418.FQANFNDIINDPR.2.y9.1.light	FQANFNDIINDPR	light	2	y	9	1	20120723_377_hPTP_All_Round_cutoff_95	5
782.381	1288.63	LET-418.FQANFNDIINDPR.2.light	26.4	LET-418	LET-418.FQANFNDIINDPR.2.y11.1.light	FQANFNDIINDPR	light	2	y	11	1	20120723_377_hPTP_All_Round_cutoff_95	3
787.385	624.334	LET-418.FQANFNDIINDPR.2.heavy	26.4	LET-418	LET-418.FQANFNDIINDPR.2.y5.1.heavy	FQANFNDIINDPR	heavy	2	y	5	1	20120723_377_hPTP_All_Round_cutoff_95	1
787.385	737.418	LET-418.FQANFNDIINDPR.2.heavy	26.4	LET-418	LET-418.FQANFNDIINDPR.2.y6.1.heavy	FQANFNDIINDPR	heavy	2	y	6	1	20120723_377_hPTP_All_Round_cutoff_95	4
787.385	966.488	LET-418.FQANFNDIINDPR.2.heavy	26.4	LET-418	LET-418.FQANFNDIINDPR.2.y8.1.heavy	FQANFNDIINDPR	heavy	2	y	8	1	20120723_377_hPTP_All_Round_cutoff_95	2
787.385	1113.56	LET-418.FQANFNDIINDPR.2.heavy	26.4	LET-418	LET-418.FQANFNDIINDPR.2.y9.1.heavy	FQANFNDIINDPR	heavy	2	y	9	1	20120723_377_hPTP_All_Round_cutoff_95	5
787.385	1298.64	LET-418.FQANFNDIINDPR.2.heavy	26.4	LET-418	LET-418.FQANFNDIINDPR.2.y11.1.heavy	FQANFNDIINDPR	heavy	2	y	11	1	20120723_377_hPTP_All_Round_cutoff_95	3
415.219	272.172	LET-92.GGWGISPR.2.light	15.4	LET-92	LET-92.GGWGISPR.2.y2.1.light	GGWGISPR	light	2	y	2	1	20120723_377_hPTP_All_Round_cutoff_95	4
415.219	359.204	LET-92.GGWGISPR.2.light	15.4	LET-92	LET-92.GGWGISPR.2.y3.1.light	GGWGISPR	light	2	y	3	1	20120723_377_hPTP_All_Round_cutoff_95	2
415.219	472.288	LET-92.GGWGISPR.2.light	15.4	LET-92	LET-92.GGWGISPR.2.y4.1.light	GGWGISPR	light	2	y	4	1	20120723_377_hPTP_All_Round_cutoff_95	3
415.219	529.309	LET-92.GGWGISPR.2.light	15.4	LET-92	LET-92.GGWGISPR.2.y5.1.light	GGWGISPR	light	2	y	5	1	20120723_377_hPTP_All_Round_cutoff_95	1
415.219	715.389	LET-92.GGWGISPR.2.light	15.4	LET-92	LET-92.GGWGISPR.2.y6.1.light	GGWGISPR	light	2	y	6	1	20120723_377_hPTP_All_Round_cutoff_95	5
420.224	282.18	LET-92.GGWGISPR.2.heavy	15.4	LET-92	LET-92.GGWGISPR.2.y2.1.heavy	GGWGISPR	heavy	2	y	2	1	20120723_377_hPTP_All_Round_cutoff_95	4
420.224	369.212	LET-92.GGWGISPR.2.heavy	15.4	LET-92	LET-92.GGWGISPR.2.y3.1.heavy	GGWGISPR	heavy	2	y	3	1	20120723_377_hPTP_All_Round_cutoff_95	2
420.224	482.296	LET-92.GGWGISPR.2.heavy	15.4	LET-92	LET-92.GGWGISPR.2.y4.1.heavy	GGWGISPR	heavy	2	y	4	1	20120723_377_hPTP_All_Round_cutoff_95	3
420.224	539.318	LET-92.GGWGISPR.2.heavy	15.4	LET-92	LET-92.GGWGISPR.2.y5.1.heavy	GGWGISPR	heavy	2	y	5	1	20120723_377_hPTP_All_Round_cutoff_95	1
420.224	725.397	LET-92.GGWGISPR.2.heavy	15.4	LET-92	LET-92.GGWGISPR.2.y6.1.heavy	GGWGISPR	heavy	2	y	6	1	20120723_377_hPTP_All_Round_cutoff_95	5
820.438	635.351	LIN-15B.VETTYIIQGNNFLK.2.light	27.5	LIN-15B	LIN-15B.VETTYIIQGNNFLK.2.y5.1.light	VETTYIIQGNNFLK	light	2	y	5	1	20120723_377_hPTP_All_Round_cutoff_95	7
820.438	692.373	LIN-15B.VETTYIIQGNNFLK.2.light	27.5	LIN-15B	LIN-15B.VETTYIIQGNNFLK.2.y6.1.light	VETTYIIQGNNFLK	light	2	y	6	1	20120723_377_hPTP_All_Round_cutoff_95	2
820.438	933.515	LIN-15B.VETTYIIQGNNFLK.2.light	27.5	LIN-15B	LIN-15B.VETTYIIQGNNFLK.2.y8.1.light	VETTYIIQGNNFLK	light	2	y	8	1	20120723_377_hPTP_All_Round_cutoff_95	1
820.438	1046.6	LIN-15B.VETTYIIQGNNFLK.2.light	27.5	LIN-15B	LIN-15B.VETTYIIQGNNFLK.2.y9.1.light	VETTYIIQGNNFLK	light	2	y	9	1	20120723_377_hPTP_All_Round_cutoff_95	3
820.438	1209.66	LIN-15B.VETTYIIQGNNFLK.2.light	27.5	LIN-15B	LIN-15B.VETTYIIQGNNFLK.2.y10.1.light	VETTYIIQGNNFLK	light	2	y	10	1	20120723_377_hPTP_All_Round_cutoff_95	5
824.445	643.365	LIN-15B.VETTYIIQGNNFLK.2.heavy	27.5	LIN-15B	LIN-15B.VETTYIIQGNNFLK.2.y5.1.heavy	VETTYIIQGNNFLK	heavy	2	y	5	1	20120723_377_hPTP_All_Round_cutoff_95	7
824.445	700.387	LIN-15B.VETTYIIQGNNFLK.2.heavy	27.5	LIN-15B	LIN-15B.VETTYIIQGNNFLK.2.y6.1.heavy	VETTYIIQGNNFLK	heavy	2	y	6	1	20120723_377_hPTP_All_Round_cutoff_95	2
824.445	941.529	LIN-15B.VETTYIIQGNNFLK.2.heavy	27.5	LIN-15B	LIN-15B.VETTYIIQGNNFLK.2.y8.1.heavy	VETTYIIQGNNFLK	heavy	2	y	8	1	20120723_377_hPTP_All_Round_cutoff_95	1
824.445	1054.61	LIN-15B.VETTYIIQGNNFLK.2.heavy	27.5	LIN-15B	LIN-15B.VETTYIIQGNNFLK.2.y9.1.heavy	VETTYIIQGNNFLK	heavy	2	y	9	1	20120723_377_hPTP_All_Round_cutoff_95	3
824.445	1217.68	LIN-15B.VETTYIIQGNNFLK.2.heavy	27.5	LIN-15B	LIN-15B.VETTYIIQGNNFLK.2.y10.1.heavy	VETTYIIQGNNFLK	heavy	2	y	10	1	20120723_377_hPTP_All_Round_cutoff_95	5
655.39	556.345	LIN-2.IAILDVEPQALK.2.light	22.6	LIN-2	LIN-2.IAILDVEPQALK.2.y5.1.light	IAILDVEPQALK	light	2	y	5	1	20120723_377_hPTP_All_Round_cutoff_95	2
655.39	685.388	LIN-2.IAILDVEPQALK.2.light	22.6	LIN-2	LIN-2.IAILDVEPQALK.2.y6.1.light	IAILDVEPQALK	light	2	y	6	1	20120723_377_hPTP_All_Round_cutoff_95	5
655.39	784.456	LIN-2.IAILDVEPQALK.2.light	22.6	LIN-2	LIN-2.IAILDVEPQALK.2.y7.1.light	IAILDVEPQALK	light	2	y	7	1	20120723_377_hPTP_All_Round_cutoff_95	4
655.39	899.483	LIN-2.IAILDVEPQALK.2.light	22.6	LIN-2	LIN-2.IAILDVEPQALK.2.y8.1.light	IAILDVEPQALK	light	2	y	8	1	20120723_377_hPTP_All_Round_cutoff_95	1
655.39	1012.57	LIN-2.IAILDVEPQALK.2.light	22.6	LIN-2	LIN-2.IAILDVEPQALK.2.y9.1.light	IAILDVEPQALK	light	2	y	9	1	20120723_377_hPTP_All_Round_cutoff_95	3
659.397	564.36	LIN-2.IAILDVEPQALK.2.heavy	22.6	LIN-2	LIN-2.IAILDVEPQALK.2.y5.1.heavy	IAILDVEPQALK	heavy	2	y	5	1	20120723_377_hPTP_All_Round_cutoff_95	2
659.397	693.402	LIN-2.IAILDVEPQALK.2.heavy	22.6	LIN-2	LIN-2.IAILDVEPQALK.2.y6.1.heavy	IAILDVEPQALK	heavy	2	y	6	1	20120723_377_hPTP_All_Round_cutoff_95	5
659.397	792.471	LIN-2.IAILDVEPQALK.2.heavy	22.6	LIN-2	LIN-2.IAILDVEPQALK.2.y7.1.heavy	IAILDVEPQALK	heavy	2	y	7	1	20120723_377_hPTP_All_Round_cutoff_95	4
659.397	907.497	LIN-2.IAILDVEPQALK.2.heavy	22.6	LIN-2	LIN-2.IAILDVEPQALK.2.y8.1.heavy	IAILDVEPQALK	heavy	2	y	8	1	20120723_377_hPTP_All_Round_cutoff_95	1
659.397	1020.58	LIN-2.IAILDVEPQALK.2.heavy	22.6	LIN-2	LIN-2.IAILDVEPQALK.2.y9.1.heavy	IAILDVEPQALK	heavy	2	y	9	1	20120723_377_hPTP_All_Round_cutoff_95	3
552.294	532.284	LIN-2.SNVLSAVNSGR.2.light	19.5	LIN-2	LIN-2.SNVLSAVNSGR.2.y5.1.light	SNVLSAVNSGR	light	2	y	5	1	20120723_377_hPTP_All_Round_cutoff_95	3
552.294	603.321	LIN-2.SNVLSAVNSGR.2.light	19.5	LIN-2	LIN-2.SNVLSAVNSGR.2.y6.1.light	SNVLSAVNSGR	light	2	y	6	1	20120723_377_hPTP_All_Round_cutoff_95	4
552.294	690.353	LIN-2.SNVLSAVNSGR.2.light	19.5	LIN-2	LIN-2.SNVLSAVNSGR.2.y7.1.light	SNVLSAVNSGR	light	2	y	7	1	20120723_377_hPTP_All_Round_cutoff_95	1
552.294	803.437	LIN-2.SNVLSAVNSGR.2.light	19.5	LIN-2	LIN-2.SNVLSAVNSGR.2.y8.1.light	SNVLSAVNSGR	light	2	y	8	1	20120723_377_hPTP_All_Round_cutoff_95	2
552.294	902.505	LIN-2.SNVLSAVNSGR.2.light	19.5	LIN-2	LIN-2.SNVLSAVNSGR.2.y9.1.light	SNVLSAVNSGR	light	2	y	9	1	20120723_377_hPTP_All_Round_cutoff_95	5
557.298	542.292	LIN-2.SNVLSAVNSGR.2.heavy	19.5	LIN-2	LIN-2.SNVLSAVNSGR.2.y5.1.heavy	SNVLSAVNSGR	heavy	2	y	5	1	20120723_377_hPTP_All_Round_cutoff_95	3
557.298	613.329	LIN-2.SNVLSAVNSGR.2.heavy	19.5	LIN-2	LIN-2.SNVLSAVNSGR.2.y6.1.heavy	SNVLSAVNSGR	heavy	2	y	6	1	20120723_377_hPTP_All_Round_cutoff_95	4
557.298	700.361	LIN-2.SNVLSAVNSGR.2.heavy	19.5	LIN-2	LIN-2.SNVLSAVNSGR.2.y7.1.heavy	SNVLSAVNSGR	heavy	2	y	7	1	20120723_377_hPTP_All_Round_cutoff_95	1
557.298	813.445	LIN-2.SNVLSAVNSGR.2.heavy	19.5	LIN-2	LIN-2.SNVLSAVNSGR.2.y8.1.heavy	SNVLSAVNSGR	heavy	2	y	8	1	20120723_377_hPTP_All_Round_cutoff_95	2
557.298	912.514	LIN-2.SNVLSAVNSGR.2.heavy	19.5	LIN-2	LIN-2.SNVLSAVNSGR.2.y9.1.heavy	SNVLSAVNSGR	heavy	2	y	9	1	20120723_377_hPTP_All_Round_cutoff_95	5
537.314	446.297	LIN-2.TGDILQVISK.2.light	19	LIN-2	LIN-2.TGDILQVISK.2.y4.1.light	TGDILQVISK	light	2	y	4	1	20120723_377_hPTP_All_Round_cutoff_95	2
537.314	574.356	LIN-2.TGDILQVISK.2.light	19	LIN-2	LIN-2.TGDILQVISK.2.y5.1.light	TGDILQVISK	light	2	y	5	1	20120723_377_hPTP_All_Round_cutoff_95	3
537.314	687.44	LIN-2.TGDILQVISK.2.light	19	LIN-2	LIN-2.TGDILQVISK.2.y6.1.light	TGDILQVISK	light	2	y	6	1	20120723_377_hPTP_All_Round_cutoff_95	1
537.314	800.524	LIN-2.TGDILQVISK.2.light	19	LIN-2	LIN-2.TGDILQVISK.2.y7.1.light	TGDILQVISK	light	2	y	7	1	20120723_377_hPTP_All_Round_cutoff_95	4
537.314	915.551	LIN-2.TGDILQVISK.2.light	19	LIN-2	LIN-2.TGDILQVISK.2.y8.1.light	TGDILQVISK	light	2	y	8	1	20120723_377_hPTP_All_Round_cutoff_95	5
541.321	454.312	LIN-2.TGDILQVISK.2.heavy	19	LIN-2	LIN-2.TGDILQVISK.2.y4.1.heavy	TGDILQVISK	heavy	2	y	4	1	20120723_377_hPTP_All_Round_cutoff_95	2
541.321	582.37	LIN-2.TGDILQVISK.2.heavy	19	LIN-2	LIN-2.TGDILQVISK.2.y5.1.heavy	TGDILQVISK	heavy	2	y	5	1	20120723_377_hPTP_All_Round_cutoff_95	3
541.321	695.454	LIN-2.TGDILQVISK.2.heavy	19	LIN-2	LIN-2.TGDILQVISK.2.y6.1.heavy	TGDILQVISK	heavy	2	y	6	1	20120723_377_hPTP_All_Round_cutoff_95	1
541.321	808.538	LIN-2.TGDILQVISK.2.heavy	19	LIN-2	LIN-2.TGDILQVISK.2.y7.1.heavy	TGDILQVISK	heavy	2	y	7	1	20120723_377_hPTP_All_Round_cutoff_95	4
541.321	923.565	LIN-2.TGDILQVISK.2.heavy	19	LIN-2	LIN-2.TGDILQVISK.2.y8.1.heavy	TGDILQVISK	heavy	2	y	8	1	20120723_377_hPTP_All_Round_cutoff_95	5
776.926	829.416	LST-3.IQLLNAATQQEPAR.2.light	26.2	LST-3	LST-3.IQLLNAATQQEPAR.2.y7.1.light	IQLLNAATQQEPAR	light	2	y	7	1	20120723_377_hPTP_All_Round_cutoff_95	3
776.926	900.453	LST-3.IQLLNAATQQEPAR.2.light	26.2	LST-3	LST-3.IQLLNAATQQEPAR.2.y8.1.light	IQLLNAATQQEPAR	light	2	y	8	1	20120723_377_hPTP_All_Round_cutoff_95	2
776.926	971.49	LST-3.IQLLNAATQQEPAR.2.light	26.2	LST-3	LST-3.IQLLNAATQQEPAR.2.y9.1.light	IQLLNAATQQEPAR	light	2	y	9	1	20120723_377_hPTP_All_Round_cutoff_95	4
776.926	1085.53	LST-3.IQLLNAATQQEPAR.2.light	26.2	LST-3	LST-3.IQLLNAATQQEPAR.2.y10.1.light	IQLLNAATQQEPAR	light	2	y	10	1	20120723_377_hPTP_All_Round_cutoff_95	1
776.926	1198.62	LST-3.IQLLNAATQQEPAR.2.light	26.2	LST-3	LST-3.IQLLNAATQQEPAR.2.y11.1.light	IQLLNAATQQEPAR	light	2	y	11	1	20120723_377_hPTP_All_Round_cutoff_95	5
781.93	839.425	LST-3.IQLLNAATQQEPAR.2.heavy	26.2	LST-3	LST-3.IQLLNAATQQEPAR.2.y7.1.heavy	IQLLNAATQQEPAR	heavy	2	y	7	1	20120723_377_hPTP_All_Round_cutoff_95	3
781.93	910.462	LST-3.IQLLNAATQQEPAR.2.heavy	26.2	LST-3	LST-3.IQLLNAATQQEPAR.2.y8.1.heavy	IQLLNAATQQEPAR	heavy	2	y	8	1	20120723_377_hPTP_All_Round_cutoff_95	2
781.93	981.499	LST-3.IQLLNAATQQEPAR.2.heavy	26.2	LST-3	LST-3.IQLLNAATQQEPAR.2.y9.1.heavy	IQLLNAATQQEPAR	heavy	2	y	9	1	20120723_377_hPTP_All_Round_cutoff_95	4
781.93	1095.54	LST-3.IQLLNAATQQEPAR.2.heavy	26.2	LST-3	LST-3.IQLLNAATQQEPAR.2.y10.1.heavy	IQLLNAATQQEPAR	heavy	2	y	10	1	20120723_377_hPTP_All_Round_cutoff_95	1
781.93	1208.63	LST-3.IQLLNAATQQEPAR.2.heavy	26.2	LST-3	LST-3.IQLLNAATQQEPAR.2.y11.1.heavy	IQLLNAATQQEPAR	heavy	2	y	11	1	20120723_377_hPTP_All_Round_cutoff_95	5
801.939	545.304	LST-3.STVSEQLSLIEQLR.2.light	27	LST-3	LST-3.STVSEQLSLIEQLR.2.y4.1.light	STVSEQLSLIEQLR	light	2	y	4	1	20120723_377_hPTP_All_Round_cutoff_95	2
801.939	658.388	LST-3.STVSEQLSLIEQLR.2.light	27	LST-3	LST-3.STVSEQLSLIEQLR.2.y5.1.light	STVSEQLSLIEQLR	light	2	y	5	1	20120723_377_hPTP_All_Round_cutoff_95	3
801.939	771.472	LST-3.STVSEQLSLIEQLR.2.light	27	LST-3	LST-3.STVSEQLSLIEQLR.2.y6.1.light	STVSEQLSLIEQLR	light	2	y	6	1	20120723_377_hPTP_All_Round_cutoff_95	5
801.939	858.504	LST-3.STVSEQLSLIEQLR.2.light	27	LST-3	LST-3.STVSEQLSLIEQLR.2.y7.1.light	STVSEQLSLIEQLR	light	2	y	7	1	20120723_377_hPTP_All_Round_cutoff_95	1
801.939	971.588	LST-3.STVSEQLSLIEQLR.2.light	27	LST-3	LST-3.STVSEQLSLIEQLR.2.y8.1.light	STVSEQLSLIEQLR	light	2	y	8	1	20120723_377_hPTP_All_Round_cutoff_95	4
806.943	555.312	LST-3.STVSEQLSLIEQLR.2.heavy	27	LST-3	LST-3.STVSEQLSLIEQLR.2.y4.1.heavy	STVSEQLSLIEQLR	heavy	2	y	4	1	20120723_377_hPTP_All_Round_cutoff_95	2
806.943	668.397	LST-3.STVSEQLSLIEQLR.2.heavy	27	LST-3	LST-3.STVSEQLSLIEQLR.2.y5.1.heavy	STVSEQLSLIEQLR	heavy	2	y	5	1	20120723_377_hPTP_All_Round_cutoff_95	3
806.943	781.481	LST-3.STVSEQLSLIEQLR.2.heavy	27	LST-3	LST-3.STVSEQLSLIEQLR.2.y6.1.heavy	STVSEQLSLIEQLR	heavy	2	y	6	1	20120723_377_hPTP_All_Round_cutoff_95	5
806.943	868.513	LST-3.STVSEQLSLIEQLR.2.heavy	27	LST-3	LST-3.STVSEQLSLIEQLR.2.y7.1.heavy	STVSEQLSLIEQLR	heavy	2	y	7	1	20120723_377_hPTP_All_Round_cutoff_95	1
806.943	981.597	LST-3.STVSEQLSLIEQLR.2.heavy	27	LST-3	LST-3.STVSEQLSLIEQLR.2.y8.1.heavy	STVSEQLSLIEQLR	heavy	2	y	8	1	20120723_377_hPTP_All_Round_cutoff_95	4
984.513	703.389	MIG-5.LETTTLSPVAHDQTWLR.2.light	32.4	MIG-5	MIG-5.LETTTLSPVAHDQTWLR.2.y5.1.light	LETTTLSPVAHDQTWLR	light	2	y	5	1	20120723_377_hPTP_All_Round_cutoff_95	3
984.513	955.474	MIG-5.LETTTLSPVAHDQTWLR.2.light	32.4	MIG-5	MIG-5.LETTTLSPVAHDQTWLR.2.y7.1.light	LETTTLSPVAHDQTWLR	light	2	y	7	1	20120723_377_hPTP_All_Round_cutoff_95	4
984.513	1026.51	MIG-5.LETTTLSPVAHDQTWLR.2.light	32.4	MIG-5	MIG-5.LETTTLSPVAHDQTWLR.2.y8.1.light	LETTTLSPVAHDQTWLR	light	2	y	8	1	20120723_377_hPTP_All_Round_cutoff_95	5
984.513	1222.63	MIG-5.LETTTLSPVAHDQTWLR.2.light	32.4	MIG-5	MIG-5.LETTTLSPVAHDQTWLR.2.y10.1.light	LETTTLSPVAHDQTWLR	light	2	y	10	1	20120723_377_hPTP_All_Round_cutoff_95	1
984.513	1309.66	MIG-5.LETTTLSPVAHDQTWLR.2.light	32.4	MIG-5	MIG-5.LETTTLSPVAHDQTWLR.2.y11.1.light	LETTTLSPVAHDQTWLR	light	2	y	11	1	20120723_377_hPTP_All_Round_cutoff_95	2
989.517	713.397	MIG-5.LETTTLSPVAHDQTWLR.2.heavy	32.4	MIG-5	MIG-5.LETTTLSPVAHDQTWLR.2.y5.1.heavy	LETTTLSPVAHDQTWLR	heavy	2	y	5	1	20120723_377_hPTP_All_Round_cutoff_95	3
989.517	965.483	MIG-5.LETTTLSPVAHDQTWLR.2.heavy	32.4	MIG-5	MIG-5.LETTTLSPVAHDQTWLR.2.y7.1.heavy	LETTTLSPVAHDQTWLR	heavy	2	y	7	1	20120723_377_hPTP_All_Round_cutoff_95	4
989.517	1036.52	MIG-5.LETTTLSPVAHDQTWLR.2.heavy	32.4	MIG-5	MIG-5.LETTTLSPVAHDQTWLR.2.y8.1.heavy	LETTTLSPVAHDQTWLR	heavy	2	y	8	1	20120723_377_hPTP_All_Round_cutoff_95	5
989.517	1232.64	MIG-5.LETTTLSPVAHDQTWLR.2.heavy	32.4	MIG-5	MIG-5.LETTTLSPVAHDQTWLR.2.y10.1.heavy	LETTTLSPVAHDQTWLR	heavy	2	y	10	1	20120723_377_hPTP_All_Round_cutoff_95	1
989.517	1319.67	MIG-5.LETTTLSPVAHDQTWLR.2.heavy	32.4	MIG-5	MIG-5.LETTTLSPVAHDQTWLR.2.y11.1.heavy	LETTTLSPVAHDQTWLR	heavy	2	y	11	1	20120723_377_hPTP_All_Round_cutoff_95	2
677.876	516.289	MIG-5.VNVGDQILQVNR.2.light	23.2	MIG-5	MIG-5.VNVGDQILQVNR.2.y4.1.light	VNVGDQILQVNR	light	2	y	4	1	20120723_377_hPTP_All_Round_cutoff_95	3
677.876	629.373	MIG-5.VNVGDQILQVNR.2.light	23.2	MIG-5	MIG-5.VNVGDQILQVNR.2.y5.1.light	VNVGDQILQVNR	light	2	y	5	1	20120723_377_hPTP_All_Round_cutoff_95	1
677.876	742.457	MIG-5.VNVGDQILQVNR.2.light	23.2	MIG-5	MIG-5.VNVGDQILQVNR.2.y6.1.light	VNVGDQILQVNR	light	2	y	6	1	20120723_377_hPTP_All_Round_cutoff_95	4
677.876	870.516	MIG-5.VNVGDQILQVNR.2.light	23.2	MIG-5	MIG-5.VNVGDQILQVNR.2.y7.1.light	VNVGDQILQVNR	light	2	y	7	1	20120723_377_hPTP_All_Round_cutoff_95	5
677.876	1042.56	MIG-5.VNVGDQILQVNR.2.light	23.2	MIG-5	MIG-5.VNVGDQILQVNR.2.y9.1.light	VNVGDQILQVNR	light	2	y	9	1	20120723_377_hPTP_All_Round_cutoff_95	2
682.88	526.297	MIG-5.VNVGDQILQVNR.2.heavy	23.2	MIG-5	MIG-5.VNVGDQILQVNR.2.y4.1.heavy	VNVGDQILQVNR	heavy	2	y	4	1	20120723_377_hPTP_All_Round_cutoff_95	3
682.88	639.381	MIG-5.VNVGDQILQVNR.2.heavy	23.2	MIG-5	MIG-5.VNVGDQILQVNR.2.y5.1.heavy	VNVGDQILQVNR	heavy	2	y	5	1	20120723_377_hPTP_All_Round_cutoff_95	1
682.88	752.465	MIG-5.VNVGDQILQVNR.2.heavy	23.2	MIG-5	MIG-5.VNVGDQILQVNR.2.y6.1.heavy	VNVGDQILQVNR	heavy	2	y	6	1	20120723_377_hPTP_All_Round_cutoff_95	4
682.88	880.524	MIG-5.VNVGDQILQVNR.2.heavy	23.2	MIG-5	MIG-5.VNVGDQILQVNR.2.y7.1.heavy	VNVGDQILQVNR	heavy	2	y	7	1	20120723_377_hPTP_All_Round_cutoff_95	5
682.88	1052.57	MIG-5.VNVGDQILQVNR.2.heavy	23.2	MIG-5	MIG-5.VNVGDQILQVNR.2.y9.1.heavy	VNVGDQILQVNR	heavy	2	y	9	1	20120723_377_hPTP_All_Round_cutoff_95	2
1082.56	543.35	MOM-5.SSNDVTFGVSTIANEVVLSPK.2.light	35.4	MOM-5	MOM-5.SSNDVTFGVSTIANEVVLSPK.2.y5.1.light	SSNDVTFGVSTIANEVVLSPK	light	2	y	5	1	20120723_377_hPTP_All_Round_cutoff_95	1
1082.56	885.504	MOM-5.SSNDVTFGVSTIANEVVLSPK.2.light	35.4	MOM-5	MOM-5.SSNDVTFGVSTIANEVVLSPK.2.y8.1.light	SSNDVTFGVSTIANEVVLSPK	light	2	y	8	1	20120723_377_hPTP_All_Round_cutoff_95	3
1082.56	956.541	MOM-5.SSNDVTFGVSTIANEVVLSPK.2.light	35.4	MOM-5	MOM-5.SSNDVTFGVSTIANEVVLSPK.2.y9.1.light	SSNDVTFGVSTIANEVVLSPK	light	2	y	9	1	20120723_377_hPTP_All_Round_cutoff_95	4
1082.56	1170.67	MOM-5.SSNDVTFGVSTIANEVVLSPK.2.light	35.4	MOM-5	MOM-5.SSNDVTFGVSTIANEVVLSPK.2.y11.1.light	SSNDVTFGVSTIANEVVLSPK	light	2	y	11	1	20120723_377_hPTP_All_Round_cutoff_95	5
1082.56	1257.7	MOM-5.SSNDVTFGVSTIANEVVLSPK.2.light	35.4	MOM-5	MOM-5.SSNDVTFGVSTIANEVVLSPK.2.y12.1.light	SSNDVTFGVSTIANEVVLSPK	light	2	y	12	1	20120723_377_hPTP_All_Round_cutoff_95	2
1086.57	551.364	MOM-5.SSNDVTFGVSTIANEVVLSPK.2.heavy	35.4	MOM-5	MOM-5.SSNDVTFGVSTIANEVVLSPK.2.y5.1.heavy	SSNDVTFGVSTIANEVVLSPK	heavy	2	y	5	1	20120723_377_hPTP_All_Round_cutoff_95	1
1086.57	893.518	MOM-5.SSNDVTFGVSTIANEVVLSPK.2.heavy	35.4	MOM-5	MOM-5.SSNDVTFGVSTIANEVVLSPK.2.y8.1.heavy	SSNDVTFGVSTIANEVVLSPK	heavy	2	y	8	1	20120723_377_hPTP_All_Round_cutoff_95	3
1086.57	964.555	MOM-5.SSNDVTFGVSTIANEVVLSPK.2.heavy	35.4	MOM-5	MOM-5.SSNDVTFGVSTIANEVVLSPK.2.y9.1.heavy	SSNDVTFGVSTIANEVVLSPK	heavy	2	y	9	1	20120723_377_hPTP_All_Round_cutoff_95	4
1086.57	1178.69	MOM-5.SSNDVTFGVSTIANEVVLSPK.2.heavy	35.4	MOM-5	MOM-5.SSNDVTFGVSTIANEVVLSPK.2.y11.1.heavy	SSNDVTFGVSTIANEVVLSPK	heavy	2	y	11	1	20120723_377_hPTP_All_Round_cutoff_95	5
1086.57	1265.72	MOM-5.SSNDVTFGVSTIANEVVLSPK.2.heavy	35.4	MOM-5	MOM-5.SSNDVTFGVSTIANEVVLSPK.2.y12.1.heavy	SSNDVTFGVSTIANEVVLSPK	heavy	2	y	12	1	20120723_377_hPTP_All_Round_cutoff_95	2
746.418	771.472	MPK-1.HENIINIQEIIR.2.light	25.3	MPK-1	MPK-1.HENIINIQEIIR.2.y6.1.light	HENIINIQEIIR	light	2	y	6	1	20120723_377_hPTP_All_Round_cutoff_95	4
746.418	885.515	MPK-1.HENIINIQEIIR.2.light	25.3	MPK-1	MPK-1.HENIINIQEIIR.2.y7.1.light	HENIINIQEIIR	light	2	y	7	1	20120723_377_hPTP_All_Round_cutoff_95	1
746.418	998.599	MPK-1.HENIINIQEIIR.2.light	25.3	MPK-1	MPK-1.HENIINIQEIIR.2.y8.1.light	HENIINIQEIIR	light	2	y	8	1	20120723_377_hPTP_All_Round_cutoff_95	2
746.418	1225.73	MPK-1.HENIINIQEIIR.2.light	25.3	MPK-1	MPK-1.HENIINIQEIIR.2.y10.1.light	HENIINIQEIIR	light	2	y	10	1	20120723_377_hPTP_All_Round_cutoff_95	3
746.418	1354.77	MPK-1.HENIINIQEIIR.2.light	25.3	MPK-1	MPK-1.HENIINIQEIIR.2.y11.1.light	HENIINIQEIIR	light	2	y	11	1	20120723_377_hPTP_All_Round_cutoff_95	5
751.422	781.481	MPK-1.HENIINIQEIIR.2.heavy	25.3	MPK-1	MPK-1.HENIINIQEIIR.2.y6.1.heavy	HENIINIQEIIR	heavy	2	y	6	1	20120723_377_hPTP_All_Round_cutoff_95	4
751.422	895.524	MPK-1.HENIINIQEIIR.2.heavy	25.3	MPK-1	MPK-1.HENIINIQEIIR.2.y7.1.heavy	HENIINIQEIIR	heavy	2	y	7	1	20120723_377_hPTP_All_Round_cutoff_95	1
751.422	1008.61	MPK-1.HENIINIQEIIR.2.heavy	25.3	MPK-1	MPK-1.HENIINIQEIIR.2.y8.1.heavy	HENIINIQEIIR	heavy	2	y	8	1	20120723_377_hPTP_All_Round_cutoff_95	2
751.422	1235.73	MPK-1.HENIINIQEIIR.2.heavy	25.3	MPK-1	MPK-1.HENIINIQEIIR.2.y10.1.heavy	HENIINIQEIIR	heavy	2	y	10	1	20120723_377_hPTP_All_Round_cutoff_95	3
751.422	1364.78	MPK-1.HENIINIQEIIR.2.heavy	25.3	MPK-1	MPK-1.HENIINIQEIIR.2.y11.1.heavy	HENIINIQEIIR	heavy	2	y	11	1	20120723_377_hPTP_All_Round_cutoff_95	5
905.467	458.297	NUC-1.EFNADLYDTLVAPTLK.2.light	30.1	NUC-1	NUC-1.EFNADLYDTLVAPTLK.2.y4.1.light	EFNADLYDTLVAPTLK	light	2	y	4	1	20120723_377_hPTP_All_Round_cutoff_95	1
905.467	529.334	NUC-1.EFNADLYDTLVAPTLK.2.light	30.1	NUC-1	NUC-1.EFNADLYDTLVAPTLK.2.y5.1.light	EFNADLYDTLVAPTLK	light	2	y	5	1	20120723_377_hPTP_All_Round_cutoff_95	2
905.467	628.403	NUC-1.EFNADLYDTLVAPTLK.2.light	30.1	NUC-1	NUC-1.EFNADLYDTLVAPTLK.2.y6.1.light	EFNADLYDTLVAPTLK	light	2	y	6	1	20120723_377_hPTP_All_Round_cutoff_95	5
905.467	957.562	NUC-1.EFNADLYDTLVAPTLK.2.light	30.1	NUC-1	NUC-1.EFNADLYDTLVAPTLK.2.y9.1.light	EFNADLYDTLVAPTLK	light	2	y	9	1	20120723_377_hPTP_All_Round_cutoff_95	4
905.467	1120.62	NUC-1.EFNADLYDTLVAPTLK.2.light	30.1	NUC-1	NUC-1.EFNADLYDTLVAPTLK.2.y10.1.light	EFNADLYDTLVAPTLK	light	2	y	10	1	20120723_377_hPTP_All_Round_cutoff_95	3
909.474	466.312	NUC-1.EFNADLYDTLVAPTLK.2.heavy	30.1	NUC-1	NUC-1.EFNADLYDTLVAPTLK.2.y4.1.heavy	EFNADLYDTLVAPTLK	heavy	2	y	4	1	20120723_377_hPTP_All_Round_cutoff_95	1
909.474	537.349	NUC-1.EFNADLYDTLVAPTLK.2.heavy	30.1	NUC-1	NUC-1.EFNADLYDTLVAPTLK.2.y5.1.heavy	EFNADLYDTLVAPTLK	heavy	2	y	5	1	20120723_377_hPTP_All_Round_cutoff_95	2
909.474	636.417	NUC-1.EFNADLYDTLVAPTLK.2.heavy	30.1	NUC-1	NUC-1.EFNADLYDTLVAPTLK.2.y6.1.heavy	EFNADLYDTLVAPTLK	heavy	2	y	6	1	20120723_377_hPTP_All_Round_cutoff_95	5
909.474	965.576	NUC-1.EFNADLYDTLVAPTLK.2.heavy	30.1	NUC-1	NUC-1.EFNADLYDTLVAPTLK.2.y9.1.heavy	EFNADLYDTLVAPTLK	heavy	2	y	9	1	20120723_377_hPTP_All_Round_cutoff_95	4
909.474	1128.64	NUC-1.EFNADLYDTLVAPTLK.2.heavy	30.1	NUC-1	NUC-1.EFNADLYDTLVAPTLK.2.y10.1.heavy	EFNADLYDTLVAPTLK	heavy	2	y	10	1	20120723_377_hPTP_All_Round_cutoff_95	3
784.405	524.283	PTP-2.VILTDRPNTPGSDYINASYVR.3.light	32.1	PTP-2	PTP-2.VILTDRPNTPGSDYINASYVR.3.y4.1.light	VILTDRPNTPGSDYINASYVR	light	3	y	4	1	20120723_377_hPTP_All_Round_cutoff_95	3
784.405	595.32	PTP-2.VILTDRPNTPGSDYINASYVR.3.light	32.1	PTP-2	PTP-2.VILTDRPNTPGSDYINASYVR.3.y5.1.light	VILTDRPNTPGSDYINASYVR	light	3	y	5	1	20120723_377_hPTP_All_Round_cutoff_95	4
784.405	709.363	PTP-2.VILTDRPNTPGSDYINASYVR.3.light	32.1	PTP-2	PTP-2.VILTDRPNTPGSDYINASYVR.3.y6.1.light	VILTDRPNTPGSDYINASYVR	light	3	y	6	1	20120723_377_hPTP_All_Round_cutoff_95	1
784.405	822.447	PTP-2.VILTDRPNTPGSDYINASYVR.3.light	32.1	PTP-2	PTP-2.VILTDRPNTPGSDYINASYVR.3.y7.1.light	VILTDRPNTPGSDYINASYVR	light	3	y	7	1	20120723_377_hPTP_All_Round_cutoff_95	5
784.405	985.51	PTP-2.VILTDRPNTPGSDYINASYVR.3.light	32.1	PTP-2	PTP-2.VILTDRPNTPGSDYINASYVR.3.y8.1.light	VILTDRPNTPGSDYINASYVR	light	3	y	8	1	20120723_377_hPTP_All_Round_cutoff_95	2
787.741	534.291	PTP-2.VILTDRPNTPGSDYINASYVR.3.heavy	32.1	PTP-2	PTP-2.VILTDRPNTPGSDYINASYVR.3.y4.1.heavy	VILTDRPNTPGSDYINASYVR	heavy	3	y	4	1	20120723_377_hPTP_All_Round_cutoff_95	3
787.741	605.328	PTP-2.VILTDRPNTPGSDYINASYVR.3.heavy	32.1	PTP-2	PTP-2.VILTDRPNTPGSDYINASYVR.3.y5.1.heavy	VILTDRPNTPGSDYINASYVR	heavy	3	y	5	1	20120723_377_hPTP_All_Round_cutoff_95	4
787.741	719.371	PTP-2.VILTDRPNTPGSDYINASYVR.3.heavy	32.1	PTP-2	PTP-2.VILTDRPNTPGSDYINASYVR.3.y6.1.heavy	VILTDRPNTPGSDYINASYVR	heavy	3	y	6	1	20120723_377_hPTP_All_Round_cutoff_95	1
787.741	832.455	PTP-2.VILTDRPNTPGSDYINASYVR.3.heavy	32.1	PTP-2	PTP-2.VILTDRPNTPGSDYINASYVR.3.y7.1.heavy	VILTDRPNTPGSDYINASYVR	heavy	3	y	7	1	20120723_377_hPTP_All_Round_cutoff_95	5
787.741	995.518	PTP-2.VILTDRPNTPGSDYINASYVR.3.heavy	32.1	PTP-2	PTP-2.VILTDRPNTPGSDYINASYVR.3.y8.1.heavy	VILTDRPNTPGSDYINASYVR	heavy	3	y	8	1	20120723_377_hPTP_All_Round_cutoff_95	2
909.491	731.405	RGL-1.LDGGPPGPVPLSGTSTLPR.2.light	30.2	RGL-1	RGL-1.LDGGPPGPVPLSGTSTLPR.2.y7.1.light	LDGGPPGPVPLSGTSTLPR	light	2	y	7	1	20120723_377_hPTP_All_Round_cutoff_95	5
909.491	818.437	RGL-1.LDGGPPGPVPLSGTSTLPR.2.light	30.2	RGL-1	RGL-1.LDGGPPGPVPLSGTSTLPR.2.y8.1.light	LDGGPPGPVPLSGTSTLPR	light	2	y	8	1	20120723_377_hPTP_All_Round_cutoff_95	4
909.491	1028.57	RGL-1.LDGGPPGPVPLSGTSTLPR.2.light	30.2	RGL-1	RGL-1.LDGGPPGPVPLSGTSTLPR.2.y10.1.light	LDGGPPGPVPLSGTSTLPR	light	2	y	10	1	20120723_377_hPTP_All_Round_cutoff_95	1
909.491	1224.69	RGL-1.LDGGPPGPVPLSGTSTLPR.2.light	30.2	RGL-1	RGL-1.LDGGPPGPVPLSGTSTLPR.2.y12.1.light	LDGGPPGPVPLSGTSTLPR	light	2	y	12	1	20120723_377_hPTP_All_Round_cutoff_95	2
909.491	1378.77	RGL-1.LDGGPPGPVPLSGTSTLPR.2.light	30.2	RGL-1	RGL-1.LDGGPPGPVPLSGTSTLPR.2.y14.1.light	LDGGPPGPVPLSGTSTLPR	light	2	y	14	1	20120723_377_hPTP_All_Round_cutoff_95	3
914.496	741.413	RGL-1.LDGGPPGPVPLSGTSTLPR.2.heavy	30.2	RGL-1	RGL-1.LDGGPPGPVPLSGTSTLPR.2.y7.1.heavy	LDGGPPGPVPLSGTSTLPR	heavy	2	y	7	1	20120723_377_hPTP_All_Round_cutoff_95	5
914.496	828.445	RGL-1.LDGGPPGPVPLSGTSTLPR.2.heavy	30.2	RGL-1	RGL-1.LDGGPPGPVPLSGTSTLPR.2.y8.1.heavy	LDGGPPGPVPLSGTSTLPR	heavy	2	y	8	1	20120723_377_hPTP_All_Round_cutoff_95	4
914.496	1038.58	RGL-1.LDGGPPGPVPLSGTSTLPR.2.heavy	30.2	RGL-1	RGL-1.LDGGPPGPVPLSGTSTLPR.2.y10.1.heavy	LDGGPPGPVPLSGTSTLPR	heavy	2	y	10	1	20120723_377_hPTP_All_Round_cutoff_95	1
914.496	1234.7	RGL-1.LDGGPPGPVPLSGTSTLPR.2.heavy	30.2	RGL-1	RGL-1.LDGGPPGPVPLSGTSTLPR.2.y12.1.heavy	LDGGPPGPVPLSGTSTLPR	heavy	2	y	12	1	20120723_377_hPTP_All_Round_cutoff_95	2
914.496	1388.78	RGL-1.LDGGPPGPVPLSGTSTLPR.2.heavy	30.2	RGL-1	RGL-1.LDGGPPGPVPLSGTSTLPR.2.y14.1.heavy	LDGGPPGPVPLSGTSTLPR	heavy	2	y	14	1	20120723_377_hPTP_All_Round_cutoff_95	3
888.966	473.283	SEL-1.GDTSAQLGLGQIYLAGGR.2.light	29.6	SEL-1	SEL-1.GDTSAQLGLGQIYLAGGR.2.y5.1.light	GDTSAQLGLGQIYLAGGR	light	2	y	5	1	20120723_377_hPTP_All_Round_cutoff_95	4
888.966	636.346	SEL-1.GDTSAQLGLGQIYLAGGR.2.light	29.6	SEL-1	SEL-1.GDTSAQLGLGQIYLAGGR.2.y6.1.light	GDTSAQLGLGQIYLAGGR	light	2	y	6	1	20120723_377_hPTP_All_Round_cutoff_95	3
888.966	934.51	SEL-1.GDTSAQLGLGQIYLAGGR.2.light	29.6	SEL-1	SEL-1.GDTSAQLGLGQIYLAGGR.2.y9.1.light	GDTSAQLGLGQIYLAGGR	light	2	y	9	1	20120723_377_hPTP_All_Round_cutoff_95	2
888.966	1104.62	SEL-1.GDTSAQLGLGQIYLAGGR.2.light	29.6	SEL-1	SEL-1.GDTSAQLGLGQIYLAGGR.2.y11.1.light	GDTSAQLGLGQIYLAGGR	light	2	y	11	1	20120723_377_hPTP_All_Round_cutoff_95	1
888.966	1217.7	SEL-1.GDTSAQLGLGQIYLAGGR.2.light	29.6	SEL-1	SEL-1.GDTSAQLGLGQIYLAGGR.2.y12.1.light	GDTSAQLGLGQIYLAGGR	light	2	y	12	1	20120723_377_hPTP_All_Round_cutoff_95	5
893.97	483.291	SEL-1.GDTSAQLGLGQIYLAGGR.2.heavy	29.6	SEL-1	SEL-1.GDTSAQLGLGQIYLAGGR.2.y5.1.heavy	GDTSAQLGLGQIYLAGGR	heavy	2	y	5	1	20120723_377_hPTP_All_Round_cutoff_95	4
893.97	646.355	SEL-1.GDTSAQLGLGQIYLAGGR.2.heavy	29.6	SEL-1	SEL-1.GDTSAQLGLGQIYLAGGR.2.y6.1.heavy	GDTSAQLGLGQIYLAGGR	heavy	2	y	6	1	20120723_377_hPTP_All_Round_cutoff_95	3
893.97	944.519	SEL-1.GDTSAQLGLGQIYLAGGR.2.heavy	29.6	SEL-1	SEL-1.GDTSAQLGLGQIYLAGGR.2.y9.1.heavy	GDTSAQLGLGQIYLAGGR	heavy	2	y	9	1	20120723_377_hPTP_All_Round_cutoff_95	2
893.97	1114.62	SEL-1.GDTSAQLGLGQIYLAGGR.2.heavy	29.6	SEL-1	SEL-1.GDTSAQLGLGQIYLAGGR.2.y11.1.heavy	GDTSAQLGLGQIYLAGGR	heavy	2	y	11	1	20120723_377_hPTP_All_Round_cutoff_95	1
893.97	1227.71	SEL-1.GDTSAQLGLGQIYLAGGR.2.heavy	29.6	SEL-1	SEL-1.GDTSAQLGLGQIYLAGGR.2.y12.1.heavy	GDTSAQLGLGQIYLAGGR	heavy	2	y	12	1	20120723_377_hPTP_All_Round_cutoff_95	5
653.367	561.324	SEL-1.TTGSLLTAIDVSK.2.light	22.5	SEL-1	SEL-1.TTGSLLTAIDVSK.2.y5.1.light	TTGSLLTAIDVSK	light	2	y	5	1	20120723_377_hPTP_All_Round_cutoff_95	5
653.367	632.361	SEL-1.TTGSLLTAIDVSK.2.light	22.5	SEL-1	SEL-1.TTGSLLTAIDVSK.2.y6.1.light	TTGSLLTAIDVSK	light	2	y	6	1	20120723_377_hPTP_All_Round_cutoff_95	3
653.367	733.409	SEL-1.TTGSLLTAIDVSK.2.light	22.5	SEL-1	SEL-1.TTGSLLTAIDVSK.2.y7.1.light	TTGSLLTAIDVSK	light	2	y	7	1	20120723_377_hPTP_All_Round_cutoff_95	1
653.367	846.493	SEL-1.TTGSLLTAIDVSK.2.light	22.5	SEL-1	SEL-1.TTGSLLTAIDVSK.2.y8.1.light	TTGSLLTAIDVSK	light	2	y	8	1	20120723_377_hPTP_All_Round_cutoff_95	2
653.367	1103.63	SEL-1.TTGSLLTAIDVSK.2.light	22.5	SEL-1	SEL-1.TTGSLLTAIDVSK.2.y11.1.light	TTGSLLTAIDVSK	light	2	y	11	1	20120723_377_hPTP_All_Round_cutoff_95	4
657.374	569.338	SEL-1.TTGSLLTAIDVSK.2.heavy	22.5	SEL-1	SEL-1.TTGSLLTAIDVSK.2.y5.1.heavy	TTGSLLTAIDVSK	heavy	2	y	5	1	20120723_377_hPTP_All_Round_cutoff_95	5
657.374	640.376	SEL-1.TTGSLLTAIDVSK.2.heavy	22.5	SEL-1	SEL-1.TTGSLLTAIDVSK.2.y6.1.heavy	TTGSLLTAIDVSK	heavy	2	y	6	1	20120723_377_hPTP_All_Round_cutoff_95	3
657.374	741.423	SEL-1.TTGSLLTAIDVSK.2.heavy	22.5	SEL-1	SEL-1.TTGSLLTAIDVSK.2.y7.1.heavy	TTGSLLTAIDVSK	heavy	2	y	7	1	20120723_377_hPTP_All_Round_cutoff_95	1
657.374	854.507	SEL-1.TTGSLLTAIDVSK.2.heavy	22.5	SEL-1	SEL-1.TTGSLLTAIDVSK.2.y8.1.heavy	TTGSLLTAIDVSK	heavy	2	y	8	1	20120723_377_hPTP_All_Round_cutoff_95	2
657.374	1111.64	SEL-1.TTGSLLTAIDVSK.2.heavy	22.5	SEL-1	SEL-1.TTGSLLTAIDVSK.2.y11.1.heavy	TTGSLLTAIDVSK	heavy	2	y	11	1	20120723_377_hPTP_All_Round_cutoff_95	4
1170.08	553.277	SET-16.VLVDTPVDEPFLAEFNGWYK.2.light	38	SET-16	SET-16.VLVDTPVDEPFLAEFNGWYK.2.y4.1.light	VLVDTPVDEPFLAEFNGWYK	light	2	y	4	1	20120723_377_hPTP_All_Round_cutoff_95	5
1170.08	814.388	SET-16.VLVDTPVDEPFLAEFNGWYK.2.light	38	SET-16	SET-16.VLVDTPVDEPFLAEFNGWYK.2.y6.1.light	VLVDTPVDEPFLAEFNGWYK	light	2	y	6	1	20120723_377_hPTP_All_Round_cutoff_95	3
1170.08	943.431	SET-16.VLVDTPVDEPFLAEFNGWYK.2.light	38	SET-16	SET-16.VLVDTPVDEPFLAEFNGWYK.2.y7.1.light	VLVDTPVDEPFLAEFNGWYK	light	2	y	7	1	20120723_377_hPTP_All_Round_cutoff_95	1
1170.08	1014.47	SET-16.VLVDTPVDEPFLAEFNGWYK.2.light	38	SET-16	SET-16.VLVDTPVDEPFLAEFNGWYK.2.y8.1.light	VLVDTPVDEPFLAEFNGWYK	light	2	y	8	1	20120723_377_hPTP_All_Round_cutoff_95	4
1170.08	1371.67	SET-16.VLVDTPVDEPFLAEFNGWYK.2.light	38	SET-16	SET-16.VLVDTPVDEPFLAEFNGWYK.2.y11.1.light	VLVDTPVDEPFLAEFNGWYK	light	2	y	11	1	20120723_377_hPTP_All_Round_cutoff_95	2
1174.09	561.291	SET-16.VLVDTPVDEPFLAEFNGWYK.2.heavy	38	SET-16	SET-16.VLVDTPVDEPFLAEFNGWYK.2.y4.1.heavy	VLVDTPVDEPFLAEFNGWYK	heavy	2	y	4	1	20120723_377_hPTP_All_Round_cutoff_95	5
1174.09	822.402	SET-16.VLVDTPVDEPFLAEFNGWYK.2.heavy	38	SET-16	SET-16.VLVDTPVDEPFLAEFNGWYK.2.y6.1.heavy	VLVDTPVDEPFLAEFNGWYK	heavy	2	y	6	1	20120723_377_hPTP_All_Round_cutoff_95	3
1174.09	951.445	SET-16.VLVDTPVDEPFLAEFNGWYK.2.heavy	38	SET-16	SET-16.VLVDTPVDEPFLAEFNGWYK.2.y7.1.heavy	VLVDTPVDEPFLAEFNGWYK	heavy	2	y	7	1	20120723_377_hPTP_All_Round_cutoff_95	1
1174.09	1022.48	SET-16.VLVDTPVDEPFLAEFNGWYK.2.heavy	38	SET-16	SET-16.VLVDTPVDEPFLAEFNGWYK.2.y8.1.heavy	VLVDTPVDEPFLAEFNGWYK	heavy	2	y	8	1	20120723_377_hPTP_All_Round_cutoff_95	4
1174.09	1379.69	SET-16.VLVDTPVDEPFLAEFNGWYK.2.heavy	38	SET-16	SET-16.VLVDTPVDEPFLAEFNGWYK.2.y11.1.heavy	VLVDTPVDEPFLAEFNGWYK	heavy	2	y	11	1	20120723_377_hPTP_All_Round_cutoff_95	2
737.904	574.356	SIP-1.DVDLAHIHTVINK.2.light	25	SIP-1	SIP-1.DVDLAHIHTVINK.2.y5.1.light	DVDLAHIHTVINK	light	2	y	5	1	20120723_377_hPTP_All_Round_cutoff_95	5
737.904	711.415	SIP-1.DVDLAHIHTVINK.2.light	25	SIP-1	SIP-1.DVDLAHIHTVINK.2.y6.1.light	DVDLAHIHTVINK	light	2	y	6	1	20120723_377_hPTP_All_Round_cutoff_95	3
737.904	824.499	SIP-1.DVDLAHIHTVINK.2.light	25	SIP-1	SIP-1.DVDLAHIHTVINK.2.y7.1.light	DVDLAHIHTVINK	light	2	y	7	1	20120723_377_hPTP_All_Round_cutoff_95	4
737.904	961.558	SIP-1.DVDLAHIHTVINK.2.light	25	SIP-1	SIP-1.DVDLAHIHTVINK.2.y8.1.light	DVDLAHIHTVINK	light	2	y	8	1	20120723_377_hPTP_All_Round_cutoff_95	1
737.904	1032.59	SIP-1.DVDLAHIHTVINK.2.light	25	SIP-1	SIP-1.DVDLAHIHTVINK.2.y9.1.light	DVDLAHIHTVINK	light	2	y	9	1	20120723_377_hPTP_All_Round_cutoff_95	2
741.911	582.37	SIP-1.DVDLAHIHTVINK.2.heavy	25	SIP-1	SIP-1.DVDLAHIHTVINK.2.y5.1.heavy	DVDLAHIHTVINK	heavy	2	y	5	1	20120723_377_hPTP_All_Round_cutoff_95	5
741.911	719.429	SIP-1.DVDLAHIHTVINK.2.heavy	25	SIP-1	SIP-1.DVDLAHIHTVINK.2.y6.1.heavy	DVDLAHIHTVINK	heavy	2	y	6	1	20120723_377_hPTP_All_Round_cutoff_95	3
741.911	832.513	SIP-1.DVDLAHIHTVINK.2.heavy	25	SIP-1	SIP-1.DVDLAHIHTVINK.2.y7.1.heavy	DVDLAHIHTVINK	heavy	2	y	7	1	20120723_377_hPTP_All_Round_cutoff_95	4
741.911	969.572	SIP-1.DVDLAHIHTVINK.2.heavy	25	SIP-1	SIP-1.DVDLAHIHTVINK.2.y8.1.heavy	DVDLAHIHTVINK	heavy	2	y	8	1	20120723_377_hPTP_All_Round_cutoff_95	1
741.911	1040.61	SIP-1.DVDLAHIHTVINK.2.heavy	25	SIP-1	SIP-1.DVDLAHIHTVINK.2.y9.1.heavy	DVDLAHIHTVINK	heavy	2	y	9	1	20120723_377_hPTP_All_Round_cutoff_95	2
637.686	541.346	SPR-3.HLLQSHPELVESGPLVR.3.light	26.5	SPR-3	SPR-3.HLLQSHPELVESGPLVR.3.y5.1.light	HLLQSHPELVESGPLVR	light	3	y	5	1	20120723_377_hPTP_All_Round_cutoff_95	6
637.686	757.42	SPR-3.HLLQSHPELVESGPLVR.3.light	26.5	SPR-3	SPR-3.HLLQSHPELVESGPLVR.3.y7.1.light	HLLQSHPELVESGPLVR	light	3	y	7	1	20120723_377_hPTP_All_Round_cutoff_95	1
637.686	856.489	SPR-3.HLLQSHPELVESGPLVR.3.light	26.5	SPR-3	SPR-3.HLLQSHPELVESGPLVR.3.y8.1.light	HLLQSHPELVESGPLVR	light	3	y	8	1	20120723_377_hPTP_All_Round_cutoff_95	2
637.686	969.573	SPR-3.HLLQSHPELVESGPLVR.3.light	26.5	SPR-3	SPR-3.HLLQSHPELVESGPLVR.3.y9.1.light	HLLQSHPELVESGPLVR	light	3	y	9	1	20120723_377_hPTP_All_Round_cutoff_95	3
637.686	1195.67	SPR-3.HLLQSHPELVESGPLVR.3.light	26.5	SPR-3	SPR-3.HLLQSHPELVESGPLVR.3.y11.1.light	HLLQSHPELVESGPLVR	light	3	y	11	1	20120723_377_hPTP_All_Round_cutoff_95	4
641.022	551.354	SPR-3.HLLQSHPELVESGPLVR.3.heavy	26.5	SPR-3	SPR-3.HLLQSHPELVESGPLVR.3.y5.1.heavy	HLLQSHPELVESGPLVR	heavy	3	y	5	1	20120723_377_hPTP_All_Round_cutoff_95	6
641.022	767.429	SPR-3.HLLQSHPELVESGPLVR.3.heavy	26.5	SPR-3	SPR-3.HLLQSHPELVESGPLVR.3.y7.1.heavy	HLLQSHPELVESGPLVR	heavy	3	y	7	1	20120723_377_hPTP_All_Round_cutoff_95	1
641.022	866.497	SPR-3.HLLQSHPELVESGPLVR.3.heavy	26.5	SPR-3	SPR-3.HLLQSHPELVESGPLVR.3.y8.1.heavy	HLLQSHPELVESGPLVR	heavy	3	y	8	1	20120723_377_hPTP_All_Round_cutoff_95	2
641.022	979.581	SPR-3.HLLQSHPELVESGPLVR.3.heavy	26.5	SPR-3	SPR-3.HLLQSHPELVESGPLVR.3.y9.1.heavy	HLLQSHPELVESGPLVR	heavy	3	y	9	1	20120723_377_hPTP_All_Round_cutoff_95	3
641.022	1205.68	SPR-3.HLLQSHPELVESGPLVR.3.heavy	26.5	SPR-3	SPR-3.HLLQSHPELVESGPLVR.3.y11.1.heavy	HLLQSHPELVESGPLVR	heavy	3	y	11	1	20120723_377_hPTP_All_Round_cutoff_95	4
792.068	514.298	SRC-1.LAPTRPDLSHDTQQNWEIPR.3.light	32.4	SRC-1	SRC-1.LAPTRPDLSHDTQQNWEIPR.3.y4.1.light	LAPTRPDLSHDTQQNWEIPR	light	3	y	4	1	20120723_377_hPTP_All_Round_cutoff_95	4
792.068	700.378	SRC-1.LAPTRPDLSHDTQQNWEIPR.3.light	32.4	SRC-1	SRC-1.LAPTRPDLSHDTQQNWEIPR.3.y5.1.light	LAPTRPDLSHDTQQNWEIPR	light	3	y	5	1	20120723_377_hPTP_All_Round_cutoff_95	3
792.068	814.421	SRC-1.LAPTRPDLSHDTQQNWEIPR.3.light	32.4	SRC-1	SRC-1.LAPTRPDLSHDTQQNWEIPR.3.y6.1.light	LAPTRPDLSHDTQQNWEIPR	light	3	y	6	1	20120723_377_hPTP_All_Round_cutoff_95	2
792.068	942.479	SRC-1.LAPTRPDLSHDTQQNWEIPR.3.light	32.4	SRC-1	SRC-1.LAPTRPDLSHDTQQNWEIPR.3.y7.1.light	LAPTRPDLSHDTQQNWEIPR	light	3	y	7	1	20120723_377_hPTP_All_Round_cutoff_95	1
792.068	1070.54	SRC-1.LAPTRPDLSHDTQQNWEIPR.3.light	32.4	SRC-1	SRC-1.LAPTRPDLSHDTQQNWEIPR.3.y8.1.light	LAPTRPDLSHDTQQNWEIPR	light	3	y	8	1	20120723_377_hPTP_All_Round_cutoff_95	5
795.404	524.307	SRC-1.LAPTRPDLSHDTQQNWEIPR.3.heavy	32.4	SRC-1	SRC-1.LAPTRPDLSHDTQQNWEIPR.3.y4.1.heavy	LAPTRPDLSHDTQQNWEIPR	heavy	3	y	4	1	20120723_377_hPTP_All_Round_cutoff_95	4
795.404	710.386	SRC-1.LAPTRPDLSHDTQQNWEIPR.3.heavy	32.4	SRC-1	SRC-1.LAPTRPDLSHDTQQNWEIPR.3.y5.1.heavy	LAPTRPDLSHDTQQNWEIPR	heavy	3	y	5	1	20120723_377_hPTP_All_Round_cutoff_95	3
795.404	824.429	SRC-1.LAPTRPDLSHDTQQNWEIPR.3.heavy	32.4	SRC-1	SRC-1.LAPTRPDLSHDTQQNWEIPR.3.y6.1.heavy	LAPTRPDLSHDTQQNWEIPR	heavy	3	y	6	1	20120723_377_hPTP_All_Round_cutoff_95	2
795.404	952.487	SRC-1.LAPTRPDLSHDTQQNWEIPR.3.heavy	32.4	SRC-1	SRC-1.LAPTRPDLSHDTQQNWEIPR.3.y7.1.heavy	LAPTRPDLSHDTQQNWEIPR	heavy	3	y	7	1	20120723_377_hPTP_All_Round_cutoff_95	1
795.404	1080.55	SRC-1.LAPTRPDLSHDTQQNWEIPR.3.heavy	32.4	SRC-1	SRC-1.LAPTRPDLSHDTQQNWEIPR.3.y8.1.heavy	LAPTRPDLSHDTQQNWEIPR	heavy	3	y	8	1	20120723_377_hPTP_All_Round_cutoff_95	5
705.38	518.309	SRGP-1.NLIIHADDVFPR.2.light	24.1	SRGP-1	SRGP-1.NLIIHADDVFPR.2.y4.1.light	NLIIHADDVFPR	light	2	y	4	1	20120723_377_hPTP_All_Round_cutoff_95	3
705.38	633.335	SRGP-1.NLIIHADDVFPR.2.light	24.1	SRGP-1	SRGP-1.NLIIHADDVFPR.2.y5.1.light	NLIIHADDVFPR	light	2	y	5	1	20120723_377_hPTP_All_Round_cutoff_95	5
705.38	819.4	SRGP-1.NLIIHADDVFPR.2.light	24.1	SRGP-1	SRGP-1.NLIIHADDVFPR.2.y7.1.light	NLIIHADDVFPR	light	2	y	7	1	20120723_377_hPTP_All_Round_cutoff_95	4
705.38	956.458	SRGP-1.NLIIHADDVFPR.2.light	24.1	SRGP-1	SRGP-1.NLIIHADDVFPR.2.y8.1.light	NLIIHADDVFPR	light	2	y	8	1	20120723_377_hPTP_All_Round_cutoff_95	1
705.38	1069.54	SRGP-1.NLIIHADDVFPR.2.light	24.1	SRGP-1	SRGP-1.NLIIHADDVFPR.2.y9.1.light	NLIIHADDVFPR	light	2	y	9	1	20120723_377_hPTP_All_Round_cutoff_95	2
710.385	528.317	SRGP-1.NLIIHADDVFPR.2.heavy	24.1	SRGP-1	SRGP-1.NLIIHADDVFPR.2.y4.1.heavy	NLIIHADDVFPR	heavy	2	y	4	1	20120723_377_hPTP_All_Round_cutoff_95	3
710.385	643.344	SRGP-1.NLIIHADDVFPR.2.heavy	24.1	SRGP-1	SRGP-1.NLIIHADDVFPR.2.y5.1.heavy	NLIIHADDVFPR	heavy	2	y	5	1	20120723_377_hPTP_All_Round_cutoff_95	5
710.385	829.408	SRGP-1.NLIIHADDVFPR.2.heavy	24.1	SRGP-1	SRGP-1.NLIIHADDVFPR.2.y7.1.heavy	NLIIHADDVFPR	heavy	2	y	7	1	20120723_377_hPTP_All_Round_cutoff_95	4
710.385	966.467	SRGP-1.NLIIHADDVFPR.2.heavy	24.1	SRGP-1	SRGP-1.NLIIHADDVFPR.2.y8.1.heavy	NLIIHADDVFPR	heavy	2	y	8	1	20120723_377_hPTP_All_Round_cutoff_95	1
710.385	1079.55	SRGP-1.NLIIHADDVFPR.2.heavy	24.1	SRGP-1	SRGP-1.NLIIHADDVFPR.2.y9.1.heavy	NLIIHADDVFPR	heavy	2	y	9	1	20120723_377_hPTP_All_Round_cutoff_95	2
629.856	694.377	SUR-2.LPSPAVFETVAK.2.light	21.8	SUR-2	SUR-2.LPSPAVFETVAK.2.y6.1.light	LPSPAVFETVAK	light	2	y	6	1	20120723_377_hPTP_All_Round_cutoff_95	3
629.856	793.445	SUR-2.LPSPAVFETVAK.2.light	21.8	SUR-2	SUR-2.LPSPAVFETVAK.2.y7.1.light	LPSPAVFETVAK	light	2	y	7	1	20120723_377_hPTP_All_Round_cutoff_95	4
629.856	864.483	SUR-2.LPSPAVFETVAK.2.light	21.8	SUR-2	SUR-2.LPSPAVFETVAK.2.y8.1.light	LPSPAVFETVAK	light	2	y	8	1	20120723_377_hPTP_All_Round_cutoff_95	5
629.856	961.535	SUR-2.LPSPAVFETVAK.2.light	21.8	SUR-2	SUR-2.LPSPAVFETVAK.2.y9.1.light	LPSPAVFETVAK	light	2	y	9	1	20120723_377_hPTP_All_Round_cutoff_95	1
629.856	1048.57	SUR-2.LPSPAVFETVAK.2.light	21.8	SUR-2	SUR-2.LPSPAVFETVAK.2.y10.1.light	LPSPAVFETVAK	light	2	y	10	1	20120723_377_hPTP_All_Round_cutoff_95	2
633.863	702.391	SUR-2.LPSPAVFETVAK.2.heavy	21.8	SUR-2	SUR-2.LPSPAVFETVAK.2.y6.1.heavy	LPSPAVFETVAK	heavy	2	y	6	1	20120723_377_hPTP_All_Round_cutoff_95	3
633.863	801.46	SUR-2.LPSPAVFETVAK.2.heavy	21.8	SUR-2	SUR-2.LPSPAVFETVAK.2.y7.1.heavy	LPSPAVFETVAK	heavy	2	y	7	1	20120723_377_hPTP_All_Round_cutoff_95	4
633.863	872.497	SUR-2.LPSPAVFETVAK.2.heavy	21.8	SUR-2	SUR-2.LPSPAVFETVAK.2.y8.1.heavy	LPSPAVFETVAK	heavy	2	y	8	1	20120723_377_hPTP_All_Round_cutoff_95	5
633.863	969.55	SUR-2.LPSPAVFETVAK.2.heavy	21.8	SUR-2	SUR-2.LPSPAVFETVAK.2.y9.1.heavy	LPSPAVFETVAK	heavy	2	y	9	1	20120723_377_hPTP_All_Round_cutoff_95	1
633.863	1056.58	SUR-2.LPSPAVFETVAK.2.heavy	21.8	SUR-2	SUR-2.LPSPAVFETVAK.2.y10.1.heavy	LPSPAVFETVAK	heavy	2	y	10	1	20120723_377_hPTP_All_Round_cutoff_95	2
654.333	564.262	SUR-6.NAANFILSTNDK.2.light	22.5	SUR-6	SUR-6.NAANFILSTNDK.2.y5.1.light	NAANFILSTNDK	light	2	y	5	1	20120723_377_hPTP_All_Round_cutoff_95	3
654.333	677.346	SUR-6.NAANFILSTNDK.2.light	22.5	SUR-6	SUR-6.NAANFILSTNDK.2.y6.1.light	NAANFILSTNDK	light	2	y	6	1	20120723_377_hPTP_All_Round_cutoff_95	1
654.333	790.431	SUR-6.NAANFILSTNDK.2.light	22.5	SUR-6	SUR-6.NAANFILSTNDK.2.y7.1.light	NAANFILSTNDK	light	2	y	7	1	20120723_377_hPTP_All_Round_cutoff_95	2
654.333	937.499	SUR-6.NAANFILSTNDK.2.light	22.5	SUR-6	SUR-6.NAANFILSTNDK.2.y8.1.light	NAANFILSTNDK	light	2	y	8	1	20120723_377_hPTP_All_Round_cutoff_95	4
654.333	1051.54	SUR-6.NAANFILSTNDK.2.light	22.5	SUR-6	SUR-6.NAANFILSTNDK.2.y9.1.light	NAANFILSTNDK	light	2	y	9	1	20120723_377_hPTP_All_Round_cutoff_95	5
658.34	572.277	SUR-6.NAANFILSTNDK.2.heavy	22.5	SUR-6	SUR-6.NAANFILSTNDK.2.y5.1.heavy	NAANFILSTNDK	heavy	2	y	5	1	20120723_377_hPTP_All_Round_cutoff_95	3
658.34	685.361	SUR-6.NAANFILSTNDK.2.heavy	22.5	SUR-6	SUR-6.NAANFILSTNDK.2.y6.1.heavy	NAANFILSTNDK	heavy	2	y	6	1	20120723_377_hPTP_All_Round_cutoff_95	1
658.34	798.445	SUR-6.NAANFILSTNDK.2.heavy	22.5	SUR-6	SUR-6.NAANFILSTNDK.2.y7.1.heavy	NAANFILSTNDK	heavy	2	y	7	1	20120723_377_hPTP_All_Round_cutoff_95	2
658.34	945.513	SUR-6.NAANFILSTNDK.2.heavy	22.5	SUR-6	SUR-6.NAANFILSTNDK.2.y8.1.heavy	NAANFILSTNDK	heavy	2	y	8	1	20120723_377_hPTP_All_Round_cutoff_95	4
658.34	1059.56	SUR-6.NAANFILSTNDK.2.heavy	22.5	SUR-6	SUR-6.NAANFILSTNDK.2.y9.1.heavy	NAANFILSTNDK	heavy	2	y	9	1	20120723_377_hPTP_All_Round_cutoff_95	5
701.376	532.284	SUR-7.NNITTNVISAAQR.2.light	23.9	SUR-7	SUR-7.NNITTNVISAAQR.2.y5.1.light	NNITTNVISAAQR	light	2	y	5	1	20120723_377_hPTP_All_Round_cutoff_95	3
701.376	645.368	SUR-7.NNITTNVISAAQR.2.light	23.9	SUR-7	SUR-7.NNITTNVISAAQR.2.y6.1.light	NNITTNVISAAQR	light	2	y	6	1	20120723_377_hPTP_All_Round_cutoff_95	2
701.376	858.479	SUR-7.NNITTNVISAAQR.2.light	23.9	SUR-7	SUR-7.NNITTNVISAAQR.2.y8.1.light	NNITTNVISAAQR	light	2	y	8	1	20120723_377_hPTP_All_Round_cutoff_95	5
701.376	959.527	SUR-7.NNITTNVISAAQR.2.light	23.9	SUR-7	SUR-7.NNITTNVISAAQR.2.y9.1.light	NNITTNVISAAQR	light	2	y	9	1	20120723_377_hPTP_All_Round_cutoff_95	4
701.376	1060.57	SUR-7.NNITTNVISAAQR.2.light	23.9	SUR-7	SUR-7.NNITTNVISAAQR.2.y10.1.light	NNITTNVISAAQR	light	2	y	10	1	20120723_377_hPTP_All_Round_cutoff_95	1
706.38	542.292	SUR-7.NNITTNVISAAQR.2.heavy	23.9	SUR-7	SUR-7.NNITTNVISAAQR.2.y5.1.heavy	NNITTNVISAAQR	heavy	2	y	5	1	20120723_377_hPTP_All_Round_cutoff_95	3
706.38	655.376	SUR-7.NNITTNVISAAQR.2.heavy	23.9	SUR-7	SUR-7.NNITTNVISAAQR.2.y6.1.heavy	NNITTNVISAAQR	heavy	2	y	6	1	20120723_377_hPTP_All_Round_cutoff_95	2
706.38	868.487	SUR-7.NNITTNVISAAQR.2.heavy	23.9	SUR-7	SUR-7.NNITTNVISAAQR.2.y8.1.heavy	NNITTNVISAAQR	heavy	2	y	8	1	20120723_377_hPTP_All_Round_cutoff_95	5
706.38	969.535	SUR-7.NNITTNVISAAQR.2.heavy	23.9	SUR-7	SUR-7.NNITTNVISAAQR.2.y9.1.heavy	NNITTNVISAAQR	heavy	2	y	9	1	20120723_377_hPTP_All_Round_cutoff_95	4
706.38	1070.58	SUR-7.NNITTNVISAAQR.2.heavy	23.9	SUR-7	SUR-7.NNITTNVISAAQR.2.y10.1.heavy	NNITTNVISAAQR	heavy	2	y	10	1	20120723_377_hPTP_All_Round_cutoff_95	1
1066.55	401.287	SYS-1.SDGVGAITTVVQYPNNDLIR.2.light	34.9	SYS-1	SYS-1.SDGVGAITTVVQYPNNDLIR.2.y3.1.light	SDGVGAITTVVQYPNNDLIR	light	2	y	3	1	20120723_377_hPTP_All_Round_cutoff_95	5
1066.55	841.453	SYS-1.SDGVGAITTVVQYPNNDLIR.2.light	34.9	SYS-1	SYS-1.SDGVGAITTVVQYPNNDLIR.2.y7.1.light	SDGVGAITTVVQYPNNDLIR	light	2	y	7	1	20120723_377_hPTP_All_Round_cutoff_95	1
1066.55	1004.52	SYS-1.SDGVGAITTVVQYPNNDLIR.2.light	34.9	SYS-1	SYS-1.SDGVGAITTVVQYPNNDLIR.2.y8.1.light	SDGVGAITTVVQYPNNDLIR	light	2	y	8	1	20120723_377_hPTP_All_Round_cutoff_95	2
1066.55	1132.57	SYS-1.SDGVGAITTVVQYPNNDLIR.2.light	34.9	SYS-1	SYS-1.SDGVGAITTVVQYPNNDLIR.2.y9.1.light	SDGVGAITTVVQYPNNDLIR	light	2	y	9	1	20120723_377_hPTP_All_Round_cutoff_95	4
1066.55	1231.64	SYS-1.SDGVGAITTVVQYPNNDLIR.2.light	34.9	SYS-1	SYS-1.SDGVGAITTVVQYPNNDLIR.2.y10.1.light	SDGVGAITTVVQYPNNDLIR	light	2	y	10	1	20120723_377_hPTP_All_Round_cutoff_95	3
1071.56	411.295	SYS-1.SDGVGAITTVVQYPNNDLIR.2.heavy	34.9	SYS-1	SYS-1.SDGVGAITTVVQYPNNDLIR.2.y3.1.heavy	SDGVGAITTVVQYPNNDLIR	heavy	2	y	3	1	20120723_377_hPTP_All_Round_cutoff_95	5
1071.56	851.461	SYS-1.SDGVGAITTVVQYPNNDLIR.2.heavy	34.9	SYS-1	SYS-1.SDGVGAITTVVQYPNNDLIR.2.y7.1.heavy	SDGVGAITTVVQYPNNDLIR	heavy	2	y	7	1	20120723_377_hPTP_All_Round_cutoff_95	1
1071.56	1014.52	SYS-1.SDGVGAITTVVQYPNNDLIR.2.heavy	34.9	SYS-1	SYS-1.SDGVGAITTVVQYPNNDLIR.2.y8.1.heavy	SDGVGAITTVVQYPNNDLIR	heavy	2	y	8	1	20120723_377_hPTP_All_Round_cutoff_95	2
1071.56	1142.58	SYS-1.SDGVGAITTVVQYPNNDLIR.2.heavy	34.9	SYS-1	SYS-1.SDGVGAITTVVQYPNNDLIR.2.y9.1.heavy	SDGVGAITTVVQYPNNDLIR	heavy	2	y	9	1	20120723_377_hPTP_All_Round_cutoff_95	4
1071.56	1241.65	SYS-1.SDGVGAITTVVQYPNNDLIR.2.heavy	34.9	SYS-1	SYS-1.SDGVGAITTVVQYPNNDLIR.2.y10.1.heavy	SDGVGAITTVVQYPNNDLIR	heavy	2	y	10	1	20120723_377_hPTP_All_Round_cutoff_95	3
714.392	529.309	UNC-22.ITVIDKPGAPENITYPAVSR.3.light	29.4	UNC-22	UNC-22.ITVIDKPGAPENITYPAVSR.3.y5.1.light	ITVIDKPGAPENITYPAVSR	light	3	y	5	1	20120723_377_hPTP_All_Round_cutoff_95	2
714.392	692.373	UNC-22.ITVIDKPGAPENITYPAVSR.3.light	29.4	UNC-22	UNC-22.ITVIDKPGAPENITYPAVSR.3.y6.1.light	ITVIDKPGAPENITYPAVSR	light	3	y	6	1	20120723_377_hPTP_All_Round_cutoff_95	3
714.392	793.42	UNC-22.ITVIDKPGAPENITYPAVSR.3.light	29.4	UNC-22	UNC-22.ITVIDKPGAPENITYPAVSR.3.y7.1.light	ITVIDKPGAPENITYPAVSR	light	3	y	7	1	20120723_377_hPTP_All_Round_cutoff_95	1
714.392	1020.55	UNC-22.ITVIDKPGAPENITYPAVSR.3.light	29.4	UNC-22	UNC-22.ITVIDKPGAPENITYPAVSR.3.y9.1.light	ITVIDKPGAPENITYPAVSR	light	3	y	9	1	20120723_377_hPTP_All_Round_cutoff_95	4
714.392	1246.64	UNC-22.ITVIDKPGAPENITYPAVSR.3.light	29.4	UNC-22	UNC-22.ITVIDKPGAPENITYPAVSR.3.y11.1.light	ITVIDKPGAPENITYPAVSR	light	3	y	11	1	20120723_377_hPTP_All_Round_cutoff_95	5
717.728	539.318	UNC-22.ITVIDKPGAPENITYPAVSR.3.heavy	29.4	UNC-22	UNC-22.ITVIDKPGAPENITYPAVSR.3.y5.1.heavy	ITVIDKPGAPENITYPAVSR	heavy	3	y	5	1	20120723_377_hPTP_All_Round_cutoff_95	2
717.728	702.381	UNC-22.ITVIDKPGAPENITYPAVSR.3.heavy	29.4	UNC-22	UNC-22.ITVIDKPGAPENITYPAVSR.3.y6.1.heavy	ITVIDKPGAPENITYPAVSR	heavy	3	y	6	1	20120723_377_hPTP_All_Round_cutoff_95	3
717.728	803.429	UNC-22.ITVIDKPGAPENITYPAVSR.3.heavy	29.4	UNC-22	UNC-22.ITVIDKPGAPENITYPAVSR.3.y7.1.heavy	ITVIDKPGAPENITYPAVSR	heavy	3	y	7	1	20120723_377_hPTP_All_Round_cutoff_95	1
717.728	1030.56	UNC-22.ITVIDKPGAPENITYPAVSR.3.heavy	29.4	UNC-22	UNC-22.ITVIDKPGAPENITYPAVSR.3.y9.1.heavy	ITVIDKPGAPENITYPAVSR	heavy	3	y	9	1	20120723_377_hPTP_All_Round_cutoff_95	4
717.728	1256.65	UNC-22.ITVIDKPGAPENITYPAVSR.3.heavy	29.4	UNC-22	UNC-22.ITVIDKPGAPENITYPAVSR.3.y11.1.heavy	ITVIDKPGAPENITYPAVSR	heavy	3	y	11	1	20120723_377_hPTP_All_Round_cutoff_95	5
803.933	414.271	AIR-2.FTINDFEIGRPLGK.2.light	27	AIR-2	AIR-2.FTINDFEIGRPLGK.2.y4.1.light	FTINDFEIGRPLGK	light	2	y	4	1	20120723_377_hPTP_All_Round_cutoff_95	5
803.933	627.394	AIR-2.FTINDFEIGRPLGK.2.light	27	AIR-2	AIR-2.FTINDFEIGRPLGK.2.y6.1.light	FTINDFEIGRPLGK	light	2	y	6	1	20120723_377_hPTP_All_Round_cutoff_95	1
803.933	740.478	AIR-2.FTINDFEIGRPLGK.2.light	27	AIR-2	AIR-2.FTINDFEIGRPLGK.2.y7.1.light	FTINDFEIGRPLGK	light	2	y	7	1	20120723_377_hPTP_All_Round_cutoff_95	2
803.933	869.52	AIR-2.FTINDFEIGRPLGK.2.light	27	AIR-2	AIR-2.FTINDFEIGRPLGK.2.y8.1.light	FTINDFEIGRPLGK	light	2	y	8	1	20120723_377_hPTP_All_Round_cutoff_95	4
803.933	1016.59	AIR-2.FTINDFEIGRPLGK.2.light	27	AIR-2	AIR-2.FTINDFEIGRPLGK.2.y9.1.light	FTINDFEIGRPLGK	light	2	y	9	1	20120723_377_hPTP_All_Round_cutoff_95	3
807.94	422.285	AIR-2.FTINDFEIGRPLGK.2.heavy	27	AIR-2	AIR-2.FTINDFEIGRPLGK.2.y4.1.heavy	FTINDFEIGRPLGK	heavy	2	y	4	1	20120723_377_hPTP_All_Round_cutoff_95	5
807.94	635.408	AIR-2.FTINDFEIGRPLGK.2.heavy	27	AIR-2	AIR-2.FTINDFEIGRPLGK.2.y6.1.heavy	FTINDFEIGRPLGK	heavy	2	y	6	1	20120723_377_hPTP_All_Round_cutoff_95	1
807.94	748.492	AIR-2.FTINDFEIGRPLGK.2.heavy	27	AIR-2	AIR-2.FTINDFEIGRPLGK.2.y7.1.heavy	FTINDFEIGRPLGK	heavy	2	y	7	1	20120723_377_hPTP_All_Round_cutoff_95	2
807.94	877.535	AIR-2.FTINDFEIGRPLGK.2.heavy	27	AIR-2	AIR-2.FTINDFEIGRPLGK.2.y8.1.heavy	FTINDFEIGRPLGK	heavy	2	y	8	1	20120723_377_hPTP_All_Round_cutoff_95	4
807.94	1024.6	AIR-2.FTINDFEIGRPLGK.2.heavy	27	AIR-2	AIR-2.FTINDFEIGRPLGK.2.y9.1.heavy	FTINDFEIGRPLGK	heavy	2	y	9	1	20120723_377_hPTP_All_Round_cutoff_95	3
1000.5	556.288	CED-12.TLDEFSLDPALIEAFYR.2.light	32.9	CED-12	CED-12.TLDEFSLDPALIEAFYR.2.y4.1.light	TLDEFSLDPALIEAFYR	light	2	y	4	1	20120723_377_hPTP_All_Round_cutoff_95	4
1000.5	685.33	CED-12.TLDEFSLDPALIEAFYR.2.light	32.9	CED-12	CED-12.TLDEFSLDPALIEAFYR.2.y5.1.light	TLDEFSLDPALIEAFYR	light	2	y	5	1	20120723_377_hPTP_All_Round_cutoff_95	5
1000.5	798.414	CED-12.TLDEFSLDPALIEAFYR.2.light	32.9	CED-12	CED-12.TLDEFSLDPALIEAFYR.2.y6.1.light	TLDEFSLDPALIEAFYR	light	2	y	6	1	20120723_377_hPTP_All_Round_cutoff_95	3
1000.5	1079.59	CED-12.TLDEFSLDPALIEAFYR.2.light	32.9	CED-12	CED-12.TLDEFSLDPALIEAFYR.2.y9.1.light	TLDEFSLDPALIEAFYR	light	2	y	9	1	20120723_377_hPTP_All_Round_cutoff_95	1
1000.5	1194.62	CED-12.TLDEFSLDPALIEAFYR.2.light	32.9	CED-12	CED-12.TLDEFSLDPALIEAFYR.2.y10.1.light	TLDEFSLDPALIEAFYR	light	2	y	10	1	20120723_377_hPTP_All_Round_cutoff_95	2
1005.51	566.296	CED-12.TLDEFSLDPALIEAFYR.2.heavy	32.9	CED-12	CED-12.TLDEFSLDPALIEAFYR.2.y4.1.heavy	TLDEFSLDPALIEAFYR	heavy	2	y	4	1	20120723_377_hPTP_All_Round_cutoff_95	4
1005.51	695.339	CED-12.TLDEFSLDPALIEAFYR.2.heavy	32.9	CED-12	CED-12.TLDEFSLDPALIEAFYR.2.y5.1.heavy	TLDEFSLDPALIEAFYR	heavy	2	y	5	1	20120723_377_hPTP_All_Round_cutoff_95	5
1005.51	808.423	CED-12.TLDEFSLDPALIEAFYR.2.heavy	32.9	CED-12	CED-12.TLDEFSLDPALIEAFYR.2.y6.1.heavy	TLDEFSLDPALIEAFYR	heavy	2	y	6	1	20120723_377_hPTP_All_Round_cutoff_95	3
1005.51	1089.6	CED-12.TLDEFSLDPALIEAFYR.2.heavy	32.9	CED-12	CED-12.TLDEFSLDPALIEAFYR.2.y9.1.heavy	TLDEFSLDPALIEAFYR	heavy	2	y	9	1	20120723_377_hPTP_All_Round_cutoff_95	1
1005.51	1204.62	CED-12.TLDEFSLDPALIEAFYR.2.heavy	32.9	CED-12	CED-12.TLDEFSLDPALIEAFYR.2.y10.1.heavy	TLDEFSLDPALIEAFYR	heavy	2	y	10	1	20120723_377_hPTP_All_Round_cutoff_95	2
655.357	545.304	CED-4.HVVDAQTIANGISILEQR.3.light	27.2	CED-4	CED-4.HVVDAQTIANGISILEQR.3.y4.1.light	HVVDAQTIANGISILEQR	light	3	y	4	1	20120723_377_hPTP_All_Round_cutoff_95	2
655.357	745.42	CED-4.HVVDAQTIANGISILEQR.3.light	27.2	CED-4	CED-4.HVVDAQTIANGISILEQR.3.y6.1.light	HVVDAQTIANGISILEQR	light	3	y	6	1	20120723_377_hPTP_All_Round_cutoff_95	1
655.357	915.526	CED-4.HVVDAQTIANGISILEQR.3.light	27.2	CED-4	CED-4.HVVDAQTIANGISILEQR.3.y8.1.light	HVVDAQTIANGISILEQR	light	3	y	8	1	20120723_377_hPTP_All_Round_cutoff_95	5
655.357	1029.57	CED-4.HVVDAQTIANGISILEQR.3.light	27.2	CED-4	CED-4.HVVDAQTIANGISILEQR.3.y9.1.light	HVVDAQTIANGISILEQR	light	3	y	9	1	20120723_377_hPTP_All_Round_cutoff_95	4
655.357	1100.61	CED-4.HVVDAQTIANGISILEQR.3.light	27.2	CED-4	CED-4.HVVDAQTIANGISILEQR.3.y10.1.light	HVVDAQTIANGISILEQR	light	3	y	10	1	20120723_377_hPTP_All_Round_cutoff_95	7
658.693	555.312	CED-4.HVVDAQTIANGISILEQR.3.heavy	27.2	CED-4	CED-4.HVVDAQTIANGISILEQR.3.y4.1.heavy	HVVDAQTIANGISILEQR	heavy	3	y	4	1	20120723_377_hPTP_All_Round_cutoff_95	2
658.693	755.429	CED-4.HVVDAQTIANGISILEQR.3.heavy	27.2	CED-4	CED-4.HVVDAQTIANGISILEQR.3.y6.1.heavy	HVVDAQTIANGISILEQR	heavy	3	y	6	1	20120723_377_hPTP_All_Round_cutoff_95	1
658.693	925.534	CED-4.HVVDAQTIANGISILEQR.3.heavy	27.2	CED-4	CED-4.HVVDAQTIANGISILEQR.3.y8.1.heavy	HVVDAQTIANGISILEQR	heavy	3	y	8	1	20120723_377_hPTP_All_Round_cutoff_95	5
658.693	1039.58	CED-4.HVVDAQTIANGISILEQR.3.heavy	27.2	CED-4	CED-4.HVVDAQTIANGISILEQR.3.y9.1.heavy	HVVDAQTIANGISILEQR	heavy	3	y	9	1	20120723_377_hPTP_All_Round_cutoff_95	4
658.693	1110.61	CED-4.HVVDAQTIANGISILEQR.3.heavy	27.2	CED-4	CED-4.HVVDAQTIANGISILEQR.3.y10.1.heavy	HVVDAQTIANGISILEQR	heavy	3	y	10	1	20120723_377_hPTP_All_Round_cutoff_95	7
1094.02	446.236	CED-6.STAAEYNPFGADFLSGIQNGK.2.light	35.7	CED-6	CED-6.STAAEYNPFGADFLSGIQNGK.2.y4.1.light	STAAEYNPFGADFLSGIQNGK	light	2	y	4	1	20120723_377_hPTP_All_Round_cutoff_95	3
1094.02	616.341	CED-6.STAAEYNPFGADFLSGIQNGK.2.light	35.7	CED-6	CED-6.STAAEYNPFGADFLSGIQNGK.2.y6.1.light	STAAEYNPFGADFLSGIQNGK	light	2	y	6	1	20120723_377_hPTP_All_Round_cutoff_95	5
1094.02	703.373	CED-6.STAAEYNPFGADFLSGIQNGK.2.light	35.7	CED-6	CED-6.STAAEYNPFGADFLSGIQNGK.2.y7.1.light	STAAEYNPFGADFLSGIQNGK	light	2	y	7	1	20120723_377_hPTP_All_Round_cutoff_95	1
1094.02	1149.59	CED-6.STAAEYNPFGADFLSGIQNGK.2.light	35.7	CED-6	CED-6.STAAEYNPFGADFLSGIQNGK.2.y11.1.light	STAAEYNPFGADFLSGIQNGK	light	2	y	11	1	20120723_377_hPTP_All_Round_cutoff_95	2
1094.02	1206.61	CED-6.STAAEYNPFGADFLSGIQNGK.2.light	35.7	CED-6	CED-6.STAAEYNPFGADFLSGIQNGK.2.y12.1.light	STAAEYNPFGADFLSGIQNGK	light	2	y	12	1	20120723_377_hPTP_All_Round_cutoff_95	4
1098.03	454.25	CED-6.STAAEYNPFGADFLSGIQNGK.2.heavy	35.7	CED-6	CED-6.STAAEYNPFGADFLSGIQNGK.2.y4.1.heavy	STAAEYNPFGADFLSGIQNGK	heavy	2	y	4	1	20120723_377_hPTP_All_Round_cutoff_95	3
1098.03	624.355	CED-6.STAAEYNPFGADFLSGIQNGK.2.heavy	35.7	CED-6	CED-6.STAAEYNPFGADFLSGIQNGK.2.y6.1.heavy	STAAEYNPFGADFLSGIQNGK	heavy	2	y	6	1	20120723_377_hPTP_All_Round_cutoff_95	5
1098.03	711.388	CED-6.STAAEYNPFGADFLSGIQNGK.2.heavy	35.7	CED-6	CED-6.STAAEYNPFGADFLSGIQNGK.2.y7.1.heavy	STAAEYNPFGADFLSGIQNGK	heavy	2	y	7	1	20120723_377_hPTP_All_Round_cutoff_95	1
1098.03	1157.6	CED-6.STAAEYNPFGADFLSGIQNGK.2.heavy	35.7	CED-6	CED-6.STAAEYNPFGADFLSGIQNGK.2.y11.1.heavy	STAAEYNPFGADFLSGIQNGK	heavy	2	y	11	1	20120723_377_hPTP_All_Round_cutoff_95	2
1098.03	1214.63	CED-6.STAAEYNPFGADFLSGIQNGK.2.heavy	35.7	CED-6	CED-6.STAAEYNPFGADFLSGIQNGK.2.y12.1.heavy	STAAEYNPFGADFLSGIQNGK	heavy	2	y	12	1	20120723_377_hPTP_All_Round_cutoff_95	4
702.878	403.23	CGH-1.LLSQDFQGILDR.2.light	24	CGH-1	CGH-1.LLSQDFQGILDR.2.y3.1.light	LLSQDFQGILDR	light	2	y	3	1	20120723_377_hPTP_All_Round_cutoff_95	5
702.878	573.335	CGH-1.LLSQDFQGILDR.2.light	24	CGH-1	CGH-1.LLSQDFQGILDR.2.y5.1.light	LLSQDFQGILDR	light	2	y	5	1	20120723_377_hPTP_All_Round_cutoff_95	1
702.878	848.462	CGH-1.LLSQDFQGILDR.2.light	24	CGH-1	CGH-1.LLSQDFQGILDR.2.y7.1.light	LLSQDFQGILDR	light	2	y	7	1	20120723_377_hPTP_All_Round_cutoff_95	4
702.878	963.489	CGH-1.LLSQDFQGILDR.2.light	24	CGH-1	CGH-1.LLSQDFQGILDR.2.y8.1.light	LLSQDFQGILDR	light	2	y	8	1	20120723_377_hPTP_All_Round_cutoff_95	2
702.878	1178.58	CGH-1.LLSQDFQGILDR.2.light	24	CGH-1	CGH-1.LLSQDFQGILDR.2.y10.1.light	LLSQDFQGILDR	light	2	y	10	1	20120723_377_hPTP_All_Round_cutoff_95	3
707.882	413.238	CGH-1.LLSQDFQGILDR.2.heavy	24	CGH-1	CGH-1.LLSQDFQGILDR.2.y3.1.heavy	LLSQDFQGILDR	heavy	2	y	3	1	20120723_377_hPTP_All_Round_cutoff_95	5
707.882	583.344	CGH-1.LLSQDFQGILDR.2.heavy	24	CGH-1	CGH-1.LLSQDFQGILDR.2.y5.1.heavy	LLSQDFQGILDR	heavy	2	y	5	1	20120723_377_hPTP_All_Round_cutoff_95	1
707.882	858.471	CGH-1.LLSQDFQGILDR.2.heavy	24	CGH-1	CGH-1.LLSQDFQGILDR.2.y7.1.heavy	LLSQDFQGILDR	heavy	2	y	7	1	20120723_377_hPTP_All_Round_cutoff_95	4
707.882	973.498	CGH-1.LLSQDFQGILDR.2.heavy	24	CGH-1	CGH-1.LLSQDFQGILDR.2.y8.1.heavy	LLSQDFQGILDR	heavy	2	y	8	1	20120723_377_hPTP_All_Round_cutoff_95	2
707.882	1188.59	CGH-1.LLSQDFQGILDR.2.heavy	24	CGH-1	CGH-1.LLSQDFQGILDR.2.y10.1.heavy	LLSQDFQGILDR	heavy	2	y	10	1	20120723_377_hPTP_All_Round_cutoff_95	3
597.684	496.324	CHK-1.DIKPENLLLTGTHVLK.3.light	25	CHK-1	CHK-1.DIKPENLLLTGTHVLK.3.y4.1.light	DIKPENLLLTGTHVLK	light	3	y	4	1	20120723_377_hPTP_All_Round_cutoff_95	5
597.684	654.393	CHK-1.DIKPENLLLTGTHVLK.3.light	25	CHK-1	CHK-1.DIKPENLLLTGTHVLK.3.y6.1.light	DIKPENLLLTGTHVLK	light	3	y	6	1	20120723_377_hPTP_All_Round_cutoff_95	3
597.684	755.441	CHK-1.DIKPENLLLTGTHVLK.3.light	25	CHK-1	CHK-1.DIKPENLLLTGTHVLK.3.y7.1.light	DIKPENLLLTGTHVLK	light	3	y	7	1	20120723_377_hPTP_All_Round_cutoff_95	1
597.684	868.525	CHK-1.DIKPENLLLTGTHVLK.3.light	25	CHK-1	CHK-1.DIKPENLLLTGTHVLK.3.y8.1.light	DIKPENLLLTGTHVLK	light	3	y	8	1	20120723_377_hPTP_All_Round_cutoff_95	2
597.684	981.609	CHK-1.DIKPENLLLTGTHVLK.3.light	25	CHK-1	CHK-1.DIKPENLLLTGTHVLK.3.y9.1.light	DIKPENLLLTGTHVLK	light	3	y	9	1	20120723_377_hPTP_All_Round_cutoff_95	4
600.355	504.338	CHK-1.DIKPENLLLTGTHVLK.3.heavy	25	CHK-1	CHK-1.DIKPENLLLTGTHVLK.3.y4.1.heavy	DIKPENLLLTGTHVLK	heavy	3	y	4	1	20120723_377_hPTP_All_Round_cutoff_95	5
600.355	662.408	CHK-1.DIKPENLLLTGTHVLK.3.heavy	25	CHK-1	CHK-1.DIKPENLLLTGTHVLK.3.y6.1.heavy	DIKPENLLLTGTHVLK	heavy	3	y	6	1	20120723_377_hPTP_All_Round_cutoff_95	3
600.355	763.455	CHK-1.DIKPENLLLTGTHVLK.3.heavy	25	CHK-1	CHK-1.DIKPENLLLTGTHVLK.3.y7.1.heavy	DIKPENLLLTGTHVLK	heavy	3	y	7	1	20120723_377_hPTP_All_Round_cutoff_95	1
600.355	876.539	CHK-1.DIKPENLLLTGTHVLK.3.heavy	25	CHK-1	CHK-1.DIKPENLLLTGTHVLK.3.y8.1.heavy	DIKPENLLLTGTHVLK	heavy	3	y	8	1	20120723_377_hPTP_All_Round_cutoff_95	2
600.355	989.623	CHK-1.DIKPENLLLTGTHVLK.3.heavy	25	CHK-1	CHK-1.DIKPENLLLTGTHVLK.3.y9.1.heavy	DIKPENLLLTGTHVLK	heavy	3	y	9	1	20120723_377_hPTP_All_Round_cutoff_95	4
974.999	441.25	CPS-6.YQVIGDNNVAVPTHFFK.2.light	32.2	CPS-6	CPS-6.YQVIGDNNVAVPTHFFK.2.y3.1.light	YQVIGDNNVAVPTHFFK	light	2	y	3	1	20120723_377_hPTP_All_Round_cutoff_95	5
974.999	578.309	CPS-6.YQVIGDNNVAVPTHFFK.2.light	32.2	CPS-6	CPS-6.YQVIGDNNVAVPTHFFK.2.y4.1.light	YQVIGDNNVAVPTHFFK	light	2	y	4	1	20120723_377_hPTP_All_Round_cutoff_95	4
974.999	776.409	CPS-6.YQVIGDNNVAVPTHFFK.2.light	32.2	CPS-6	CPS-6.YQVIGDNNVAVPTHFFK.2.y6.1.light	YQVIGDNNVAVPTHFFK	light	2	y	6	1	20120723_377_hPTP_All_Round_cutoff_95	1
974.999	875.477	CPS-6.YQVIGDNNVAVPTHFFK.2.light	32.2	CPS-6	CPS-6.YQVIGDNNVAVPTHFFK.2.y7.1.light	YQVIGDNNVAVPTHFFK	light	2	y	7	1	20120723_377_hPTP_All_Round_cutoff_95	3
974.999	946.515	CPS-6.YQVIGDNNVAVPTHFFK.2.light	32.2	CPS-6	CPS-6.YQVIGDNNVAVPTHFFK.2.y8.1.light	YQVIGDNNVAVPTHFFK	light	2	y	8	1	20120723_377_hPTP_All_Round_cutoff_95	2
979.007	449.264	CPS-6.YQVIGDNNVAVPTHFFK.2.heavy	32.2	CPS-6	CPS-6.YQVIGDNNVAVPTHFFK.2.y3.1.heavy	YQVIGDNNVAVPTHFFK	heavy	2	y	3	1	20120723_377_hPTP_All_Round_cutoff_95	5
979.007	586.323	CPS-6.YQVIGDNNVAVPTHFFK.2.heavy	32.2	CPS-6	CPS-6.YQVIGDNNVAVPTHFFK.2.y4.1.heavy	YQVIGDNNVAVPTHFFK	heavy	2	y	4	1	20120723_377_hPTP_All_Round_cutoff_95	4
979.007	784.423	CPS-6.YQVIGDNNVAVPTHFFK.2.heavy	32.2	CPS-6	CPS-6.YQVIGDNNVAVPTHFFK.2.y6.1.heavy	YQVIGDNNVAVPTHFFK	heavy	2	y	6	1	20120723_377_hPTP_All_Round_cutoff_95	1
979.007	883.492	CPS-6.YQVIGDNNVAVPTHFFK.2.heavy	32.2	CPS-6	CPS-6.YQVIGDNNVAVPTHFFK.2.y7.1.heavy	YQVIGDNNVAVPTHFFK	heavy	2	y	7	1	20120723_377_hPTP_All_Round_cutoff_95	3
979.007	954.529	CPS-6.YQVIGDNNVAVPTHFFK.2.heavy	32.2	CPS-6	CPS-6.YQVIGDNNVAVPTHFFK.2.y8.1.heavy	YQVIGDNNVAVPTHFFK	heavy	2	y	8	1	20120723_377_hPTP_All_Round_cutoff_95	2
1032.01	610.294	CRN-2.SLITPETEALHNFSSFNR.2.light	33.9	CRN-2	CRN-2.SLITPETEALHNFSSFNR.2.y5.1.light	SLITPETEALHNFSSFNR	light	2	y	5	1	20120723_377_hPTP_All_Round_cutoff_95	4
1032.01	871.406	CRN-2.SLITPETEALHNFSSFNR.2.light	33.9	CRN-2	CRN-2.SLITPETEALHNFSSFNR.2.y7.1.light	SLITPETEALHNFSSFNR	light	2	y	7	1	20120723_377_hPTP_All_Round_cutoff_95	2
1032.01	1008.46	CRN-2.SLITPETEALHNFSSFNR.2.light	33.9	CRN-2	CRN-2.SLITPETEALHNFSSFNR.2.y8.1.light	SLITPETEALHNFSSFNR	light	2	y	8	1	20120723_377_hPTP_All_Round_cutoff_95	1
1032.01	1121.55	CRN-2.SLITPETEALHNFSSFNR.2.light	33.9	CRN-2	CRN-2.SLITPETEALHNFSSFNR.2.y9.1.light	SLITPETEALHNFSSFNR	light	2	y	9	1	20120723_377_hPTP_All_Round_cutoff_95	3
1032.01	1192.59	CRN-2.SLITPETEALHNFSSFNR.2.light	33.9	CRN-2	CRN-2.SLITPETEALHNFSSFNR.2.y10.1.light	SLITPETEALHNFSSFNR	light	2	y	10	1	20120723_377_hPTP_All_Round_cutoff_95	5
1037.02	620.303	CRN-2.SLITPETEALHNFSSFNR.2.heavy	33.9	CRN-2	CRN-2.SLITPETEALHNFSSFNR.2.y5.1.heavy	SLITPETEALHNFSSFNR	heavy	2	y	5	1	20120723_377_hPTP_All_Round_cutoff_95	4
1037.02	881.414	CRN-2.SLITPETEALHNFSSFNR.2.heavy	33.9	CRN-2	CRN-2.SLITPETEALHNFSSFNR.2.y7.1.heavy	SLITPETEALHNFSSFNR	heavy	2	y	7	1	20120723_377_hPTP_All_Round_cutoff_95	2
1037.02	1018.47	CRN-2.SLITPETEALHNFSSFNR.2.heavy	33.9	CRN-2	CRN-2.SLITPETEALHNFSSFNR.2.y8.1.heavy	SLITPETEALHNFSSFNR	heavy	2	y	8	1	20120723_377_hPTP_All_Round_cutoff_95	1
1037.02	1131.56	CRN-2.SLITPETEALHNFSSFNR.2.heavy	33.9	CRN-2	CRN-2.SLITPETEALHNFSSFNR.2.y9.1.heavy	SLITPETEALHNFSSFNR	heavy	2	y	9	1	20120723_377_hPTP_All_Round_cutoff_95	3
1037.02	1202.59	CRN-2.SLITPETEALHNFSSFNR.2.heavy	33.9	CRN-2	CRN-2.SLITPETEALHNFSSFNR.2.y10.1.heavy	SLITPETEALHNFSSFNR	heavy	2	y	10	1	20120723_377_hPTP_All_Round_cutoff_95	5
642.346	458.272	DAB-1.SGAVLHNFPVSR.2.light	22.2	DAB-1	DAB-1.SGAVLHNFPVSR.2.y4.1.light	SGAVLHNFPVSR	light	2	y	4	1	20120723_377_hPTP_All_Round_cutoff_95	4
642.346	605.341	DAB-1.SGAVLHNFPVSR.2.light	22.2	DAB-1	DAB-1.SGAVLHNFPVSR.2.y5.1.light	SGAVLHNFPVSR	light	2	y	5	1	20120723_377_hPTP_All_Round_cutoff_95	5
642.346	719.383	DAB-1.SGAVLHNFPVSR.2.light	22.2	DAB-1	DAB-1.SGAVLHNFPVSR.2.y6.1.light	SGAVLHNFPVSR	light	2	y	6	1	20120723_377_hPTP_All_Round_cutoff_95	2
642.346	856.442	DAB-1.SGAVLHNFPVSR.2.light	22.2	DAB-1	DAB-1.SGAVLHNFPVSR.2.y7.1.light	SGAVLHNFPVSR	light	2	y	7	1	20120723_377_hPTP_All_Round_cutoff_95	1
642.346	969.526	DAB-1.SGAVLHNFPVSR.2.light	22.2	DAB-1	DAB-1.SGAVLHNFPVSR.2.y8.1.light	SGAVLHNFPVSR	light	2	y	8	1	20120723_377_hPTP_All_Round_cutoff_95	3
647.351	468.28	DAB-1.SGAVLHNFPVSR.2.heavy	22.2	DAB-1	DAB-1.SGAVLHNFPVSR.2.y4.1.heavy	SGAVLHNFPVSR	heavy	2	y	4	1	20120723_377_hPTP_All_Round_cutoff_95	4
647.351	615.349	DAB-1.SGAVLHNFPVSR.2.heavy	22.2	DAB-1	DAB-1.SGAVLHNFPVSR.2.y5.1.heavy	SGAVLHNFPVSR	heavy	2	y	5	1	20120723_377_hPTP_All_Round_cutoff_95	5
647.351	729.392	DAB-1.SGAVLHNFPVSR.2.heavy	22.2	DAB-1	DAB-1.SGAVLHNFPVSR.2.y6.1.heavy	SGAVLHNFPVSR	heavy	2	y	6	1	20120723_377_hPTP_All_Round_cutoff_95	2
647.351	866.451	DAB-1.SGAVLHNFPVSR.2.heavy	22.2	DAB-1	DAB-1.SGAVLHNFPVSR.2.y7.1.heavy	SGAVLHNFPVSR	heavy	2	y	7	1	20120723_377_hPTP_All_Round_cutoff_95	1
647.351	979.535	DAB-1.SGAVLHNFPVSR.2.heavy	22.2	DAB-1	DAB-1.SGAVLHNFPVSR.2.y8.1.heavy	SGAVLHNFPVSR	heavy	2	y	8	1	20120723_377_hPTP_All_Round_cutoff_95	3
877.952	849.431	DAZ-1.IFVGGFPTSTTETELR.2.light	29.2	DAZ-1	DAZ-1.IFVGGFPTSTTETELR.2.y7.1.light	IFVGGFPTSTTETELR	light	2	y	7	1	20120723_377_hPTP_All_Round_cutoff_95	5
877.952	936.463	DAZ-1.IFVGGFPTSTTETELR.2.light	29.2	DAZ-1	DAZ-1.IFVGGFPTSTTETELR.2.y8.1.light	IFVGGFPTSTTETELR	light	2	y	8	1	20120723_377_hPTP_All_Round_cutoff_95	3
877.952	1037.51	DAZ-1.IFVGGFPTSTTETELR.2.light	29.2	DAZ-1	DAZ-1.IFVGGFPTSTTETELR.2.y9.1.light	IFVGGFPTSTTETELR	light	2	y	9	1	20120723_377_hPTP_All_Round_cutoff_95	4
877.952	1134.56	DAZ-1.IFVGGFPTSTTETELR.2.light	29.2	DAZ-1	DAZ-1.IFVGGFPTSTTETELR.2.y10.1.light	IFVGGFPTSTTETELR	light	2	y	10	1	20120723_377_hPTP_All_Round_cutoff_95	1
877.952	1395.68	DAZ-1.IFVGGFPTSTTETELR.2.light	29.2	DAZ-1	DAZ-1.IFVGGFPTSTTETELR.2.y13.1.light	IFVGGFPTSTTETELR	light	2	y	13	1	20120723_377_hPTP_All_Round_cutoff_95	2
882.956	859.44	DAZ-1.IFVGGFPTSTTETELR.2.heavy	29.2	DAZ-1	DAZ-1.IFVGGFPTSTTETELR.2.y7.1.heavy	IFVGGFPTSTTETELR	heavy	2	y	7	1	20120723_377_hPTP_All_Round_cutoff_95	5
882.956	946.472	DAZ-1.IFVGGFPTSTTETELR.2.heavy	29.2	DAZ-1	DAZ-1.IFVGGFPTSTTETELR.2.y8.1.heavy	IFVGGFPTSTTETELR	heavy	2	y	8	1	20120723_377_hPTP_All_Round_cutoff_95	3
882.956	1047.52	DAZ-1.IFVGGFPTSTTETELR.2.heavy	29.2	DAZ-1	DAZ-1.IFVGGFPTSTTETELR.2.y9.1.heavy	IFVGGFPTSTTETELR	heavy	2	y	9	1	20120723_377_hPTP_All_Round_cutoff_95	4
882.956	1144.57	DAZ-1.IFVGGFPTSTTETELR.2.heavy	29.2	DAZ-1	DAZ-1.IFVGGFPTSTTETELR.2.y10.1.heavy	IFVGGFPTSTTETELR	heavy	2	y	10	1	20120723_377_hPTP_All_Round_cutoff_95	1
882.956	1405.68	DAZ-1.IFVGGFPTSTTETELR.2.heavy	29.2	DAZ-1	DAZ-1.IFVGGFPTSTTETELR.2.y13.1.heavy	IFVGGFPTSTTETELR	heavy	2	y	13	1	20120723_377_hPTP_All_Round_cutoff_95	2
739.896	604.305	DEP-1.TPLYTVVTGANTNK.2.light	25.1	DEP-1	DEP-1.TPLYTVVTGANTNK.2.y6.1.light	TPLYTVVTGANTNK	light	2	y	6	1	20120723_377_hPTP_All_Round_cutoff_95	4
739.896	705.353	DEP-1.TPLYTVVTGANTNK.2.light	25.1	DEP-1	DEP-1.TPLYTVVTGANTNK.2.y7.1.light	TPLYTVVTGANTNK	light	2	y	7	1	20120723_377_hPTP_All_Round_cutoff_95	3
739.896	804.421	DEP-1.TPLYTVVTGANTNK.2.light	25.1	DEP-1	DEP-1.TPLYTVVTGANTNK.2.y8.1.light	TPLYTVVTGANTNK	light	2	y	8	1	20120723_377_hPTP_All_Round_cutoff_95	2
739.896	903.489	DEP-1.TPLYTVVTGANTNK.2.light	25.1	DEP-1	DEP-1.TPLYTVVTGANTNK.2.y9.1.light	TPLYTVVTGANTNK	light	2	y	9	1	20120723_377_hPTP_All_Round_cutoff_95	5
739.896	1004.54	DEP-1.TPLYTVVTGANTNK.2.light	25.1	DEP-1	DEP-1.TPLYTVVTGANTNK.2.y10.1.light	TPLYTVVTGANTNK	light	2	y	10	1	20120723_377_hPTP_All_Round_cutoff_95	1
743.903	612.319	DEP-1.TPLYTVVTGANTNK.2.heavy	25.1	DEP-1	DEP-1.TPLYTVVTGANTNK.2.y6.1.heavy	TPLYTVVTGANTNK	heavy	2	y	6	1	20120723_377_hPTP_All_Round_cutoff_95	4
743.903	713.367	DEP-1.TPLYTVVTGANTNK.2.heavy	25.1	DEP-1	DEP-1.TPLYTVVTGANTNK.2.y7.1.heavy	TPLYTVVTGANTNK	heavy	2	y	7	1	20120723_377_hPTP_All_Round_cutoff_95	3
743.903	812.435	DEP-1.TPLYTVVTGANTNK.2.heavy	25.1	DEP-1	DEP-1.TPLYTVVTGANTNK.2.y8.1.heavy	TPLYTVVTGANTNK	heavy	2	y	8	1	20120723_377_hPTP_All_Round_cutoff_95	2
743.903	911.504	DEP-1.TPLYTVVTGANTNK.2.heavy	25.1	DEP-1	DEP-1.TPLYTVVTGANTNK.2.y9.1.heavy	TPLYTVVTGANTNK	heavy	2	y	9	1	20120723_377_hPTP_All_Round_cutoff_95	5
743.903	1012.55	DEP-1.TPLYTVVTGANTNK.2.heavy	25.1	DEP-1	DEP-1.TPLYTVVTGANTNK.2.y10.1.heavy	TPLYTVVTGANTNK	heavy	2	y	10	1	20120723_377_hPTP_All_Round_cutoff_95	1
854.902	430.302	DPY-11.AWNAFADWSDDLGIK.2.light	28.6	DPY-11	DPY-11.AWNAFADWSDDLGIK.2.y4.1.light	AWNAFADWSDDLGIK	light	2	y	4	1	20120723_377_hPTP_All_Round_cutoff_95	3
854.902	545.329	DPY-11.AWNAFADWSDDLGIK.2.light	28.6	DPY-11	DPY-11.AWNAFADWSDDLGIK.2.y5.1.light	AWNAFADWSDDLGIK	light	2	y	5	1	20120723_377_hPTP_All_Round_cutoff_95	2
854.902	747.388	DPY-11.AWNAFADWSDDLGIK.2.light	28.6	DPY-11	DPY-11.AWNAFADWSDDLGIK.2.y7.1.light	AWNAFADWSDDLGIK	light	2	y	7	1	20120723_377_hPTP_All_Round_cutoff_95	4
854.902	1048.49	DPY-11.AWNAFADWSDDLGIK.2.light	28.6	DPY-11	DPY-11.AWNAFADWSDDLGIK.2.y9.1.light	AWNAFADWSDDLGIK	light	2	y	9	1	20120723_377_hPTP_All_Round_cutoff_95	5
854.902	1119.53	DPY-11.AWNAFADWSDDLGIK.2.light	28.6	DPY-11	DPY-11.AWNAFADWSDDLGIK.2.y10.1.light	AWNAFADWSDDLGIK	light	2	y	10	1	20120723_377_hPTP_All_Round_cutoff_95	1
858.909	438.317	DPY-11.AWNAFADWSDDLGIK.2.heavy	28.6	DPY-11	DPY-11.AWNAFADWSDDLGIK.2.y4.1.heavy	AWNAFADWSDDLGIK	heavy	2	y	4	1	20120723_377_hPTP_All_Round_cutoff_95	3
858.909	553.344	DPY-11.AWNAFADWSDDLGIK.2.heavy	28.6	DPY-11	DPY-11.AWNAFADWSDDLGIK.2.y5.1.heavy	AWNAFADWSDDLGIK	heavy	2	y	5	1	20120723_377_hPTP_All_Round_cutoff_95	2
858.909	755.403	DPY-11.AWNAFADWSDDLGIK.2.heavy	28.6	DPY-11	DPY-11.AWNAFADWSDDLGIK.2.y7.1.heavy	AWNAFADWSDDLGIK	heavy	2	y	7	1	20120723_377_hPTP_All_Round_cutoff_95	4
858.909	1056.51	DPY-11.AWNAFADWSDDLGIK.2.heavy	28.6	DPY-11	DPY-11.AWNAFADWSDDLGIK.2.y9.1.heavy	AWNAFADWSDDLGIK	heavy	2	y	9	1	20120723_377_hPTP_All_Round_cutoff_95	5
858.909	1127.55	DPY-11.AWNAFADWSDDLGIK.2.heavy	28.6	DPY-11	DPY-11.AWNAFADWSDDLGIK.2.y10.1.heavy	AWNAFADWSDDLGIK	heavy	2	y	10	1	20120723_377_hPTP_All_Round_cutoff_95	1
529.271	416.214	DYN-1.FALFYPDGK.2.light	18.8	DYN-1	DYN-1.FALFYPDGK.2.y4.1.light	FALFYPDGK	light	2	y	4	1	20120723_377_hPTP_All_Round_cutoff_95	1
529.271	579.277	DYN-1.FALFYPDGK.2.light	18.8	DYN-1	DYN-1.FALFYPDGK.2.y5.1.light	FALFYPDGK	light	2	y	5	1	20120723_377_hPTP_All_Round_cutoff_95	4
529.271	726.346	DYN-1.FALFYPDGK.2.light	18.8	DYN-1	DYN-1.FALFYPDGK.2.y6.1.light	FALFYPDGK	light	2	y	6	1	20120723_377_hPTP_All_Round_cutoff_95	3
529.271	839.43	DYN-1.FALFYPDGK.2.light	18.8	DYN-1	DYN-1.FALFYPDGK.2.y7.1.light	FALFYPDGK	light	2	y	7	1	20120723_377_hPTP_All_Round_cutoff_95	2
529.271	910.467	DYN-1.FALFYPDGK.2.light	18.8	DYN-1	DYN-1.FALFYPDGK.2.y8.1.light	FALFYPDGK	light	2	y	8	1	20120723_377_hPTP_All_Round_cutoff_95	5
533.278	424.228	DYN-1.FALFYPDGK.2.heavy	18.8	DYN-1	DYN-1.FALFYPDGK.2.y4.1.heavy	FALFYPDGK	heavy	2	y	4	1	20120723_377_hPTP_All_Round_cutoff_95	1
533.278	587.292	DYN-1.FALFYPDGK.2.heavy	18.8	DYN-1	DYN-1.FALFYPDGK.2.y5.1.heavy	FALFYPDGK	heavy	2	y	5	1	20120723_377_hPTP_All_Round_cutoff_95	4
533.278	734.36	DYN-1.FALFYPDGK.2.heavy	18.8	DYN-1	DYN-1.FALFYPDGK.2.y6.1.heavy	FALFYPDGK	heavy	2	y	6	1	20120723_377_hPTP_All_Round_cutoff_95	3
533.278	847.444	DYN-1.FALFYPDGK.2.heavy	18.8	DYN-1	DYN-1.FALFYPDGK.2.y7.1.heavy	FALFYPDGK	heavy	2	y	7	1	20120723_377_hPTP_All_Round_cutoff_95	2
533.278	918.481	DYN-1.FALFYPDGK.2.heavy	18.8	DYN-1	DYN-1.FALFYPDGK.2.y8.1.heavy	FALFYPDGK	heavy	2	y	8	1	20120723_377_hPTP_All_Round_cutoff_95	5
917.965	550.298	EGL-19.DWSILGPHHLEEFVR.2.light	30.4	EGL-19	EGL-19.DWSILGPHHLEEFVR.2.y4.1.light	DWSILGPHHLEEFVR	light	2	y	4	1	20120723_377_hPTP_All_Round_cutoff_95	4
917.965	792.425	EGL-19.DWSILGPHHLEEFVR.2.light	30.4	EGL-19	EGL-19.DWSILGPHHLEEFVR.2.y6.1.light	DWSILGPHHLEEFVR	light	2	y	6	1	20120723_377_hPTP_All_Round_cutoff_95	5
917.965	929.484	EGL-19.DWSILGPHHLEEFVR.2.light	30.4	EGL-19	EGL-19.DWSILGPHHLEEFVR.2.y7.1.light	DWSILGPHHLEEFVR	light	2	y	7	1	20120723_377_hPTP_All_Round_cutoff_95	3
917.965	1163.6	EGL-19.DWSILGPHHLEEFVR.2.light	30.4	EGL-19	EGL-19.DWSILGPHHLEEFVR.2.y9.1.light	DWSILGPHHLEEFVR	light	2	y	9	1	20120723_377_hPTP_All_Round_cutoff_95	2
917.965	1220.62	EGL-19.DWSILGPHHLEEFVR.2.light	30.4	EGL-19	EGL-19.DWSILGPHHLEEFVR.2.y10.1.light	DWSILGPHHLEEFVR	light	2	y	10	1	20120723_377_hPTP_All_Round_cutoff_95	1
922.97	560.307	EGL-19.DWSILGPHHLEEFVR.2.heavy	30.4	EGL-19	EGL-19.DWSILGPHHLEEFVR.2.y4.1.heavy	DWSILGPHHLEEFVR	heavy	2	y	4	1	20120723_377_hPTP_All_Round_cutoff_95	4
922.97	802.433	EGL-19.DWSILGPHHLEEFVR.2.heavy	30.4	EGL-19	EGL-19.DWSILGPHHLEEFVR.2.y6.1.heavy	DWSILGPHHLEEFVR	heavy	2	y	6	1	20120723_377_hPTP_All_Round_cutoff_95	5
922.97	939.492	EGL-19.DWSILGPHHLEEFVR.2.heavy	30.4	EGL-19	EGL-19.DWSILGPHHLEEFVR.2.y7.1.heavy	DWSILGPHHLEEFVR	heavy	2	y	7	1	20120723_377_hPTP_All_Round_cutoff_95	3
922.97	1173.6	EGL-19.DWSILGPHHLEEFVR.2.heavy	30.4	EGL-19	EGL-19.DWSILGPHHLEEFVR.2.y9.1.heavy	DWSILGPHHLEEFVR	heavy	2	y	9	1	20120723_377_hPTP_All_Round_cutoff_95	2
922.97	1230.63	EGL-19.DWSILGPHHLEEFVR.2.heavy	30.4	EGL-19	EGL-19.DWSILGPHHLEEFVR.2.y10.1.heavy	DWSILGPHHLEEFVR	heavy	2	y	10	1	20120723_377_hPTP_All_Round_cutoff_95	1
545.788	504.278	ERM-1.VGFPWSEIR.2.light	19.3	ERM-1	ERM-1.VGFPWSEIR.2.y4.1.light	VGFPWSEIR	light	2	y	4	1	20120723_377_hPTP_All_Round_cutoff_95	3
545.788	690.357	ERM-1.VGFPWSEIR.2.light	19.3	ERM-1	ERM-1.VGFPWSEIR.2.y5.1.light	VGFPWSEIR	light	2	y	5	1	20120723_377_hPTP_All_Round_cutoff_95	2
545.788	787.41	ERM-1.VGFPWSEIR.2.light	19.3	ERM-1	ERM-1.VGFPWSEIR.2.y6.1.light	VGFPWSEIR	light	2	y	6	1	20120723_377_hPTP_All_Round_cutoff_95	1
545.788	934.478	ERM-1.VGFPWSEIR.2.light	19.3	ERM-1	ERM-1.VGFPWSEIR.2.y7.1.light	VGFPWSEIR	light	2	y	7	1	20120723_377_hPTP_All_Round_cutoff_95	5
545.788	991.5	ERM-1.VGFPWSEIR.2.light	19.3	ERM-1	ERM-1.VGFPWSEIR.2.y8.1.light	VGFPWSEIR	light	2	y	8	1	20120723_377_hPTP_All_Round_cutoff_95	4
550.792	514.286	ERM-1.VGFPWSEIR.2.heavy	19.3	ERM-1	ERM-1.VGFPWSEIR.2.y4.1.heavy	VGFPWSEIR	heavy	2	y	4	1	20120723_377_hPTP_All_Round_cutoff_95	3
550.792	700.365	ERM-1.VGFPWSEIR.2.heavy	19.3	ERM-1	ERM-1.VGFPWSEIR.2.y5.1.heavy	VGFPWSEIR	heavy	2	y	5	1	20120723_377_hPTP_All_Round_cutoff_95	2
550.792	797.418	ERM-1.VGFPWSEIR.2.heavy	19.3	ERM-1	ERM-1.VGFPWSEIR.2.y6.1.heavy	VGFPWSEIR	heavy	2	y	6	1	20120723_377_hPTP_All_Round_cutoff_95	1
550.792	944.486	ERM-1.VGFPWSEIR.2.heavy	19.3	ERM-1	ERM-1.VGFPWSEIR.2.y7.1.heavy	VGFPWSEIR	heavy	2	y	7	1	20120723_377_hPTP_All_Round_cutoff_95	5
550.792	1001.51	ERM-1.VGFPWSEIR.2.heavy	19.3	ERM-1	ERM-1.VGFPWSEIR.2.y8.1.heavy	VGFPWSEIR	heavy	2	y	8	1	20120723_377_hPTP_All_Round_cutoff_95	4
529.304	488.319	GSP-2.LNLDNIISR.2.light	18.8	GSP-2	GSP-2.LNLDNIISR.2.y4.1.light	LNLDNIISR	light	2	y	4	1	20120723_377_hPTP_All_Round_cutoff_95	5
529.304	602.362	GSP-2.LNLDNIISR.2.light	18.8	GSP-2	GSP-2.LNLDNIISR.2.y5.1.light	LNLDNIISR	light	2	y	5	1	20120723_377_hPTP_All_Round_cutoff_95	3
529.304	717.389	GSP-2.LNLDNIISR.2.light	18.8	GSP-2	GSP-2.LNLDNIISR.2.y6.1.light	LNLDNIISR	light	2	y	6	1	20120723_377_hPTP_All_Round_cutoff_95	2
529.304	830.473	GSP-2.LNLDNIISR.2.light	18.8	GSP-2	GSP-2.LNLDNIISR.2.y7.1.light	LNLDNIISR	light	2	y	7	1	20120723_377_hPTP_All_Round_cutoff_95	1
529.304	944.516	GSP-2.LNLDNIISR.2.light	18.8	GSP-2	GSP-2.LNLDNIISR.2.y8.1.light	LNLDNIISR	light	2	y	8	1	20120723_377_hPTP_All_Round_cutoff_95	4
534.308	498.327	GSP-2.LNLDNIISR.2.heavy	18.8	GSP-2	GSP-2.LNLDNIISR.2.y4.1.heavy	LNLDNIISR	heavy	2	y	4	1	20120723_377_hPTP_All_Round_cutoff_95	5
534.308	612.37	GSP-2.LNLDNIISR.2.heavy	18.8	GSP-2	GSP-2.LNLDNIISR.2.y5.1.heavy	LNLDNIISR	heavy	2	y	5	1	20120723_377_hPTP_All_Round_cutoff_95	3
534.308	727.397	GSP-2.LNLDNIISR.2.heavy	18.8	GSP-2	GSP-2.LNLDNIISR.2.y6.1.heavy	LNLDNIISR	heavy	2	y	6	1	20120723_377_hPTP_All_Round_cutoff_95	2
534.308	840.481	GSP-2.LNLDNIISR.2.heavy	18.8	GSP-2	GSP-2.LNLDNIISR.2.y7.1.heavy	LNLDNIISR	heavy	2	y	7	1	20120723_377_hPTP_All_Round_cutoff_95	1
534.308	954.524	GSP-2.LNLDNIISR.2.heavy	18.8	GSP-2	GSP-2.LNLDNIISR.2.y8.1.heavy	LNLDNIISR	heavy	2	y	8	1	20120723_377_hPTP_All_Round_cutoff_95	4
757.428	631.367	HMP-2.ALNAVEALTPHLHK.2.light	25.6	HMP-2	HMP-2.ALNAVEALTPHLHK.2.y5.1.light	ALNAVEALTPHLHK	light	2	y	5	1	20120723_377_hPTP_All_Round_cutoff_95	1
757.428	845.499	HMP-2.ALNAVEALTPHLHK.2.light	25.6	HMP-2	HMP-2.ALNAVEALTPHLHK.2.y7.1.light	ALNAVEALTPHLHK	light	2	y	7	1	20120723_377_hPTP_All_Round_cutoff_95	5
757.428	916.536	HMP-2.ALNAVEALTPHLHK.2.light	25.6	HMP-2	HMP-2.ALNAVEALTPHLHK.2.y8.1.light	ALNAVEALTPHLHK	light	2	y	8	1	20120723_377_hPTP_All_Round_cutoff_95	3
757.428	1045.58	HMP-2.ALNAVEALTPHLHK.2.light	25.6	HMP-2	HMP-2.ALNAVEALTPHLHK.2.y9.1.light	ALNAVEALTPHLHK	light	2	y	9	1	20120723_377_hPTP_All_Round_cutoff_95	2
757.428	1144.65	HMP-2.ALNAVEALTPHLHK.2.light	25.6	HMP-2	HMP-2.ALNAVEALTPHLHK.2.y10.1.light	ALNAVEALTPHLHK	light	2	y	10	1	20120723_377_hPTP_All_Round_cutoff_95	4
761.435	639.382	HMP-2.ALNAVEALTPHLHK.2.heavy	25.6	HMP-2	HMP-2.ALNAVEALTPHLHK.2.y5.1.heavy	ALNAVEALTPHLHK	heavy	2	y	5	1	20120723_377_hPTP_All_Round_cutoff_95	1
761.435	853.513	HMP-2.ALNAVEALTPHLHK.2.heavy	25.6	HMP-2	HMP-2.ALNAVEALTPHLHK.2.y7.1.heavy	ALNAVEALTPHLHK	heavy	2	y	7	1	20120723_377_hPTP_All_Round_cutoff_95	5
761.435	924.551	HMP-2.ALNAVEALTPHLHK.2.heavy	25.6	HMP-2	HMP-2.ALNAVEALTPHLHK.2.y8.1.heavy	ALNAVEALTPHLHK	heavy	2	y	8	1	20120723_377_hPTP_All_Round_cutoff_95	3
761.435	1053.59	HMP-2.ALNAVEALTPHLHK.2.heavy	25.6	HMP-2	HMP-2.ALNAVEALTPHLHK.2.y9.1.heavy	ALNAVEALTPHLHK	heavy	2	y	9	1	20120723_377_hPTP_All_Round_cutoff_95	2
761.435	1152.66	HMP-2.ALNAVEALTPHLHK.2.heavy	25.6	HMP-2	HMP-2.ALNAVEALTPHLHK.2.y10.1.heavy	ALNAVEALTPHLHK	heavy	2	y	10	1	20120723_377_hPTP_All_Round_cutoff_95	4
788.41	435.271	LET-413.SQSNLQAIPSDIFR.2.light	26.6	LET-413	LET-413.SQSNLQAIPSDIFR.2.y3.1.light	SQSNLQAIPSDIFR	light	2	y	3	1	20120723_377_hPTP_All_Round_cutoff_95	5
788.41	734.383	LET-413.SQSNLQAIPSDIFR.2.light	26.6	LET-413	LET-413.SQSNLQAIPSDIFR.2.y6.1.light	SQSNLQAIPSDIFR	light	2	y	6	1	20120723_377_hPTP_All_Round_cutoff_95	1
788.41	847.467	LET-413.SQSNLQAIPSDIFR.2.light	26.6	LET-413	LET-413.SQSNLQAIPSDIFR.2.y7.1.light	SQSNLQAIPSDIFR	light	2	y	7	1	20120723_377_hPTP_All_Round_cutoff_95	3
788.41	918.504	LET-413.SQSNLQAIPSDIFR.2.light	26.6	LET-413	LET-413.SQSNLQAIPSDIFR.2.y8.1.light	SQSNLQAIPSDIFR	light	2	y	8	1	20120723_377_hPTP_All_Round_cutoff_95	2
788.41	1046.56	LET-413.SQSNLQAIPSDIFR.2.light	26.6	LET-413	LET-413.SQSNLQAIPSDIFR.2.y9.1.light	SQSNLQAIPSDIFR	light	2	y	9	1	20120723_377_hPTP_All_Round_cutoff_95	4
793.414	445.28	LET-413.SQSNLQAIPSDIFR.2.heavy	26.6	LET-413	LET-413.SQSNLQAIPSDIFR.2.y3.1.heavy	SQSNLQAIPSDIFR	heavy	2	y	3	1	20120723_377_hPTP_All_Round_cutoff_95	5
793.414	744.391	LET-413.SQSNLQAIPSDIFR.2.heavy	26.6	LET-413	LET-413.SQSNLQAIPSDIFR.2.y6.1.heavy	SQSNLQAIPSDIFR	heavy	2	y	6	1	20120723_377_hPTP_All_Round_cutoff_95	1
793.414	857.475	LET-413.SQSNLQAIPSDIFR.2.heavy	26.6	LET-413	LET-413.SQSNLQAIPSDIFR.2.y7.1.heavy	SQSNLQAIPSDIFR	heavy	2	y	7	1	20120723_377_hPTP_All_Round_cutoff_95	3
793.414	928.513	LET-413.SQSNLQAIPSDIFR.2.heavy	26.6	LET-413	LET-413.SQSNLQAIPSDIFR.2.y8.1.heavy	SQSNLQAIPSDIFR	heavy	2	y	8	1	20120723_377_hPTP_All_Round_cutoff_95	2
793.414	1056.57	LET-413.SQSNLQAIPSDIFR.2.heavy	26.6	LET-413	LET-413.SQSNLQAIPSDIFR.2.y9.1.heavy	SQSNLQAIPSDIFR	heavy	2	y	9	1	20120723_377_hPTP_All_Round_cutoff_95	4
797.927	461.235	LET-60.TGEGFLLVFAVNEAK.2.light	26.8	LET-60	LET-60.TGEGFLLVFAVNEAK.2.y4.1.light	TGEGFLLVFAVNEAK	light	2	y	4	1	20120723_377_hPTP_All_Round_cutoff_95	4
797.927	631.341	LET-60.TGEGFLLVFAVNEAK.2.light	26.8	LET-60	LET-60.TGEGFLLVFAVNEAK.2.y6.1.light	TGEGFLLVFAVNEAK	light	2	y	6	1	20120723_377_hPTP_All_Round_cutoff_95	5
797.927	778.409	LET-60.TGEGFLLVFAVNEAK.2.light	26.8	LET-60	LET-60.TGEGFLLVFAVNEAK.2.y7.1.light	TGEGFLLVFAVNEAK	light	2	y	7	1	20120723_377_hPTP_All_Round_cutoff_95	1
797.927	877.478	LET-60.TGEGFLLVFAVNEAK.2.light	26.8	LET-60	LET-60.TGEGFLLVFAVNEAK.2.y8.1.light	TGEGFLLVFAVNEAK	light	2	y	8	1	20120723_377_hPTP_All_Round_cutoff_95	3
797.927	990.562	LET-60.TGEGFLLVFAVNEAK.2.light	26.8	LET-60	LET-60.TGEGFLLVFAVNEAK.2.y9.1.light	TGEGFLLVFAVNEAK	light	2	y	9	1	20120723_377_hPTP_All_Round_cutoff_95	2
801.935	469.25	LET-60.TGEGFLLVFAVNEAK.2.heavy	26.8	LET-60	LET-60.TGEGFLLVFAVNEAK.2.y4.1.heavy	TGEGFLLVFAVNEAK	heavy	2	y	4	1	20120723_377_hPTP_All_Round_cutoff_95	4
801.935	639.355	LET-60.TGEGFLLVFAVNEAK.2.heavy	26.8	LET-60	LET-60.TGEGFLLVFAVNEAK.2.y6.1.heavy	TGEGFLLVFAVNEAK	heavy	2	y	6	1	20120723_377_hPTP_All_Round_cutoff_95	5
801.935	786.424	LET-60.TGEGFLLVFAVNEAK.2.heavy	26.8	LET-60	LET-60.TGEGFLLVFAVNEAK.2.y7.1.heavy	TGEGFLLVFAVNEAK	heavy	2	y	7	1	20120723_377_hPTP_All_Round_cutoff_95	1
801.935	885.492	LET-60.TGEGFLLVFAVNEAK.2.heavy	26.8	LET-60	LET-60.TGEGFLLVFAVNEAK.2.y8.1.heavy	TGEGFLLVFAVNEAK	heavy	2	y	8	1	20120723_377_hPTP_All_Round_cutoff_95	3
801.935	998.576	LET-60.TGEGFLLVFAVNEAK.2.heavy	26.8	LET-60	LET-60.TGEGFLLVFAVNEAK.2.y9.1.heavy	TGEGFLLVFAVNEAK	heavy	2	y	9	1	20120723_377_hPTP_All_Round_cutoff_95	2
670.835	440.262	LET-92.YSFLQFDPAPR.2.light	23	LET-92	LET-92.YSFLQFDPAPR.2.y4.1.light	YSFLQFDPAPR	light	2	y	4	1	20120723_377_hPTP_All_Round_cutoff_95	1
670.835	555.289	LET-92.YSFLQFDPAPR.2.light	23	LET-92	LET-92.YSFLQFDPAPR.2.y5.1.light	YSFLQFDPAPR	light	2	y	5	1	20120723_377_hPTP_All_Round_cutoff_95	5
670.835	702.357	LET-92.YSFLQFDPAPR.2.light	23	LET-92	LET-92.YSFLQFDPAPR.2.y6.1.light	YSFLQFDPAPR	light	2	y	6	1	20120723_377_hPTP_All_Round_cutoff_95	3
670.835	830.416	LET-92.YSFLQFDPAPR.2.light	23	LET-92	LET-92.YSFLQFDPAPR.2.y7.1.light	YSFLQFDPAPR	light	2	y	7	1	20120723_377_hPTP_All_Round_cutoff_95	2
670.835	943.5	LET-92.YSFLQFDPAPR.2.light	23	LET-92	LET-92.YSFLQFDPAPR.2.y8.1.light	YSFLQFDPAPR	light	2	y	8	1	20120723_377_hPTP_All_Round_cutoff_95	4
675.839	450.27	LET-92.YSFLQFDPAPR.2.heavy	23	LET-92	LET-92.YSFLQFDPAPR.2.y4.1.heavy	YSFLQFDPAPR	heavy	2	y	4	1	20120723_377_hPTP_All_Round_cutoff_95	1
675.839	565.297	LET-92.YSFLQFDPAPR.2.heavy	23	LET-92	LET-92.YSFLQFDPAPR.2.y5.1.heavy	YSFLQFDPAPR	heavy	2	y	5	1	20120723_377_hPTP_All_Round_cutoff_95	5
675.839	712.365	LET-92.YSFLQFDPAPR.2.heavy	23	LET-92	LET-92.YSFLQFDPAPR.2.y6.1.heavy	YSFLQFDPAPR	heavy	2	y	6	1	20120723_377_hPTP_All_Round_cutoff_95	3
675.839	840.424	LET-92.YSFLQFDPAPR.2.heavy	23	LET-92	LET-92.YSFLQFDPAPR.2.y7.1.heavy	YSFLQFDPAPR	heavy	2	y	7	1	20120723_377_hPTP_All_Round_cutoff_95	2
675.839	953.508	LET-92.YSFLQFDPAPR.2.heavy	23	LET-92	LET-92.YSFLQFDPAPR.2.y8.1.heavy	YSFLQFDPAPR	heavy	2	y	8	1	20120723_377_hPTP_All_Round_cutoff_95	4
581.3	461.272	LIN-15A.HFANTIPNSTPTQSVK.3.light	24.4	LIN-15A	LIN-15A.HFANTIPNSTPTQSVK.3.y4.1.light	HFANTIPNSTPTQSVK	light	3	y	4	1	20120723_377_hPTP_All_Round_cutoff_95	5
581.3	562.32	LIN-15A.HFANTIPNSTPTQSVK.3.light	24.4	LIN-15A	LIN-15A.HFANTIPNSTPTQSVK.3.y5.1.light	HFANTIPNSTPTQSVK	light	3	y	5	1	20120723_377_hPTP_All_Round_cutoff_95	3
581.3	659.372	LIN-15A.HFANTIPNSTPTQSVK.3.light	24.4	LIN-15A	LIN-15A.HFANTIPNSTPTQSVK.3.y6.1.light	HFANTIPNSTPTQSVK	light	3	y	6	1	20120723_377_hPTP_All_Round_cutoff_95	1
581.3	847.452	LIN-15A.HFANTIPNSTPTQSVK.3.light	24.4	LIN-15A	LIN-15A.HFANTIPNSTPTQSVK.3.y8.1.light	HFANTIPNSTPTQSVK	light	3	y	8	1	20120723_377_hPTP_All_Round_cutoff_95	4
581.3	1058.55	LIN-15A.HFANTIPNSTPTQSVK.3.light	24.4	LIN-15A	LIN-15A.HFANTIPNSTPTQSVK.3.y10.1.light	HFANTIPNSTPTQSVK	light	3	y	10	1	20120723_377_hPTP_All_Round_cutoff_95	2
583.972	469.286	LIN-15A.HFANTIPNSTPTQSVK.3.heavy	24.4	LIN-15A	LIN-15A.HFANTIPNSTPTQSVK.3.y4.1.heavy	HFANTIPNSTPTQSVK	heavy	3	y	4	1	20120723_377_hPTP_All_Round_cutoff_95	5
583.972	570.334	LIN-15A.HFANTIPNSTPTQSVK.3.heavy	24.4	LIN-15A	LIN-15A.HFANTIPNSTPTQSVK.3.y5.1.heavy	HFANTIPNSTPTQSVK	heavy	3	y	5	1	20120723_377_hPTP_All_Round_cutoff_95	3
583.972	667.386	LIN-15A.HFANTIPNSTPTQSVK.3.heavy	24.4	LIN-15A	LIN-15A.HFANTIPNSTPTQSVK.3.y6.1.heavy	HFANTIPNSTPTQSVK	heavy	3	y	6	1	20120723_377_hPTP_All_Round_cutoff_95	1
583.972	855.466	LIN-15A.HFANTIPNSTPTQSVK.3.heavy	24.4	LIN-15A	LIN-15A.HFANTIPNSTPTQSVK.3.y8.1.heavy	HFANTIPNSTPTQSVK	heavy	3	y	8	1	20120723_377_hPTP_All_Round_cutoff_95	4
583.972	1066.56	LIN-15A.HFANTIPNSTPTQSVK.3.heavy	24.4	LIN-15A	LIN-15A.HFANTIPNSTPTQSVK.3.y10.1.heavy	HFANTIPNSTPTQSVK	heavy	3	y	10	1	20120723_377_hPTP_All_Round_cutoff_95	2
848.943	559.345	LIN-35.IFQSPDTYSVADILK.2.light	28.4	LIN-35	LIN-35.IFQSPDTYSVADILK.2.y5.1.light	IFQSPDTYSVADILK	light	2	y	5	1	20120723_377_hPTP_All_Round_cutoff_95	3
848.943	745.445	LIN-35.IFQSPDTYSVADILK.2.light	28.4	LIN-35	LIN-35.IFQSPDTYSVADILK.2.y7.1.light	IFQSPDTYSVADILK	light	2	y	7	1	20120723_377_hPTP_All_Round_cutoff_95	2
848.943	908.509	LIN-35.IFQSPDTYSVADILK.2.light	28.4	LIN-35	LIN-35.IFQSPDTYSVADILK.2.y8.1.light	IFQSPDTYSVADILK	light	2	y	8	1	20120723_377_hPTP_All_Round_cutoff_95	5
848.943	1221.64	LIN-35.IFQSPDTYSVADILK.2.light	28.4	LIN-35	LIN-35.IFQSPDTYSVADILK.2.y11.1.light	IFQSPDTYSVADILK	light	2	y	11	1	20120723_377_hPTP_All_Round_cutoff_95	1
848.943	1308.67	LIN-35.IFQSPDTYSVADILK.2.light	28.4	LIN-35	LIN-35.IFQSPDTYSVADILK.2.y12.1.light	IFQSPDTYSVADILK	light	2	y	12	1	20120723_377_hPTP_All_Round_cutoff_95	4
852.95	567.359	LIN-35.IFQSPDTYSVADILK.2.heavy	28.4	LIN-35	LIN-35.IFQSPDTYSVADILK.2.y5.1.heavy	IFQSPDTYSVADILK	heavy	2	y	5	1	20120723_377_hPTP_All_Round_cutoff_95	3
852.95	753.46	LIN-35.IFQSPDTYSVADILK.2.heavy	28.4	LIN-35	LIN-35.IFQSPDTYSVADILK.2.y7.1.heavy	IFQSPDTYSVADILK	heavy	2	y	7	1	20120723_377_hPTP_All_Round_cutoff_95	2
852.95	916.523	LIN-35.IFQSPDTYSVADILK.2.heavy	28.4	LIN-35	LIN-35.IFQSPDTYSVADILK.2.y8.1.heavy	IFQSPDTYSVADILK	heavy	2	y	8	1	20120723_377_hPTP_All_Round_cutoff_95	5
852.95	1229.65	LIN-35.IFQSPDTYSVADILK.2.heavy	28.4	LIN-35	LIN-35.IFQSPDTYSVADILK.2.y11.1.heavy	IFQSPDTYSVADILK	heavy	2	y	11	1	20120723_377_hPTP_All_Round_cutoff_95	1
852.95	1316.68	LIN-35.IFQSPDTYSVADILK.2.heavy	28.4	LIN-35	LIN-35.IFQSPDTYSVADILK.2.y12.1.heavy	IFQSPDTYSVADILK	heavy	2	y	12	1	20120723_377_hPTP_All_Round_cutoff_95	4
762.73	434.261	LIN-45.LPGNELWVHSEYLNTVSSIK.3.light	31.3	LIN-45	LIN-45.LPGNELWVHSEYLNTVSSIK.3.y4.1.light	LPGNELWVHSEYLNTVSSIK	light	3	y	4	1	20120723_377_hPTP_All_Round_cutoff_95	2
762.73	634.377	LIN-45.LPGNELWVHSEYLNTVSSIK.3.light	31.3	LIN-45	LIN-45.LPGNELWVHSEYLNTVSSIK.3.y6.1.light	LPGNELWVHSEYLNTVSSIK	light	3	y	6	1	20120723_377_hPTP_All_Round_cutoff_95	5
762.73	748.42	LIN-45.LPGNELWVHSEYLNTVSSIK.3.light	31.3	LIN-45	LIN-45.LPGNELWVHSEYLNTVSSIK.3.y7.1.light	LPGNELWVHSEYLNTVSSIK	light	3	y	7	1	20120723_377_hPTP_All_Round_cutoff_95	1
762.73	1024.57	LIN-45.LPGNELWVHSEYLNTVSSIK.3.light	31.3	LIN-45	LIN-45.LPGNELWVHSEYLNTVSSIK.3.y9.1.light	LPGNELWVHSEYLNTVSSIK	light	3	y	9	1	20120723_377_hPTP_All_Round_cutoff_95	4
762.73	1240.64	LIN-45.LPGNELWVHSEYLNTVSSIK.3.light	31.3	LIN-45	LIN-45.LPGNELWVHSEYLNTVSSIK.3.y11.1.light	LPGNELWVHSEYLNTVSSIK	light	3	y	11	1	20120723_377_hPTP_All_Round_cutoff_95	3
765.402	442.275	LIN-45.LPGNELWVHSEYLNTVSSIK.3.heavy	31.3	LIN-45	LIN-45.LPGNELWVHSEYLNTVSSIK.3.y4.1.heavy	LPGNELWVHSEYLNTVSSIK	heavy	3	y	4	1	20120723_377_hPTP_All_Round_cutoff_95	2
765.402	642.391	LIN-45.LPGNELWVHSEYLNTVSSIK.3.heavy	31.3	LIN-45	LIN-45.LPGNELWVHSEYLNTVSSIK.3.y6.1.heavy	LPGNELWVHSEYLNTVSSIK	heavy	3	y	6	1	20120723_377_hPTP_All_Round_cutoff_95	5
765.402	756.434	LIN-45.LPGNELWVHSEYLNTVSSIK.3.heavy	31.3	LIN-45	LIN-45.LPGNELWVHSEYLNTVSSIK.3.y7.1.heavy	LPGNELWVHSEYLNTVSSIK	heavy	3	y	7	1	20120723_377_hPTP_All_Round_cutoff_95	1
765.402	1032.58	LIN-45.LPGNELWVHSEYLNTVSSIK.3.heavy	31.3	LIN-45	LIN-45.LPGNELWVHSEYLNTVSSIK.3.y9.1.heavy	LPGNELWVHSEYLNTVSSIK	heavy	3	y	9	1	20120723_377_hPTP_All_Round_cutoff_95	4
[truncated: 951 more rows]

## Sheet: For_44_Proteins_(114 PTPs)
Q1	Q3	Transition_group_id	CE	Protein_name	Transition_name	Peptide_sequence	Isotype	prec_z	frg_type	frg_nr	frg_z	Library_name	Library_rank
877.488	446.261	AIR-2.DIKPENLLIGSQGELK.2.light	29.2	AIR-2	AIR-2.DIKPENLLIGSQGELK.2.y4.1.light	DIKPENLLIGSQGELK	light	2	y	4	1	20120723_377_hPTP_All_Round_cutoff_95	3
877.488	718.373	AIR-2.DIKPENLLIGSQGELK.2.light	29.2	AIR-2	AIR-2.DIKPENLLIGSQGELK.2.y7.1.light	DIKPENLLIGSQGELK	light	2	y	7	1	20120723_377_hPTP_All_Round_cutoff_95	1
877.488	831.457	AIR-2.DIKPENLLIGSQGELK.2.light	29.2	AIR-2	AIR-2.DIKPENLLIGSQGELK.2.y8.1.light	DIKPENLLIGSQGELK	light	2	y	8	1	20120723_377_hPTP_All_Round_cutoff_95	5
877.488	944.541	AIR-2.DIKPENLLIGSQGELK.2.light	29.2	AIR-2	AIR-2.DIKPENLLIGSQGELK.2.y9.1.light	DIKPENLLIGSQGELK	light	2	y	9	1	20120723_377_hPTP_All_Round_cutoff_95	4
877.488	1397.76	AIR-2.DIKPENLLIGSQGELK.2.light	29.2	AIR-2	AIR-2.DIKPENLLIGSQGELK.2.y13.1.light	DIKPENLLIGSQGELK	light	2	y	13	1	20120723_377_hPTP_All_Round_cutoff_95	2
881.495	454.275	AIR-2.DIKPENLLIGSQGELK.2.heavy	29.2	AIR-2	AIR-2.DIKPENLLIGSQGELK.2.y4.1.heavy	DIKPENLLIGSQGELK	heavy	2	y	4	1	20120723_377_hPTP_All_Round_cutoff_95	3
881.495	726.387	AIR-2.DIKPENLLIGSQGELK.2.heavy	29.2	AIR-2	AIR-2.DIKPENLLIGSQGELK.2.y7.1.heavy	DIKPENLLIGSQGELK	heavy	2	y	7	1	20120723_377_hPTP_All_Round_cutoff_95	1
881.495	839.471	AIR-2.DIKPENLLIGSQGELK.2.heavy	29.2	AIR-2	AIR-2.DIKPENLLIGSQGELK.2.y8.1.heavy	DIKPENLLIGSQGELK	heavy	2	y	8	1	20120723_377_hPTP_All_Round_cutoff_95	5
881.495	952.555	AIR-2.DIKPENLLIGSQGELK.2.heavy	29.2	AIR-2	AIR-2.DIKPENLLIGSQGELK.2.y9.1.heavy	DIKPENLLIGSQGELK	heavy	2	y	9	1	20120723_377_hPTP_All_Round_cutoff_95	4
881.495	1405.78	AIR-2.DIKPENLLIGSQGELK.2.heavy	29.2	AIR-2	AIR-2.DIKPENLLIGSQGELK.2.y13.1.heavy	DIKPENLLIGSQGELK	heavy	2	y	13	1	20120723_377_hPTP_All_Round_cutoff_95	2
803.933	414.271	AIR-2.FTINDFEIGRPLGK.2.light	27	AIR-2	AIR-2.FTINDFEIGRPLGK.2.y4.1.light	FTINDFEIGRPLGK	light	2	y	4	1	20120723_377_hPTP_All_Round_cutoff_95	5
803.933	627.394	AIR-2.FTINDFEIGRPLGK.2.light	27	AIR-2	AIR-2.FTINDFEIGRPLGK.2.y6.1.light	FTINDFEIGRPLGK	light	2	y	6	1	20120723_377_hPTP_All_Round_cutoff_95	1
803.933	740.478	AIR-2.FTINDFEIGRPLGK.2.light	27	AIR-2	AIR-2.FTINDFEIGRPLGK.2.y7.1.light	FTINDFEIGRPLGK	light	2	y	7	1	20120723_377_hPTP_All_Round_cutoff_95	2
803.933	869.52	AIR-2.FTINDFEIGRPLGK.2.light	27	AIR-2	AIR-2.FTINDFEIGRPLGK.2.y8.1.light	FTINDFEIGRPLGK	light	2	y	8	1	20120723_377_hPTP_All_Round_cutoff_95	4
803.933	1016.59	AIR-2.FTINDFEIGRPLGK.2.light	27	AIR-2	AIR-2.FTINDFEIGRPLGK.2.y9.1.light	FTINDFEIGRPLGK	light	2	y	9	1	20120723_377_hPTP_All_Round_cutoff_95	3
807.94	422.285	AIR-2.FTINDFEIGRPLGK.2.heavy	27	AIR-2	AIR-2.FTINDFEIGRPLGK.2.y4.1.heavy	FTINDFEIGRPLGK	heavy	2	y	4	1	20120723_377_hPTP_All_Round_cutoff_95	5
807.94	635.408	AIR-2.FTINDFEIGRPLGK.2.heavy	27	AIR-2	AIR-2.FTINDFEIGRPLGK.2.y6.1.heavy	FTINDFEIGRPLGK	heavy	2	y	6	1	20120723_377_hPTP_All_Round_cutoff_95	1
807.94	748.492	AIR-2.FTINDFEIGRPLGK.2.heavy	27	AIR-2	AIR-2.FTINDFEIGRPLGK.2.y7.1.heavy	FTINDFEIGRPLGK	heavy	2	y	7	1	20120723_377_hPTP_All_Round_cutoff_95	2
807.94	877.535	AIR-2.FTINDFEIGRPLGK.2.heavy	27	AIR-2	AIR-2.FTINDFEIGRPLGK.2.y8.1.heavy	FTINDFEIGRPLGK	heavy	2	y	8	1	20120723_377_hPTP_All_Round_cutoff_95	4
807.94	1024.6	AIR-2.FTINDFEIGRPLGK.2.heavy	27	AIR-2	AIR-2.FTINDFEIGRPLGK.2.y9.1.heavy	FTINDFEIGRPLGK	heavy	2	y	9	1	20120723_377_hPTP_All_Round_cutoff_95	3
776.908	682.363	AIR-2.SQLISGGVEHQLER.2.light	26.2	AIR-2	AIR-2.SQLISGGVEHQLER.2.y5.1.light	SQLISGGVEHQLER	light	2	y	5	1	20120723_377_hPTP_All_Round_cutoff_95	3
776.908	811.406	AIR-2.SQLISGGVEHQLER.2.light	26.2	AIR-2	AIR-2.SQLISGGVEHQLER.2.y6.1.light	SQLISGGVEHQLER	light	2	y	6	1	20120723_377_hPTP_All_Round_cutoff_95	5
776.908	1024.52	AIR-2.SQLISGGVEHQLER.2.light	26.2	AIR-2	AIR-2.SQLISGGVEHQLER.2.y9.1.light	SQLISGGVEHQLER	light	2	y	9	1	20120723_377_hPTP_All_Round_cutoff_95	2
776.908	1111.55	AIR-2.SQLISGGVEHQLER.2.light	26.2	AIR-2	AIR-2.SQLISGGVEHQLER.2.y10.1.light	SQLISGGVEHQLER	light	2	y	10	1	20120723_377_hPTP_All_Round_cutoff_95	1
776.908	1224.63	AIR-2.SQLISGGVEHQLER.2.light	26.2	AIR-2	AIR-2.SQLISGGVEHQLER.2.y11.1.light	SQLISGGVEHQLER	light	2	y	11	1	20120723_377_hPTP_All_Round_cutoff_95	4
781.912	692.371	AIR-2.SQLISGGVEHQLER.2.heavy	26.2	AIR-2	AIR-2.SQLISGGVEHQLER.2.y5.1.heavy	SQLISGGVEHQLER	heavy	2	y	5	1	20120723_377_hPTP_All_Round_cutoff_95	3
781.912	821.414	AIR-2.SQLISGGVEHQLER.2.heavy	26.2	AIR-2	AIR-2.SQLISGGVEHQLER.2.y6.1.heavy	SQLISGGVEHQLER	heavy	2	y	6	1	20120723_377_hPTP_All_Round_cutoff_95	5
781.912	1034.53	AIR-2.SQLISGGVEHQLER.2.heavy	26.2	AIR-2	AIR-2.SQLISGGVEHQLER.2.y9.1.heavy	SQLISGGVEHQLER	heavy	2	y	9	1	20120723_377_hPTP_All_Round_cutoff_95	2
781.912	1121.56	AIR-2.SQLISGGVEHQLER.2.heavy	26.2	AIR-2	AIR-2.SQLISGGVEHQLER.2.y10.1.heavy	SQLISGGVEHQLER	heavy	2	y	10	1	20120723_377_hPTP_All_Round_cutoff_95	1
781.912	1234.64	AIR-2.SQLISGGVEHQLER.2.heavy	26.2	AIR-2	AIR-2.SQLISGGVEHQLER.2.y11.1.heavy	SQLISGGVEHQLER	heavy	2	y	11	1	20120723_377_hPTP_All_Round_cutoff_95	4
831.941	735.367	APE-1.APTLITFSPPSFEQK.2.light	27.9	APE-1	APE-1.APTLITFSPPSFEQK.2.y6.1.light	APTLITFSPPSFEQK	light	2	y	6	1	20120723_377_hPTP_All_Round_cutoff_95	5
831.941	919.452	APE-1.APTLITFSPPSFEQK.2.light	27.9	APE-1	APE-1.APTLITFSPPSFEQK.2.y8.1.light	APTLITFSPPSFEQK	light	2	y	8	1	20120723_377_hPTP_All_Round_cutoff_95	2
831.941	1066.52	APE-1.APTLITFSPPSFEQK.2.light	27.9	APE-1	APE-1.APTLITFSPPSFEQK.2.y9.1.light	APTLITFSPPSFEQK	light	2	y	9	1	20120723_377_hPTP_All_Round_cutoff_95	4
831.941	1167.57	APE-1.APTLITFSPPSFEQK.2.light	27.9	APE-1	APE-1.APTLITFSPPSFEQK.2.y10.1.light	APTLITFSPPSFEQK	light	2	y	10	1	20120723_377_hPTP_All_Round_cutoff_95	3
831.941	1280.65	APE-1.APTLITFSPPSFEQK.2.light	27.9	APE-1	APE-1.APTLITFSPPSFEQK.2.y11.1.light	APTLITFSPPSFEQK	light	2	y	11	1	20120723_377_hPTP_All_Round_cutoff_95	6
835.948	743.381	APE-1.APTLITFSPPSFEQK.2.heavy	27.9	APE-1	APE-1.APTLITFSPPSFEQK.2.y6.1.heavy	APTLITFSPPSFEQK	heavy	2	y	6	1	20120723_377_hPTP_All_Round_cutoff_95	5
835.948	927.466	APE-1.APTLITFSPPSFEQK.2.heavy	27.9	APE-1	APE-1.APTLITFSPPSFEQK.2.y8.1.heavy	APTLITFSPPSFEQK	heavy	2	y	8	1	20120723_377_hPTP_All_Round_cutoff_95	2
835.948	1074.53	APE-1.APTLITFSPPSFEQK.2.heavy	27.9	APE-1	APE-1.APTLITFSPPSFEQK.2.y9.1.heavy	APTLITFSPPSFEQK	heavy	2	y	9	1	20120723_377_hPTP_All_Round_cutoff_95	4
835.948	1175.58	APE-1.APTLITFSPPSFEQK.2.heavy	27.9	APE-1	APE-1.APTLITFSPPSFEQK.2.y10.1.heavy	APTLITFSPPSFEQK	heavy	2	y	10	1	20120723_377_hPTP_All_Round_cutoff_95	3
835.948	1288.67	APE-1.APTLITFSPPSFEQK.2.heavy	27.9	APE-1	APE-1.APTLITFSPPSFEQK.2.y11.1.heavy	APTLITFSPPSFEQK	heavy	2	y	11	1	20120723_377_hPTP_All_Round_cutoff_95	6
584.834	444.282	APE-1.TYLALYPSLK.2.light	20.5	APE-1	APE-1.TYLALYPSLK.2.y4.1.light	TYLALYPSLK	light	2	y	4	1	20120723_377_hPTP_All_Round_cutoff_95	1
584.834	607.345	APE-1.TYLALYPSLK.2.light	20.5	APE-1	APE-1.TYLALYPSLK.2.y5.1.light	TYLALYPSLK	light	2	y	5	1	20120723_377_hPTP_All_Round_cutoff_95	5
584.834	720.429	APE-1.TYLALYPSLK.2.light	20.5	APE-1	APE-1.TYLALYPSLK.2.y6.1.light	TYLALYPSLK	light	2	y	6	1	20120723_377_hPTP_All_Round_cutoff_95	4
584.834	791.466	APE-1.TYLALYPSLK.2.light	20.5	APE-1	APE-1.TYLALYPSLK.2.y7.1.light	TYLALYPSLK	light	2	y	7	1	20120723_377_hPTP_All_Round_cutoff_95	3
584.834	904.55	APE-1.TYLALYPSLK.2.light	20.5	APE-1	APE-1.TYLALYPSLK.2.y8.1.light	TYLALYPSLK	light	2	y	8	1	20120723_377_hPTP_All_Round_cutoff_95	2
588.841	452.296	APE-1.TYLALYPSLK.2.heavy	20.5	APE-1	APE-1.TYLALYPSLK.2.y4.1.heavy	TYLALYPSLK	heavy	2	y	4	1	20120723_377_hPTP_All_Round_cutoff_95	1
588.841	615.359	APE-1.TYLALYPSLK.2.heavy	20.5	APE-1	APE-1.TYLALYPSLK.2.y5.1.heavy	TYLALYPSLK	heavy	2	y	5	1	20120723_377_hPTP_All_Round_cutoff_95	5
588.841	728.443	APE-1.TYLALYPSLK.2.heavy	20.5	APE-1	APE-1.TYLALYPSLK.2.y6.1.heavy	TYLALYPSLK	heavy	2	y	6	1	20120723_377_hPTP_All_Round_cutoff_95	4
588.841	799.48	APE-1.TYLALYPSLK.2.heavy	20.5	APE-1	APE-1.TYLALYPSLK.2.y7.1.heavy	TYLALYPSLK	heavy	2	y	7	1	20120723_377_hPTP_All_Round_cutoff_95	3
588.841	912.564	APE-1.TYLALYPSLK.2.heavy	20.5	APE-1	APE-1.TYLALYPSLK.2.y8.1.heavy	TYLALYPSLK	heavy	2	y	8	1	20120723_377_hPTP_All_Round_cutoff_95	2
810.902	419.225	APE-1.YLSAAHNSTGSINTGK.2.light	27.2	APE-1	APE-1.YLSAAHNSTGSINTGK.2.y4.1.light	YLSAAHNSTGSINTGK	light	2	y	4	1	20120723_377_hPTP_All_Round_cutoff_95	2
810.902	676.362	APE-1.YLSAAHNSTGSINTGK.2.light	27.2	APE-1	APE-1.YLSAAHNSTGSINTGK.2.y7.1.light	YLSAAHNSTGSINTGK	light	2	y	7	1	20120723_377_hPTP_All_Round_cutoff_95	5
810.902	864.442	APE-1.YLSAAHNSTGSINTGK.2.light	27.2	APE-1	APE-1.YLSAAHNSTGSINTGK.2.y9.1.light	YLSAAHNSTGSINTGK	light	2	y	9	1	20120723_377_hPTP_All_Round_cutoff_95	3
810.902	978.485	APE-1.YLSAAHNSTGSINTGK.2.light	27.2	APE-1	APE-1.YLSAAHNSTGSINTGK.2.y10.1.light	YLSAAHNSTGSINTGK	light	2	y	10	1	20120723_377_hPTP_All_Round_cutoff_95	1
810.902	1115.54	APE-1.YLSAAHNSTGSINTGK.2.light	27.2	APE-1	APE-1.YLSAAHNSTGSINTGK.2.y11.1.light	YLSAAHNSTGSINTGK	light	2	y	11	1	20120723_377_hPTP_All_Round_cutoff_95	4
814.91	427.239	APE-1.YLSAAHNSTGSINTGK.2.heavy	27.2	APE-1	APE-1.YLSAAHNSTGSINTGK.2.y4.1.heavy	YLSAAHNSTGSINTGK	heavy	2	y	4	1	20120723_377_hPTP_All_Round_cutoff_95	2
814.91	684.377	APE-1.YLSAAHNSTGSINTGK.2.heavy	27.2	APE-1	APE-1.YLSAAHNSTGSINTGK.2.y7.1.heavy	YLSAAHNSTGSINTGK	heavy	2	y	7	1	20120723_377_hPTP_All_Round_cutoff_95	5
814.91	872.456	APE-1.YLSAAHNSTGSINTGK.2.heavy	27.2	APE-1	APE-1.YLSAAHNSTGSINTGK.2.y9.1.heavy	YLSAAHNSTGSINTGK	heavy	2	y	9	1	20120723_377_hPTP_All_Round_cutoff_95	3
814.91	986.499	APE-1.YLSAAHNSTGSINTGK.2.heavy	27.2	APE-1	APE-1.YLSAAHNSTGSINTGK.2.y10.1.heavy	YLSAAHNSTGSINTGK	heavy	2	y	10	1	20120723_377_hPTP_All_Round_cutoff_95	1
814.91	1123.56	APE-1.YLSAAHNSTGSINTGK.2.heavy	27.2	APE-1	APE-1.YLSAAHNSTGSINTGK.2.y11.1.heavy	YLSAAHNSTGSINTGK	heavy	2	y	11	1	20120723_377_hPTP_All_Round_cutoff_95	4
849.403	948.428	ATX-2.DQAPAVPAGNSGSAWNR.2.light	28.4	ATX-2	ATX-2.DQAPAVPAGNSGSAWNR.2.y9.1.light	DQAPAVPAGNSGSAWNR	light	2	y	9	1	20120723_377_hPTP_All_Round_cutoff_95	2
849.403	1019.47	ATX-2.DQAPAVPAGNSGSAWNR.2.light	28.4	ATX-2	ATX-2.DQAPAVPAGNSGSAWNR.2.y10.1.light	DQAPAVPAGNSGSAWNR	light	2	y	10	1	20120723_377_hPTP_All_Round_cutoff_95	4
849.403	1116.52	ATX-2.DQAPAVPAGNSGSAWNR.2.light	28.4	ATX-2	ATX-2.DQAPAVPAGNSGSAWNR.2.y11.1.light	DQAPAVPAGNSGSAWNR	light	2	y	11	1	20120723_377_hPTP_All_Round_cutoff_95	1
849.403	1215.59	ATX-2.DQAPAVPAGNSGSAWNR.2.light	28.4	ATX-2	ATX-2.DQAPAVPAGNSGSAWNR.2.y12.1.light	DQAPAVPAGNSGSAWNR	light	2	y	12	1	20120723_377_hPTP_All_Round_cutoff_95	5
849.403	1383.68	ATX-2.DQAPAVPAGNSGSAWNR.2.light	28.4	ATX-2	ATX-2.DQAPAVPAGNSGSAWNR.2.y14.1.light	DQAPAVPAGNSGSAWNR	light	2	y	14	1	20120723_377_hPTP_All_Round_cutoff_95	3
854.407	958.436	ATX-2.DQAPAVPAGNSGSAWNR.2.heavy	28.4	ATX-2	ATX-2.DQAPAVPAGNSGSAWNR.2.y9.1.heavy	DQAPAVPAGNSGSAWNR	heavy	2	y	9	1	20120723_377_hPTP_All_Round_cutoff_95	2
854.407	1029.47	ATX-2.DQAPAVPAGNSGSAWNR.2.heavy	28.4	ATX-2	ATX-2.DQAPAVPAGNSGSAWNR.2.y10.1.heavy	DQAPAVPAGNSGSAWNR	heavy	2	y	10	1	20120723_377_hPTP_All_Round_cutoff_95	4
854.407	1126.53	ATX-2.DQAPAVPAGNSGSAWNR.2.heavy	28.4	ATX-2	ATX-2.DQAPAVPAGNSGSAWNR.2.y11.1.heavy	DQAPAVPAGNSGSAWNR	heavy	2	y	11	1	20120723_377_hPTP_All_Round_cutoff_95	1
854.407	1225.59	ATX-2.DQAPAVPAGNSGSAWNR.2.heavy	28.4	ATX-2	ATX-2.DQAPAVPAGNSGSAWNR.2.y12.1.heavy	DQAPAVPAGNSGSAWNR	heavy	2	y	12	1	20120723_377_hPTP_All_Round_cutoff_95	5
854.407	1393.68	ATX-2.DQAPAVPAGNSGSAWNR.2.heavy	28.4	ATX-2	ATX-2.DQAPAVPAGNSGSAWNR.2.y14.1.heavy	DQAPAVPAGNSGSAWNR	heavy	2	y	14	1	20120723_377_hPTP_All_Round_cutoff_95	3
717.854	416.25	ATX-2.NWGNEFSIATAPK.2.light	24.4	ATX-2	ATX-2.NWGNEFSIATAPK.2.y4.1.light	NWGNEFSIATAPK	light	2	y	4	1	20120723_377_hPTP_All_Round_cutoff_95	4
717.854	487.287	ATX-2.NWGNEFSIATAPK.2.light	24.4	ATX-2	ATX-2.NWGNEFSIATAPK.2.y5.1.light	NWGNEFSIATAPK	light	2	y	5	1	20120723_377_hPTP_All_Round_cutoff_95	3
717.854	687.404	ATX-2.NWGNEFSIATAPK.2.light	24.4	ATX-2	ATX-2.NWGNEFSIATAPK.2.y7.1.light	NWGNEFSIATAPK	light	2	y	7	1	20120723_377_hPTP_All_Round_cutoff_95	5
717.854	834.472	ATX-2.NWGNEFSIATAPK.2.light	24.4	ATX-2	ATX-2.NWGNEFSIATAPK.2.y8.1.light	NWGNEFSIATAPK	light	2	y	8	1	20120723_377_hPTP_All_Round_cutoff_95	2
717.854	1134.58	ATX-2.NWGNEFSIATAPK.2.light	24.4	ATX-2	ATX-2.NWGNEFSIATAPK.2.y11.1.light	NWGNEFSIATAPK	light	2	y	11	1	20120723_377_hPTP_All_Round_cutoff_95	1
721.861	424.265	ATX-2.NWGNEFSIATAPK.2.heavy	24.4	ATX-2	ATX-2.NWGNEFSIATAPK.2.y4.1.heavy	NWGNEFSIATAPK	heavy	2	y	4	1	20120723_377_hPTP_All_Round_cutoff_95	4
721.861	495.302	ATX-2.NWGNEFSIATAPK.2.heavy	24.4	ATX-2	ATX-2.NWGNEFSIATAPK.2.y5.1.heavy	NWGNEFSIATAPK	heavy	2	y	5	1	20120723_377_hPTP_All_Round_cutoff_95	3
721.861	695.418	ATX-2.NWGNEFSIATAPK.2.heavy	24.4	ATX-2	ATX-2.NWGNEFSIATAPK.2.y7.1.heavy	NWGNEFSIATAPK	heavy	2	y	7	1	20120723_377_hPTP_All_Round_cutoff_95	5
721.861	842.486	ATX-2.NWGNEFSIATAPK.2.heavy	24.4	ATX-2	ATX-2.NWGNEFSIATAPK.2.y8.1.heavy	NWGNEFSIATAPK	heavy	2	y	8	1	20120723_377_hPTP_All_Round_cutoff_95	2
721.861	1142.59	ATX-2.NWGNEFSIATAPK.2.heavy	24.4	ATX-2	ATX-2.NWGNEFSIATAPK.2.y11.1.heavy	NWGNEFSIATAPK	heavy	2	y	11	1	20120723_377_hPTP_All_Round_cutoff_95	1
820.355	763.341	ATX-2.SDQGFPTSGYFDYR.2.light	27.5	ATX-2	ATX-2.SDQGFPTSGYFDYR.2.y5.1.light	SDQGFPTSGYFDYR	light	2	y	5	1	20120723_377_hPTP_All_Round_cutoff_95	6
820.355	907.394	ATX-2.SDQGFPTSGYFDYR.2.light	27.5	ATX-2	ATX-2.SDQGFPTSGYFDYR.2.y7.1.light	SDQGFPTSGYFDYR	light	2	y	7	1	20120723_377_hPTP_All_Round_cutoff_95	3
820.355	1008.44	ATX-2.SDQGFPTSGYFDYR.2.light	27.5	ATX-2	ATX-2.SDQGFPTSGYFDYR.2.y8.1.light	SDQGFPTSGYFDYR	light	2	y	8	1	20120723_377_hPTP_All_Round_cutoff_95	4
820.355	1105.49	ATX-2.SDQGFPTSGYFDYR.2.light	27.5	ATX-2	ATX-2.SDQGFPTSGYFDYR.2.y9.1.light	SDQGFPTSGYFDYR	light	2	y	9	1	20120723_377_hPTP_All_Round_cutoff_95	1
820.355	1309.58	ATX-2.SDQGFPTSGYFDYR.2.light	27.5	ATX-2	ATX-2.SDQGFPTSGYFDYR.2.y11.1.light	SDQGFPTSGYFDYR	light	2	y	11	1	20120723_377_hPTP_All_Round_cutoff_95	5
825.359	773.349	ATX-2.SDQGFPTSGYFDYR.2.heavy	27.5	ATX-2	ATX-2.SDQGFPTSGYFDYR.2.y5.1.heavy	SDQGFPTSGYFDYR	heavy	2	y	5	1	20120723_377_hPTP_All_Round_cutoff_95	6
825.359	917.403	ATX-2.SDQGFPTSGYFDYR.2.heavy	27.5	ATX-2	ATX-2.SDQGFPTSGYFDYR.2.y7.1.heavy	SDQGFPTSGYFDYR	heavy	2	y	7	1	20120723_377_hPTP_All_Round_cutoff_95	3
825.359	1018.45	ATX-2.SDQGFPTSGYFDYR.2.heavy	27.5	ATX-2	ATX-2.SDQGFPTSGYFDYR.2.y8.1.heavy	SDQGFPTSGYFDYR	heavy	2	y	8	1	20120723_377_hPTP_All_Round_cutoff_95	4
825.359	1115.5	ATX-2.SDQGFPTSGYFDYR.2.heavy	27.5	ATX-2	ATX-2.SDQGFPTSGYFDYR.2.y9.1.heavy	SDQGFPTSGYFDYR	heavy	2	y	9	1	20120723_377_hPTP_All_Round_cutoff_95	1
825.359	1319.59	ATX-2.SDQGFPTSGYFDYR.2.heavy	27.5	ATX-2	ATX-2.SDQGFPTSGYFDYR.2.y11.1.heavy	SDQGFPTSGYFDYR	heavy	2	y	11	1	20120723_377_hPTP_All_Round_cutoff_95	5
652.824	407.265	CAR-1.DDVYEYIIFK.2.light	22.5	CAR-1	CAR-1.DDVYEYIIFK.2.y3.1.light	DDVYEYIIFK	light	2	y	3	1	20120723_377_hPTP_All_Round_cutoff_95	4
652.824	520.349	CAR-1.DDVYEYIIFK.2.light	22.5	CAR-1	CAR-1.DDVYEYIIFK.2.y4.1.light	DDVYEYIIFK	light	2	y	4	1	20120723_377_hPTP_All_Round_cutoff_95	5
652.824	683.413	CAR-1.DDVYEYIIFK.2.light	22.5	CAR-1	CAR-1.DDVYEYIIFK.2.y5.1.light	DDVYEYIIFK	light	2	y	5	1	20120723_377_hPTP_All_Round_cutoff_95	3
652.824	812.455	CAR-1.DDVYEYIIFK.2.light	22.5	CAR-1	CAR-1.DDVYEYIIFK.2.y6.1.light	DDVYEYIIFK	light	2	y	6	1	20120723_377_hPTP_All_Round_cutoff_95	2
652.824	975.519	CAR-1.DDVYEYIIFK.2.light	22.5	CAR-1	CAR-1.DDVYEYIIFK.2.y7.1.light	DDVYEYIIFK	light	2	y	7	1	20120723_377_hPTP_All_Round_cutoff_95	1
656.831	415.279	CAR-1.DDVYEYIIFK.2.heavy	22.5	CAR-1	CAR-1.DDVYEYIIFK.2.y3.1.heavy	DDVYEYIIFK	heavy	2	y	3	1	20120723_377_hPTP_All_Round_cutoff_95	4
656.831	528.364	CAR-1.DDVYEYIIFK.2.heavy	22.5	CAR-1	CAR-1.DDVYEYIIFK.2.y4.1.heavy	DDVYEYIIFK	heavy	2	y	4	1	20120723_377_hPTP_All_Round_cutoff_95	5
656.831	691.427	CAR-1.DDVYEYIIFK.2.heavy	22.5	CAR-1	CAR-1.DDVYEYIIFK.2.y5.1.heavy	DDVYEYIIFK	heavy	2	y	5	1	20120723_377_hPTP_All_Round_cutoff_95	3
656.831	820.469	CAR-1.DDVYEYIIFK.2.heavy	22.5	CAR-1	CAR-1.DDVYEYIIFK.2.y6.1.heavy	DDVYEYIIFK	heavy	2	y	6	1	20120723_377_hPTP_All_Round_cutoff_95	2
656.831	983.533	CAR-1.DDVYEYIIFK.2.heavy	22.5	CAR-1	CAR-1.DDVYEYIIFK.2.y7.1.heavy	DDVYEYIIFK	heavy	2	y	7	1	20120723_377_hPTP_All_Round_cutoff_95	1
751.853	459.267	CAR-1.ETNQETFGHNAVR.2.light	25.5	CAR-1	CAR-1.ETNQETFGHNAVR.2.y4.1.light	ETNQETFGHNAVR	light	2	y	4	1	20120723_377_hPTP_All_Round_cutoff_95	5
751.853	596.326	CAR-1.ETNQETFGHNAVR.2.light	25.5	CAR-1	CAR-1.ETNQETFGHNAVR.2.y5.1.light	ETNQETFGHNAVR	light	2	y	5	1	20120723_377_hPTP_All_Round_cutoff_95	4
751.853	653.348	CAR-1.ETNQETFGHNAVR.2.light	25.5	CAR-1	CAR-1.ETNQETFGHNAVR.2.y6.1.light	ETNQETFGHNAVR	light	2	y	6	1	20120723_377_hPTP_All_Round_cutoff_95	1
751.853	800.416	CAR-1.ETNQETFGHNAVR.2.light	25.5	CAR-1	CAR-1.ETNQETFGHNAVR.2.y7.1.light	ETNQETFGHNAVR	light	2	y	7	1	20120723_377_hPTP_All_Round_cutoff_95	2
751.853	901.464	CAR-1.ETNQETFGHNAVR.2.light	25.5	CAR-1	CAR-1.ETNQETFGHNAVR.2.y8.1.light	ETNQETFGHNAVR	light	2	y	8	1	20120723_377_hPTP_All_Round_cutoff_95	3
756.857	469.276	CAR-1.ETNQETFGHNAVR.2.heavy	25.5	CAR-1	CAR-1.ETNQETFGHNAVR.2.y4.1.heavy	ETNQETFGHNAVR	heavy	2	y	4	1	20120723_377_hPTP_All_Round_cutoff_95	5
756.857	606.335	CAR-1.ETNQETFGHNAVR.2.heavy	25.5	CAR-1	CAR-1.ETNQETFGHNAVR.2.y5.1.heavy	ETNQETFGHNAVR	heavy	2	y	5	1	20120723_377_hPTP_All_Round_cutoff_95	4
756.857	663.356	CAR-1.ETNQETFGHNAVR.2.heavy	25.5	CAR-1	CAR-1.ETNQETFGHNAVR.2.y6.1.heavy	ETNQETFGHNAVR	heavy	2	y	6	1	20120723_377_hPTP_All_Round_cutoff_95	1
756.857	810.424	CAR-1.ETNQETFGHNAVR.2.heavy	25.5	CAR-1	CAR-1.ETNQETFGHNAVR.2.y7.1.heavy	ETNQETFGHNAVR	heavy	2	y	7	1	20120723_377_hPTP_All_Round_cutoff_95	2
756.857	911.472	CAR-1.ETNQETFGHNAVR.2.heavy	25.5	CAR-1	CAR-1.ETNQETFGHNAVR.2.y8.1.heavy	ETNQETFGHNAVR	heavy	2	y	8	1	20120723_377_hPTP_All_Round_cutoff_95	3
667.354	618.309	CAR-1.FQEVLVDNLEK.2.light	22.9	CAR-1	CAR-1.FQEVLVDNLEK.2.y5.1.light	FQEVLVDNLEK	light	2	y	5	1	20120723_377_hPTP_All_Round_cutoff_95	5
667.354	717.378	CAR-1.FQEVLVDNLEK.2.light	22.9	CAR-1	CAR-1.FQEVLVDNLEK.2.y6.1.light	FQEVLVDNLEK	light	2	y	6	1	20120723_377_hPTP_All_Round_cutoff_95	3
667.354	830.462	CAR-1.FQEVLVDNLEK.2.light	22.9	CAR-1	CAR-1.FQEVLVDNLEK.2.y7.1.light	FQEVLVDNLEK	light	2	y	7	1	20120723_377_hPTP_All_Round_cutoff_95	1
667.354	929.53	CAR-1.FQEVLVDNLEK.2.light	22.9	CAR-1	CAR-1.FQEVLVDNLEK.2.y8.1.light	FQEVLVDNLEK	light	2	y	8	1	20120723_377_hPTP_All_Round_cutoff_95	4
667.354	1058.57	CAR-1.FQEVLVDNLEK.2.light	22.9	CAR-1	CAR-1.FQEVLVDNLEK.2.y9.1.light	FQEVLVDNLEK	light	2	y	9	1	20120723_377_hPTP_All_Round_cutoff_95	2
671.361	626.324	CAR-1.FQEVLVDNLEK.2.heavy	22.9	CAR-1	CAR-1.FQEVLVDNLEK.2.y5.1.heavy	FQEVLVDNLEK	heavy	2	y	5	1	20120723_377_hPTP_All_Round_cutoff_95	5
671.361	725.392	CAR-1.FQEVLVDNLEK.2.heavy	22.9	CAR-1	CAR-1.FQEVLVDNLEK.2.y6.1.heavy	FQEVLVDNLEK	heavy	2	y	6	1	20120723_377_hPTP_All_Round_cutoff_95	3
671.361	838.476	CAR-1.FQEVLVDNLEK.2.heavy	22.9	CAR-1	CAR-1.FQEVLVDNLEK.2.y7.1.heavy	FQEVLVDNLEK	heavy	2	y	7	1	20120723_377_hPTP_All_Round_cutoff_95	1
671.361	937.544	CAR-1.FQEVLVDNLEK.2.heavy	22.9	CAR-1	CAR-1.FQEVLVDNLEK.2.y8.1.heavy	FQEVLVDNLEK	heavy	2	y	8	1	20120723_377_hPTP_All_Round_cutoff_95	4
671.361	1066.59	CAR-1.FQEVLVDNLEK.2.heavy	22.9	CAR-1	CAR-1.FQEVLVDNLEK.2.y9.1.heavy	FQEVLVDNLEK	heavy	2	y	9	1	20120723_377_hPTP_All_Round_cutoff_95	2
1044.03	402.271	CAR-1.YEGILYTVDTNDSTIALAK.2.light	34.2	CAR-1	CAR-1.YEGILYTVDTNDSTIALAK.2.y4.1.light	YEGILYTVDTNDSTIALAK	light	2	y	4	1	20120723_377_hPTP_All_Round_cutoff_95	2
1044.03	703.435	CAR-1.YEGILYTVDTNDSTIALAK.2.light	34.2	CAR-1	CAR-1.YEGILYTVDTNDSTIALAK.2.y7.1.light	YEGILYTVDTNDSTIALAK	light	2	y	7	1	20120723_377_hPTP_All_Round_cutoff_95	5
1044.03	1033.55	CAR-1.YEGILYTVDTNDSTIALAK.2.light	34.2	CAR-1	CAR-1.YEGILYTVDTNDSTIALAK.2.y10.1.light	YEGILYTVDTNDSTIALAK	light	2	y	10	1	20120723_377_hPTP_All_Round_cutoff_95	4
1044.03	1148.58	CAR-1.YEGILYTVDTNDSTIALAK.2.light	34.2	CAR-1	CAR-1.YEGILYTVDTNDSTIALAK.2.y11.1.light	YEGILYTVDTNDSTIALAK	light	2	y	11	1	20120723_377_hPTP_All_Round_cutoff_95	1
1044.03	1247.65	CAR-1.YEGILYTVDTNDSTIALAK.2.light	34.2	CAR-1	CAR-1.YEGILYTVDTNDSTIALAK.2.y12.1.light	YEGILYTVDTNDSTIALAK	light	2	y	12	1	20120723_377_hPTP_All_Round_cutoff_95	3
1048.04	410.285	CAR-1.YEGILYTVDTNDSTIALAK.2.heavy	34.2	CAR-1	CAR-1.YEGILYTVDTNDSTIALAK.2.y4.1.heavy	YEGILYTVDTNDSTIALAK	heavy	2	y	4	1	20120723_377_hPTP_All_Round_cutoff_95	2
1048.04	711.449	CAR-1.YEGILYTVDTNDSTIALAK.2.heavy	34.2	CAR-1	CAR-1.YEGILYTVDTNDSTIALAK.2.y7.1.heavy	YEGILYTVDTNDSTIALAK	heavy	2	y	7	1	20120723_377_hPTP_All_Round_cutoff_95	5
1048.04	1041.57	CAR-1.YEGILYTVDTNDSTIALAK.2.heavy	34.2	CAR-1	CAR-1.YEGILYTVDTNDSTIALAK.2.y10.1.heavy	YEGILYTVDTNDSTIALAK	heavy	2	y	10	1	20120723_377_hPTP_All_Round_cutoff_95	4
1048.04	1156.59	CAR-1.YEGILYTVDTNDSTIALAK.2.heavy	34.2	CAR-1	CAR-1.YEGILYTVDTNDSTIALAK.2.y11.1.heavy	YEGILYTVDTNDSTIALAK	heavy	2	y	11	1	20120723_377_hPTP_All_Round_cutoff_95	1
1048.04	1255.66	CAR-1.YEGILYTVDTNDSTIALAK.2.heavy	34.2	CAR-1	CAR-1.YEGILYTVDTNDSTIALAK.2.y12.1.heavy	YEGILYTVDTNDSTIALAK	heavy	2	y	12	1	20120723_377_hPTP_All_Round_cutoff_95	3
1023.04	587.304	CED-12.LTNPEEKPEIPPIPDDIK.2.light	33.6	CED-12	CED-12.LTNPEEKPEIPPIPDDIK.2.y5.1.light	LTNPEEKPEIPPIPDDIK	light	2	y	5	1	20120723_377_hPTP_All_Round_cutoff_95	2
1023.04	797.44	CED-12.LTNPEEKPEIPPIPDDIK.2.light	33.6	CED-12	CED-12.LTNPEEKPEIPPIPDDIK.2.y7.1.light	LTNPEEKPEIPPIPDDIK	light	2	y	7	1	20120723_377_hPTP_All_Round_cutoff_95	5
1023.04	894.493	CED-12.LTNPEEKPEIPPIPDDIK.2.light	33.6	CED-12	CED-12.LTNPEEKPEIPPIPDDIK.2.y8.1.light	LTNPEEKPEIPPIPDDIK	light	2	y	8	1	20120723_377_hPTP_All_Round_cutoff_95	1
1023.04	1007.58	CED-12.LTNPEEKPEIPPIPDDIK.2.light	33.6	CED-12	CED-12.LTNPEEKPEIPPIPDDIK.2.y9.1.light	LTNPEEKPEIPPIPDDIK	light	2	y	9	1	20120723_377_hPTP_All_Round_cutoff_95	4
1023.04	1233.67	CED-12.LTNPEEKPEIPPIPDDIK.2.light	33.6	CED-12	CED-12.LTNPEEKPEIPPIPDDIK.2.y11.1.light	LTNPEEKPEIPPIPDDIK	light	2	y	11	1	20120723_377_hPTP_All_Round_cutoff_95	3
1027.05	595.318	CED-12.LTNPEEKPEIPPIPDDIK.2.heavy	33.6	CED-12	CED-12.LTNPEEKPEIPPIPDDIK.2.y5.1.heavy	LTNPEEKPEIPPIPDDIK	heavy	2	y	5	1	20120723_377_hPTP_All_Round_cutoff_95	2
1027.05	805.455	CED-12.LTNPEEKPEIPPIPDDIK.2.heavy	33.6	CED-12	CED-12.LTNPEEKPEIPPIPDDIK.2.y7.1.heavy	LTNPEEKPEIPPIPDDIK	heavy	2	y	7	1	20120723_377_hPTP_All_Round_cutoff_95	5
1027.05	902.507	CED-12.LTNPEEKPEIPPIPDDIK.2.heavy	33.6	CED-12	CED-12.LTNPEEKPEIPPIPDDIK.2.y8.1.heavy	LTNPEEKPEIPPIPDDIK	heavy	2	y	8	1	20120723_377_hPTP_All_Round_cutoff_95	1
1027.05	1015.59	CED-12.LTNPEEKPEIPPIPDDIK.2.heavy	33.6	CED-12	CED-12.LTNPEEKPEIPPIPDDIK.2.y9.1.heavy	LTNPEEKPEIPPIPDDIK	heavy	2	y	9	1	20120723_377_hPTP_All_Round_cutoff_95	4
1027.05	1241.69	CED-12.LTNPEEKPEIPPIPDDIK.2.heavy	33.6	CED-12	CED-12.LTNPEEKPEIPPIPDDIK.2.y11.1.heavy	LTNPEEKPEIPPIPDDIK	heavy	2	y	11	1	20120723_377_hPTP_All_Round_cutoff_95	3
763.42	402.246	CED-12.NLNAIEQLVEVQR.2.light	25.8	CED-12	CED-12.NLNAIEQLVEVQR.2.y3.1.light	NLNAIEQLVEVQR	light	2	y	3	1	20120723_377_hPTP_All_Round_cutoff_95	4
763.42	531.289	CED-12.NLNAIEQLVEVQR.2.light	25.8	CED-12	CED-12.NLNAIEQLVEVQR.2.y4.1.light	NLNAIEQLVEVQR	light	2	y	4	1	20120723_377_hPTP_All_Round_cutoff_95	2
763.42	630.357	CED-12.NLNAIEQLVEVQR.2.light	25.8	CED-12	CED-12.NLNAIEQLVEVQR.2.y5.1.light	NLNAIEQLVEVQR	light	2	y	5	1	20120723_377_hPTP_All_Round_cutoff_95	3
763.42	1000.54	CED-12.NLNAIEQLVEVQR.2.light	25.8	CED-12	CED-12.NLNAIEQLVEVQR.2.y8.1.light	NLNAIEQLVEVQR	light	2	y	8	1	20120723_377_hPTP_All_Round_cutoff_95	1
763.42	1113.63	CED-12.NLNAIEQLVEVQR.2.light	25.8	CED-12	CED-12.NLNAIEQLVEVQR.2.y9.1.light	NLNAIEQLVEVQR	light	2	y	9	1	20120723_377_hPTP_All_Round_cutoff_95	5
768.424	412.254	CED-12.NLNAIEQLVEVQR.2.heavy	25.8	CED-12	CED-12.NLNAIEQLVEVQR.2.y3.1.heavy	NLNAIEQLVEVQR	heavy	2	y	3	1	20120723_377_hPTP_All_Round_cutoff_95	4
768.424	541.297	CED-12.NLNAIEQLVEVQR.2.heavy	25.8	CED-12	CED-12.NLNAIEQLVEVQR.2.y4.1.heavy	NLNAIEQLVEVQR	heavy	2	y	4	1	20120723_377_hPTP_All_Round_cutoff_95	2
768.424	640.365	CED-12.NLNAIEQLVEVQR.2.heavy	25.8	CED-12	CED-12.NLNAIEQLVEVQR.2.y5.1.heavy	NLNAIEQLVEVQR	heavy	2	y	5	1	20120723_377_hPTP_All_Round_cutoff_95	3
768.424	1010.55	CED-12.NLNAIEQLVEVQR.2.heavy	25.8	CED-12	CED-12.NLNAIEQLVEVQR.2.y8.1.heavy	NLNAIEQLVEVQR	heavy	2	y	8	1	20120723_377_hPTP_All_Round_cutoff_95	1
768.424	1123.63	CED-12.NLNAIEQLVEVQR.2.heavy	25.8	CED-12	CED-12.NLNAIEQLVEVQR.2.y9.1.heavy	NLNAIEQLVEVQR	heavy	2	y	9	1	20120723_377_hPTP_All_Round_cutoff_95	5
1000.5	556.288	CED-12.TLDEFSLDPALIEAFYR.2.light	32.9	CED-12	CED-12.TLDEFSLDPALIEAFYR.2.y4.1.light	TLDEFSLDPALIEAFYR	light	2	y	4	1	20120723_377_hPTP_All_Round_cutoff_95	4
1000.5	685.33	CED-12.TLDEFSLDPALIEAFYR.2.light	32.9	CED-12	CED-12.TLDEFSLDPALIEAFYR.2.y5.1.light	TLDEFSLDPALIEAFYR	light	2	y	5	1	20120723_377_hPTP_All_Round_cutoff_95	5
1000.5	798.414	CED-12.TLDEFSLDPALIEAFYR.2.light	32.9	CED-12	CED-12.TLDEFSLDPALIEAFYR.2.y6.1.light	TLDEFSLDPALIEAFYR	light	2	y	6	1	20120723_377_hPTP_All_Round_cutoff_95	3
1000.5	1079.59	CED-12.TLDEFSLDPALIEAFYR.2.light	32.9	CED-12	CED-12.TLDEFSLDPALIEAFYR.2.y9.1.light	TLDEFSLDPALIEAFYR	light	2	y	9	1	20120723_377_hPTP_All_Round_cutoff_95	1
1000.5	1194.62	CED-12.TLDEFSLDPALIEAFYR.2.light	32.9	CED-12	CED-12.TLDEFSLDPALIEAFYR.2.y10.1.light	TLDEFSLDPALIEAFYR	light	2	y	10	1	20120723_377_hPTP_All_Round_cutoff_95	2
1005.51	566.296	CED-12.TLDEFSLDPALIEAFYR.2.heavy	32.9	CED-12	CED-12.TLDEFSLDPALIEAFYR.2.y4.1.heavy	TLDEFSLDPALIEAFYR	heavy	2	y	4	1	20120723_377_hPTP_All_Round_cutoff_95	4
1005.51	695.339	CED-12.TLDEFSLDPALIEAFYR.2.heavy	32.9	CED-12	CED-12.TLDEFSLDPALIEAFYR.2.y5.1.heavy	TLDEFSLDPALIEAFYR	heavy	2	y	5	1	20120723_377_hPTP_All_Round_cutoff_95	5
1005.51	808.423	CED-12.TLDEFSLDPALIEAFYR.2.heavy	32.9	CED-12	CED-12.TLDEFSLDPALIEAFYR.2.y6.1.heavy	TLDEFSLDPALIEAFYR	heavy	2	y	6	1	20120723_377_hPTP_All_Round_cutoff_95	3
1005.51	1089.6	CED-12.TLDEFSLDPALIEAFYR.2.heavy	32.9	CED-12	CED-12.TLDEFSLDPALIEAFYR.2.y9.1.heavy	TLDEFSLDPALIEAFYR	heavy	2	y	9	1	20120723_377_hPTP_All_Round_cutoff_95	1
1005.51	1204.62	CED-12.TLDEFSLDPALIEAFYR.2.heavy	32.9	CED-12	CED-12.TLDEFSLDPALIEAFYR.2.y10.1.heavy	TLDEFSLDPALIEAFYR	heavy	2	y	10	1	20120723_377_hPTP_All_Round_cutoff_95	2
702.878	403.23	CGH-1.LLSQDFQGILDR.2.light	24	CGH-1	CGH-1.LLSQDFQGILDR.2.y3.1.light	LLSQDFQGILDR	light	2	y	3	1	20120723_377_hPTP_All_Round_cutoff_95	5
702.878	573.335	CGH-1.LLSQDFQGILDR.2.light	24	CGH-1	CGH-1.LLSQDFQGILDR.2.y5.1.light	LLSQDFQGILDR	light	2	y	5	1	20120723_377_hPTP_All_Round_cutoff_95	1
702.878	848.462	CGH-1.LLSQDFQGILDR.2.light	24	CGH-1	CGH-1.LLSQDFQGILDR.2.y7.1.light	LLSQDFQGILDR	light	2	y	7	1	20120723_377_hPTP_All_Round_cutoff_95	4
702.878	963.489	CGH-1.LLSQDFQGILDR.2.light	24	CGH-1	CGH-1.LLSQDFQGILDR.2.y8.1.light	LLSQDFQGILDR	light	2	y	8	1	20120723_377_hPTP_All_Round_cutoff_95	2
702.878	1178.58	CGH-1.LLSQDFQGILDR.2.light	24	CGH-1	CGH-1.LLSQDFQGILDR.2.y10.1.light	LLSQDFQGILDR	light	2	y	10	1	20120723_377_hPTP_All_Round_cutoff_95	3
707.882	413.238	CGH-1.LLSQDFQGILDR.2.heavy	24	CGH-1	CGH-1.LLSQDFQGILDR.2.y3.1.heavy	LLSQDFQGILDR	heavy	2	y	3	1	20120723_377_hPTP_All_Round_cutoff_95	5
707.882	583.344	CGH-1.LLSQDFQGILDR.2.heavy	24	CGH-1	CGH-1.LLSQDFQGILDR.2.y5.1.heavy	LLSQDFQGILDR	heavy	2	y	5	1	20120723_377_hPTP_All_Round_cutoff_95	1
707.882	858.471	CGH-1.LLSQDFQGILDR.2.heavy	24	CGH-1	CGH-1.LLSQDFQGILDR.2.y7.1.heavy	LLSQDFQGILDR	heavy	2	y	7	1	20120723_377_hPTP_All_Round_cutoff_95	4
707.882	973.498	CGH-1.LLSQDFQGILDR.2.heavy	24	CGH-1	CGH-1.LLSQDFQGILDR.2.y8.1.heavy	LLSQDFQGILDR	heavy	2	y	8	1	20120723_377_hPTP_All_Round_cutoff_95	2
707.882	1188.59	CGH-1.LLSQDFQGILDR.2.heavy	24	CGH-1	CGH-1.LLSQDFQGILDR.2.y10.1.heavy	LLSQDFQGILDR	heavy	2	y	10	1	20120723_377_hPTP_All_Round_cutoff_95	3
883.926	640.305	CNK-1.SDNINWGLNIQSSYR.2.light	29.4	CNK-1	CNK-1.SDNINWGLNIQSSYR.2.y5.1.light	SDNINWGLNIQSSYR	light	2	y	5	1	20120723_377_hPTP_All_Round_cutoff_95	3
883.926	753.389	CNK-1.SDNINWGLNIQSSYR.2.light	29.4	CNK-1	CNK-1.SDNINWGLNIQSSYR.2.y6.1.light	SDNINWGLNIQSSYR	light	2	y	6	1	20120723_377_hPTP_All_Round_cutoff_95	5
883.926	867.432	CNK-1.SDNINWGLNIQSSYR.2.light	29.4	CNK-1	CNK-1.SDNINWGLNIQSSYR.2.y7.1.light	SDNINWGLNIQSSYR	light	2	y	7	1	20120723_377_hPTP_All_Round_cutoff_95	2
883.926	1037.54	CNK-1.SDNINWGLNIQSSYR.2.light	29.4	CNK-1	CNK-1.SDNINWGLNIQSSYR.2.y9.1.light	SDNINWGLNIQSSYR	light	2	y	9	1	20120723_377_hPTP_All_Round_cutoff_95	1
883.926	1223.62	CNK-1.SDNINWGLNIQSSYR.2.light	29.4	CNK-1	CNK-1.SDNINWGLNIQSSYR.2.y10.1.light	SDNINWGLNIQSSYR	light	2	y	10	1	20120723_377_hPTP_All_Round_cutoff_95	4
888.931	650.313	CNK-1.SDNINWGLNIQSSYR.2.heavy	29.4	CNK-1	CNK-1.SDNINWGLNIQSSYR.2.y5.1.heavy	SDNINWGLNIQSSYR	heavy	2	y	5	1	20120723_377_hPTP_All_Round_cutoff_95	3
888.931	763.397	CNK-1.SDNINWGLNIQSSYR.2.heavy	29.4	CNK-1	CNK-1.SDNINWGLNIQSSYR.2.y6.1.heavy	SDNINWGLNIQSSYR	heavy	2	y	6	1	20120723_377_hPTP_All_Round_cutoff_95	5
888.931	877.44	CNK-1.SDNINWGLNIQSSYR.2.heavy	29.4	CNK-1	CNK-1.SDNINWGLNIQSSYR.2.y7.1.heavy	SDNINWGLNIQSSYR	heavy	2	y	7	1	20120723_377_hPTP_All_Round_cutoff_95	2
888.931	1047.55	CNK-1.SDNINWGLNIQSSYR.2.heavy	29.4	CNK-1	CNK-1.SDNINWGLNIQSSYR.2.y9.1.heavy	SDNINWGLNIQSSYR	heavy	2	y	9	1	20120723_377_hPTP_All_Round_cutoff_95	1
888.931	1233.63	CNK-1.SDNINWGLNIQSSYR.2.heavy	29.4	CNK-1	CNK-1.SDNINWGLNIQSSYR.2.y10.1.heavy	SDNINWGLNIQSSYR	heavy	2	y	10	1	20120723_377_hPTP_All_Round_cutoff_95	4
796.883	648.383	CNK-1.TPFDEEPEFINVR.2.light	26.8	CNK-1	CNK-1.TPFDEEPEFINVR.2.y5.1.light	TPFDEEPEFINVR	light	2	y	5	1	20120723_377_hPTP_All_Round_cutoff_95	3
796.883	874.478	CNK-1.TPFDEEPEFINVR.2.light	26.8	CNK-1	CNK-1.TPFDEEPEFINVR.2.y7.1.light	TPFDEEPEFINVR	light	2	y	7	1	20120723_377_hPTP_All_Round_cutoff_95	1
796.883	1003.52	CNK-1.TPFDEEPEFINVR.2.light	26.8	CNK-1	CNK-1.TPFDEEPEFINVR.2.y8.1.light	TPFDEEPEFINVR	light	2	y	8	1	20120723_377_hPTP_All_Round_cutoff_95	2
796.883	1132.56	CNK-1.TPFDEEPEFINVR.2.light	26.8	CNK-1	CNK-1.TPFDEEPEFINVR.2.y9.1.light	TPFDEEPEFINVR	light	2	y	9	1	20120723_377_hPTP_All_Round_cutoff_95	4
796.883	1247.59	CNK-1.TPFDEEPEFINVR.2.light	26.8	CNK-1	CNK-1.TPFDEEPEFINVR.2.y10.1.light	TPFDEEPEFINVR	light	2	y	10	1	20120723_377_hPTP_All_Round_cutoff_95	5
801.887	658.391	CNK-1.TPFDEEPEFINVR.2.heavy	26.8	CNK-1	CNK-1.TPFDEEPEFINVR.2.y5.1.heavy	TPFDEEPEFINVR	heavy	2	y	5	1	20120723_377_hPTP_All_Round_cutoff_95	3
801.887	884.486	CNK-1.TPFDEEPEFINVR.2.heavy	26.8	CNK-1	CNK-1.TPFDEEPEFINVR.2.y7.1.heavy	TPFDEEPEFINVR	heavy	2	y	7	1	20120723_377_hPTP_All_Round_cutoff_95	1
801.887	1013.53	CNK-1.TPFDEEPEFINVR.2.heavy	26.8	CNK-1	CNK-1.TPFDEEPEFINVR.2.y8.1.heavy	TPFDEEPEFINVR	heavy	2	y	8	1	20120723_377_hPTP_All_Round_cutoff_95	2
801.887	1142.57	CNK-1.TPFDEEPEFINVR.2.heavy	26.8	CNK-1	CNK-1.TPFDEEPEFINVR.2.y9.1.heavy	TPFDEEPEFINVR	heavy	2	y	9	1	20120723_377_hPTP_All_Round_cutoff_95	4
801.887	1257.6	CNK-1.TPFDEEPEFINVR.2.heavy	26.8	CNK-1	CNK-1.TPFDEEPEFINVR.2.y10.1.heavy	TPFDEEPEFINVR	heavy	2	y	10	1	20120723_377_hPTP_All_Round_cutoff_95	5
597.811	544.273	DAB-1.AFGLVYGEPGGK.2.light	20.8	DAB-1	DAB-1.AFGLVYGEPGGK.2.y6.1.light	AFGLVYGEPGGK	light	2	y	6	1	20120723_377_hPTP_All_Round_cutoff_95	3
597.811	707.336	DAB-1.AFGLVYGEPGGK.2.light	20.8	DAB-1	DAB-1.AFGLVYGEPGGK.2.y7.1.light	AFGLVYGEPGGK	light	2	y	7	1	20120723_377_hPTP_All_Round_cutoff_95	1
597.811	806.404	DAB-1.AFGLVYGEPGGK.2.light	20.8	DAB-1	DAB-1.AFGLVYGEPGGK.2.y8.1.light	AFGLVYGEPGGK	light	2	y	8	1	20120723_377_hPTP_All_Round_cutoff_95	2
597.811	919.488	DAB-1.AFGLVYGEPGGK.2.light	20.8	DAB-1	DAB-1.AFGLVYGEPGGK.2.y9.1.light	AFGLVYGEPGGK	light	2	y	9	1	20120723_377_hPTP_All_Round_cutoff_95	5
597.811	976.51	DAB-1.AFGLVYGEPGGK.2.light	20.8	DAB-1	DAB-1.AFGLVYGEPGGK.2.y10.1.light	AFGLVYGEPGGK	light	2	y	10	1	20120723_377_hPTP_All_Round_cutoff_95	4
601.818	552.287	DAB-1.AFGLVYGEPGGK.2.heavy	20.8	DAB-1	DAB-1.AFGLVYGEPGGK.2.y6.1.heavy	AFGLVYGEPGGK	heavy	2	y	6	1	20120723_377_hPTP_All_Round_cutoff_95	3
601.818	715.35	DAB-1.AFGLVYGEPGGK.2.heavy	20.8	DAB-1	DAB-1.AFGLVYGEPGGK.2.y7.1.heavy	AFGLVYGEPGGK	heavy	2	y	7	1	20120723_377_hPTP_All_Round_cutoff_95	1
601.818	814.418	DAB-1.AFGLVYGEPGGK.2.heavy	20.8	DAB-1	DAB-1.AFGLVYGEPGGK.2.y8.1.heavy	AFGLVYGEPGGK	heavy	2	y	8	1	20120723_377_hPTP_All_Round_cutoff_95	2
601.818	927.503	DAB-1.AFGLVYGEPGGK.2.heavy	20.8	DAB-1	DAB-1.AFGLVYGEPGGK.2.y9.1.heavy	AFGLVYGEPGGK	heavy	2	y	9	1	20120723_377_hPTP_All_Round_cutoff_95	5
601.818	984.524	DAB-1.AFGLVYGEPGGK.2.heavy	20.8	DAB-1	DAB-1.AFGLVYGEPGGK.2.y10.1.heavy	AFGLVYGEPGGK	heavy	2	y	10	1	20120723_377_hPTP_All_Round_cutoff_95	4
1142.59	673.363	DAB-1.EGGVAVADLLDLESELQQIER.2.light	37.2	DAB-1	DAB-1.EGGVAVADLLDLESELQQIER.2.y5.1.light	EGGVAVADLLDLESELQQIER	light	2	y	5	1	20120723_377_hPTP_All_Round_cutoff_95	4
1142.59	786.447	DAB-1.EGGVAVADLLDLESELQQIER.2.light	37.2	DAB-1	DAB-1.EGGVAVADLLDLESELQQIER.2.y6.1.light	EGGVAVADLLDLESELQQIER	light	2	y	6	1	20120723_377_hPTP_All_Round_cutoff_95	5
1142.59	1002.52	DAB-1.EGGVAVADLLDLESELQQIER.2.light	37.2	DAB-1	DAB-1.EGGVAVADLLDLESELQQIER.2.y8.1.light	EGGVAVADLLDLESELQQIER	light	2	y	8	1	20120723_377_hPTP_All_Round_cutoff_95	1
1142.59	1131.56	DAB-1.EGGVAVADLLDLESELQQIER.2.light	37.2	DAB-1	DAB-1.EGGVAVADLLDLESELQQIER.2.y9.1.light	EGGVAVADLLDLESELQQIER	light	2	y	9	1	20120723_377_hPTP_All_Round_cutoff_95	3
1142.59	1244.65	DAB-1.EGGVAVADLLDLESELQQIER.2.light	37.2	DAB-1	DAB-1.EGGVAVADLLDLESELQQIER.2.y10.1.light	EGGVAVADLLDLESELQQIER	light	2	y	10	1	20120723_377_hPTP_All_Round_cutoff_95	2
1147.59	683.371	DAB-1.EGGVAVADLLDLESELQQIER.2.heavy	37.2	DAB-1	DAB-1.EGGVAVADLLDLESELQQIER.2.y5.1.heavy	EGGVAVADLLDLESELQQIER	heavy	2	y	5	1	20120723_377_hPTP_All_Round_cutoff_95	4
1147.59	796.455	DAB-1.EGGVAVADLLDLESELQQIER.2.heavy	37.2	DAB-1	DAB-1.EGGVAVADLLDLESELQQIER.2.y6.1.heavy	EGGVAVADLLDLESELQQIER	heavy	2	y	6	1	20120723_377_hPTP_All_Round_cutoff_95	5
1147.59	1012.53	DAB-1.EGGVAVADLLDLESELQQIER.2.heavy	37.2	DAB-1	DAB-1.EGGVAVADLLDLESELQQIER.2.y8.1.heavy	EGGVAVADLLDLESELQQIER	heavy	2	y	8	1	20120723_377_hPTP_All_Round_cutoff_95	1
1147.59	1141.57	DAB-1.EGGVAVADLLDLESELQQIER.2.heavy	37.2	DAB-1	DAB-1.EGGVAVADLLDLESELQQIER.2.y9.1.heavy	EGGVAVADLLDLESELQQIER	heavy	2	y	9	1	20120723_377_hPTP_All_Round_cutoff_95	3
1147.59	1254.66	DAB-1.EGGVAVADLLDLESELQQIER.2.heavy	37.2	DAB-1	DAB-1.EGGVAVADLLDLESELQQIER.2.y10.1.heavy	EGGVAVADLLDLESELQQIER	heavy	2	y	10	1	20120723_377_hPTP_All_Round_cutoff_95	2
699.687	525.303	DAB-1.SDISVETANATSGKPNPPSPK.3.light	28.9	DAB-1	DAB-1.SDISVETANATSGKPNPPSPK.3.y5.1.light	SDISVETANATSGKPNPPSPK	light	3	y	5	1	20120723_377_hPTP_All_Round_cutoff_95	1
699.687	736.399	DAB-1.SDISVETANATSGKPNPPSPK.3.light	28.9	DAB-1	DAB-1.SDISVETANATSGKPNPPSPK.3.y7.1.light	SDISVETANATSGKPNPPSPK	light	3	y	7	1	20120723_377_hPTP_All_Round_cutoff_95	2
699.687	921.515	DAB-1.SDISVETANATSGKPNPPSPK.3.light	28.9	DAB-1	DAB-1.SDISVETANATSGKPNPPSPK.3.y9.1.light	SDISVETANATSGKPNPPSPK	light	3	y	9	1	20120723_377_hPTP_All_Round_cutoff_95	4
699.687	1008.55	DAB-1.SDISVETANATSGKPNPPSPK.3.light	28.9	DAB-1	DAB-1.SDISVETANATSGKPNPPSPK.3.y10.1.light	SDISVETANATSGKPNPPSPK	light	3	y	10	1	20120723_377_hPTP_All_Round_cutoff_95	3
699.687	1109.59	DAB-1.SDISVETANATSGKPNPPSPK.3.light	28.9	DAB-1	DAB-1.SDISVETANATSGKPNPPSPK.3.y11.1.light	SDISVETANATSGKPNPPSPK	light	3	y	11	1	20120723_377_hPTP_All_Round_cutoff_95	5
702.358	533.317	DAB-1.SDISVETANATSGKPNPPSPK.3.heavy	28.9	DAB-1	DAB-1.SDISVETANATSGKPNPPSPK.3.y5.1.heavy	SDISVETANATSGKPNPPSPK	heavy	3	y	5	1	20120723_377_hPTP_All_Round_cutoff_95	1
702.358	744.413	DAB-1.SDISVETANATSGKPNPPSPK.3.heavy	28.9	DAB-1	DAB-1.SDISVETANATSGKPNPPSPK.3.y7.1.heavy	SDISVETANATSGKPNPPSPK	heavy	3	y	7	1	20120723_377_hPTP_All_Round_cutoff_95	2
702.358	929.529	DAB-1.SDISVETANATSGKPNPPSPK.3.heavy	28.9	DAB-1	DAB-1.SDISVETANATSGKPNPPSPK.3.y9.1.heavy	SDISVETANATSGKPNPPSPK	heavy	3	y	9	1	20120723_377_hPTP_All_Round_cutoff_95	4
702.358	1016.56	DAB-1.SDISVETANATSGKPNPPSPK.3.heavy	28.9	DAB-1	DAB-1.SDISVETANATSGKPNPPSPK.3.y10.1.heavy	SDISVETANATSGKPNPPSPK	heavy	3	y	10	1	20120723_377_hPTP_All_Round_cutoff_95	3
702.358	1117.61	DAB-1.SDISVETANATSGKPNPPSPK.3.heavy	28.9	DAB-1	DAB-1.SDISVETANATSGKPNPPSPK.3.y11.1.heavy	SDISVETANATSGKPNPPSPK	heavy	3	y	11	1	20120723_377_hPTP_All_Round_cutoff_95	5
642.346	458.272	DAB-1.SGAVLHNFPVSR.2.light	22.2	DAB-1	DAB-1.SGAVLHNFPVSR.2.y4.1.light	SGAVLHNFPVSR	light	2	y	4	1	20120723_377_hPTP_All_Round_cutoff_95	4
642.346	605.341	DAB-1.SGAVLHNFPVSR.2.light	22.2	DAB-1	DAB-1.SGAVLHNFPVSR.2.y5.1.light	SGAVLHNFPVSR	light	2	y	5	1	20120723_377_hPTP_All_Round_cutoff_95	5
642.346	719.383	DAB-1.SGAVLHNFPVSR.2.light	22.2	DAB-1	DAB-1.SGAVLHNFPVSR.2.y6.1.light	SGAVLHNFPVSR	light	2	y	6	1	20120723_377_hPTP_All_Round_cutoff_95	2
642.346	856.442	DAB-1.SGAVLHNFPVSR.2.light	22.2	DAB-1	DAB-1.SGAVLHNFPVSR.2.y7.1.light	SGAVLHNFPVSR	light	2	y	7	1	20120723_377_hPTP_All_Round_cutoff_95	1
642.346	969.526	DAB-1.SGAVLHNFPVSR.2.light	22.2	DAB-1	DAB-1.SGAVLHNFPVSR.2.y8.1.light	SGAVLHNFPVSR	light	2	y	8	1	20120723_377_hPTP_All_Round_cutoff_95	3
647.351	468.28	DAB-1.SGAVLHNFPVSR.2.heavy	22.2	DAB-1	DAB-1.SGAVLHNFPVSR.2.y4.1.heavy	SGAVLHNFPVSR	heavy	2	y	4	1	20120723_377_hPTP_All_Round_cutoff_95	4
647.351	615.349	DAB-1.SGAVLHNFPVSR.2.heavy	22.2	DAB-1	DAB-1.SGAVLHNFPVSR.2.y5.1.heavy	SGAVLHNFPVSR	heavy	2	y	5	1	20120723_377_hPTP_All_Round_cutoff_95	5
647.351	729.392	DAB-1.SGAVLHNFPVSR.2.heavy	22.2	DAB-1	DAB-1.SGAVLHNFPVSR.2.y6.1.heavy	SGAVLHNFPVSR	heavy	2	y	6	1	20120723_377_hPTP_All_Round_cutoff_95	2
647.351	866.451	DAB-1.SGAVLHNFPVSR.2.heavy	22.2	DAB-1	DAB-1.SGAVLHNFPVSR.2.y7.1.heavy	SGAVLHNFPVSR	heavy	2	y	7	1	20120723_377_hPTP_All_Round_cutoff_95	1
647.351	979.535	DAB-1.SGAVLHNFPVSR.2.heavy	22.2	DAB-1	DAB-1.SGAVLHNFPVSR.2.y8.1.heavy	SGAVLHNFPVSR	heavy	2	y	8	1	20120723_377_hPTP_All_Round_cutoff_95	3
739.896	604.305	DEP-1.TPLYTVVTGANTNK.2.light	25.1	DEP-1	DEP-1.TPLYTVVTGANTNK.2.y6.1.light	TPLYTVVTGANTNK	light	2	y	6	1	20120723_377_hPTP_All_Round_cutoff_95	4
739.896	705.353	DEP-1.TPLYTVVTGANTNK.2.light	25.1	DEP-1	DEP-1.TPLYTVVTGANTNK.2.y7.1.light	TPLYTVVTGANTNK	light	2	y	7	1	20120723_377_hPTP_All_Round_cutoff_95	3
739.896	804.421	DEP-1.TPLYTVVTGANTNK.2.light	25.1	DEP-1	DEP-1.TPLYTVVTGANTNK.2.y8.1.light	TPLYTVVTGANTNK	light	2	y	8	1	20120723_377_hPTP_All_Round_cutoff_95	2
739.896	903.489	DEP-1.TPLYTVVTGANTNK.2.light	25.1	DEP-1	DEP-1.TPLYTVVTGANTNK.2.y9.1.light	TPLYTVVTGANTNK	light	2	y	9	1	20120723_377_hPTP_All_Round_cutoff_95	5
739.896	1004.54	DEP-1.TPLYTVVTGANTNK.2.light	25.1	DEP-1	DEP-1.TPLYTVVTGANTNK.2.y10.1.light	TPLYTVVTGANTNK	light	2	y	10	1	20120723_377_hPTP_All_Round_cutoff_95	1
743.903	612.319	DEP-1.TPLYTVVTGANTNK.2.heavy	25.1	DEP-1	DEP-1.TPLYTVVTGANTNK.2.y6.1.heavy	TPLYTVVTGANTNK	heavy	2	y	6	1	20120723_377_hPTP_All_Round_cutoff_95	4
743.903	713.367	DEP-1.TPLYTVVTGANTNK.2.heavy	25.1	DEP-1	DEP-1.TPLYTVVTGANTNK.2.y7.1.heavy	TPLYTVVTGANTNK	heavy	2	y	7	1	20120723_377_hPTP_All_Round_cutoff_95	3
743.903	812.435	DEP-1.TPLYTVVTGANTNK.2.heavy	25.1	DEP-1	DEP-1.TPLYTVVTGANTNK.2.y8.1.heavy	TPLYTVVTGANTNK	heavy	2	y	8	1	20120723_377_hPTP_All_Round_cutoff_95	2
743.903	911.504	DEP-1.TPLYTVVTGANTNK.2.heavy	25.1	DEP-1	DEP-1.TPLYTVVTGANTNK.2.y9.1.heavy	TPLYTVVTGANTNK	heavy	2	y	9	1	20120723_377_hPTP_All_Round_cutoff_95	5
743.903	1012.55	DEP-1.TPLYTVVTGANTNK.2.heavy	25.1	DEP-1	DEP-1.TPLYTVVTGANTNK.2.y10.1.heavy	TPLYTVVTGANTNK	heavy	2	y	10	1	20120723_377_hPTP_All_Round_cutoff_95	1
854.902	430.302	DPY-11.AWNAFADWSDDLGIK.2.light	28.6	DPY-11	DPY-11.AWNAFADWSDDLGIK.2.y4.1.light	AWNAFADWSDDLGIK	light	2	y	4	1	20120723_377_hPTP_All_Round_cutoff_95	3
854.902	545.329	DPY-11.AWNAFADWSDDLGIK.2.light	28.6	DPY-11	DPY-11.AWNAFADWSDDLGIK.2.y5.1.light	AWNAFADWSDDLGIK	light	2	y	5	1	20120723_377_hPTP_All_Round_cutoff_95	2
854.902	747.388	DPY-11.AWNAFADWSDDLGIK.2.light	28.6	DPY-11	DPY-11.AWNAFADWSDDLGIK.2.y7.1.light	AWNAFADWSDDLGIK	light	2	y	7	1	20120723_377_hPTP_All_Round_cutoff_95	4
854.902	1048.49	DPY-11.AWNAFADWSDDLGIK.2.light	28.6	DPY-11	DPY-11.AWNAFADWSDDLGIK.2.y9.1.light	AWNAFADWSDDLGIK	light	2	y	9	1	20120723_377_hPTP_All_Round_cutoff_95	5
854.902	1119.53	DPY-11.AWNAFADWSDDLGIK.2.light	28.6	DPY-11	DPY-11.AWNAFADWSDDLGIK.2.y10.1.light	AWNAFADWSDDLGIK	light	2	y	10	1	20120723_377_hPTP_All_Round_cutoff_95	1
858.909	438.317	DPY-11.AWNAFADWSDDLGIK.2.heavy	28.6	DPY-11	DPY-11.AWNAFADWSDDLGIK.2.y4.1.heavy	AWNAFADWSDDLGIK	heavy	2	y	4	1	20120723_377_hPTP_All_Round_cutoff_95	3
858.909	553.344	DPY-11.AWNAFADWSDDLGIK.2.heavy	28.6	DPY-11	DPY-11.AWNAFADWSDDLGIK.2.y5.1.heavy	AWNAFADWSDDLGIK	heavy	2	y	5	1	20120723_377_hPTP_All_Round_cutoff_95	2
858.909	755.403	DPY-11.AWNAFADWSDDLGIK.2.heavy	28.6	DPY-11	DPY-11.AWNAFADWSDDLGIK.2.y7.1.heavy	AWNAFADWSDDLGIK	heavy	2	y	7	1	20120723_377_hPTP_All_Round_cutoff_95	4
858.909	1056.51	DPY-11.AWNAFADWSDDLGIK.2.heavy	28.6	DPY-11	DPY-11.AWNAFADWSDDLGIK.2.y9.1.heavy	AWNAFADWSDDLGIK	heavy	2	y	9	1	20120723_377_hPTP_All_Round_cutoff_95	5
858.909	1127.55	DPY-11.AWNAFADWSDDLGIK.2.heavy	28.6	DPY-11	DPY-11.AWNAFADWSDDLGIK.2.y10.1.heavy	AWNAFADWSDDLGIK	heavy	2	y	10	1	20120723_377_hPTP_All_Round_cutoff_95	1
610.307	391.182	DPY-11.DLHNHLVEDK.2.light	21.2	DPY-11	DPY-11.DLHNHLVEDK.2.y3.1.light	DLHNHLVEDK	light	2	y	3	1	20120723_377_hPTP_All_Round_cutoff_95	5
610.307	490.251	DPY-11.DLHNHLVEDK.2.light	21.2	DPY-11	DPY-11.DLHNHLVEDK.2.y4.1.light	DLHNHLVEDK	light	2	y	4	1	20120723_377_hPTP_All_Round_cutoff_95	2
610.307	740.394	DPY-11.DLHNHLVEDK.2.light	21.2	DPY-11	DPY-11.DLHNHLVEDK.2.y6.1.light	DLHNHLVEDK	light	2	y	6	1	20120723_377_hPTP_All_Round_cutoff_95	1
610.307	854.437	DPY-11.DLHNHLVEDK.2.light	21.2	DPY-11	DPY-11.DLHNHLVEDK.2.y7.1.light	DLHNHLVEDK	light	2	y	7	1	20120723_377_hPTP_All_Round_cutoff_95	4
610.307	991.496	DPY-11.DLHNHLVEDK.2.light	21.2	DPY-11	DPY-11.DLHNHLVEDK.2.y8.1.light	DLHNHLVEDK	light	2	y	8	1	20120723_377_hPTP_All_Round_cutoff_95	6
614.314	399.197	DPY-11.DLHNHLVEDK.2.heavy	21.2	DPY-11	DPY-11.DLHNHLVEDK.2.y3.1.heavy	DLHNHLVEDK	heavy	2	y	3	1	20120723_377_hPTP_All_Round_cutoff_95	5
614.314	498.265	DPY-11.DLHNHLVEDK.2.heavy	21.2	DPY-11	DPY-11.DLHNHLVEDK.2.y4.1.heavy	DLHNHLVEDK	heavy	2	y	4	1	20120723_377_hPTP_All_Round_cutoff_95	2
614.314	748.408	DPY-11.DLHNHLVEDK.2.heavy	21.2	DPY-11	DPY-11.DLHNHLVEDK.2.y6.1.heavy	DLHNHLVEDK	heavy	2	y	6	1	20120723_377_hPTP_All_Round_cutoff_95	1
614.314	862.451	DPY-11.DLHNHLVEDK.2.heavy	21.2	DPY-11	DPY-11.DLHNHLVEDK.2.y7.1.heavy	DLHNHLVEDK	heavy	2	y	7	1	20120723_377_hPTP_All_Round_cutoff_95	4
614.314	999.51	DPY-11.DLHNHLVEDK.2.heavy	21.2	DPY-11	DPY-11.DLHNHLVEDK.2.y8.1.heavy	DLHNHLVEDK	heavy	2	y	8	1	20120723_377_hPTP_All_Round_cutoff_95	6
751.442	546.303	DPY-11.FLVTALPTIYHVK.2.light	25.4	DPY-11	DPY-11.FLVTALPTIYHVK.2.y4.1.light	FLVTALPTIYHVK	light	2	y	4	1	20120723_377_hPTP_All_Round_cutoff_95	5
751.442	857.488	DPY-11.FLVTALPTIYHVK.2.light	25.4	DPY-11	DPY-11.FLVTALPTIYHVK.2.y7.1.light	FLVTALPTIYHVK	light	2	y	7	1	20120723_377_hPTP_All_Round_cutoff_95	1
751.442	970.572	DPY-11.FLVTALPTIYHVK.2.light	25.4	DPY-11	DPY-11.FLVTALPTIYHVK.2.y8.1.light	FLVTALPTIYHVK	light	2	y	8	1	20120723_377_hPTP_All_Round_cutoff_95	3
751.442	1041.61	DPY-11.FLVTALPTIYHVK.2.light	25.4	DPY-11	DPY-11.FLVTALPTIYHVK.2.y9.1.light	FLVTALPTIYHVK	light	2	y	9	1	20120723_377_hPTP_All_Round_cutoff_95	4
751.442	1142.66	DPY-11.FLVTALPTIYHVK.2.light	25.4	DPY-11	DPY-11.FLVTALPTIYHVK.2.y10.1.light	FLVTALPTIYHVK	light	2	y	10	1	20120723_377_hPTP_All_Round_cutoff_95	2
755.45	554.318	DPY-11.FLVTALPTIYHVK.2.heavy	25.4	DPY-11	DPY-11.FLVTALPTIYHVK.2.y4.1.heavy	FLVTALPTIYHVK	heavy	2	y	4	1	20120723_377_hPTP_All_Round_cutoff_95	5
755.45	865.502	DPY-11.FLVTALPTIYHVK.2.heavy	25.4	DPY-11	DPY-11.FLVTALPTIYHVK.2.y7.1.heavy	FLVTALPTIYHVK	heavy	2	y	7	1	20120723_377_hPTP_All_Round_cutoff_95	1
755.45	978.586	DPY-11.FLVTALPTIYHVK.2.heavy	25.4	DPY-11	DPY-11.FLVTALPTIYHVK.2.y8.1.heavy	FLVTALPTIYHVK	heavy	2	y	8	1	20120723_377_hPTP_All_Round_cutoff_95	3
755.45	1049.62	DPY-11.FLVTALPTIYHVK.2.heavy	25.4	DPY-11	DPY-11.FLVTALPTIYHVK.2.y9.1.heavy	FLVTALPTIYHVK	heavy	2	y	9	1	20120723_377_hPTP_All_Round_cutoff_95	4
755.45	1150.67	DPY-11.FLVTALPTIYHVK.2.heavy	25.4	DPY-11	DPY-11.FLVTALPTIYHVK.2.y10.1.heavy	FLVTALPTIYHVK	heavy	2	y	10	1	20120723_377_hPTP_All_Round_cutoff_95	2
749.897	586.331	DPY-11.VGEVDVTVNPGLSGR.2.light	25.4	DPY-11	DPY-11.VGEVDVTVNPGLSGR.2.y6.1.light	VGEVDVTVNPGLSGR	light	2	y	6	1	20120723_377_hPTP_All_Round_cutoff_95	2
749.897	700.374	DPY-11.VGEVDVTVNPGLSGR.2.light	25.4	DPY-11	DPY-11.VGEVDVTVNPGLSGR.2.y7.1.light	VGEVDVTVNPGLSGR	light	2	y	7	1	20120723_377_hPTP_All_Round_cutoff_95	3
749.897	799.442	DPY-11.VGEVDVTVNPGLSGR.2.light	25.4	DPY-11	DPY-11.VGEVDVTVNPGLSGR.2.y8.1.light	VGEVDVTVNPGLSGR	light	2	y	8	1	20120723_377_hPTP_All_Round_cutoff_95	5
749.897	900.49	DPY-11.VGEVDVTVNPGLSGR.2.light	25.4	DPY-11	DPY-11.VGEVDVTVNPGLSGR.2.y9.1.light	VGEVDVTVNPGLSGR	light	2	y	9	1	20120723_377_hPTP_All_Round_cutoff_95	1
749.897	1114.59	DPY-11.VGEVDVTVNPGLSGR.2.light	25.4	DPY-11	DPY-11.VGEVDVTVNPGLSGR.2.y11.1.light	VGEVDVTVNPGLSGR	light	2	y	11	1	20120723_377_hPTP_All_Round_cutoff_95	4
754.901	596.339	DPY-11.VGEVDVTVNPGLSGR.2.heavy	25.4	DPY-11	DPY-11.VGEVDVTVNPGLSGR.2.y6.1.heavy	VGEVDVTVNPGLSGR	heavy	2	y	6	1	20120723_377_hPTP_All_Round_cutoff_95	2
754.901	710.382	DPY-11.VGEVDVTVNPGLSGR.2.heavy	25.4	DPY-11	DPY-11.VGEVDVTVNPGLSGR.2.y7.1.heavy	VGEVDVTVNPGLSGR	heavy	2	y	7	1	20120723_377_hPTP_All_Round_cutoff_95	3
754.901	809.45	DPY-11.VGEVDVTVNPGLSGR.2.heavy	25.4	DPY-11	DPY-11.VGEVDVTVNPGLSGR.2.y8.1.heavy	VGEVDVTVNPGLSGR	heavy	2	y	8	1	20120723_377_hPTP_All_Round_cutoff_95	5
754.901	910.498	DPY-11.VGEVDVTVNPGLSGR.2.heavy	25.4	DPY-11	DPY-11.VGEVDVTVNPGLSGR.2.y9.1.heavy	VGEVDVTVNPGLSGR	heavy	2	y	9	1	20120723_377_hPTP_All_Round_cutoff_95	1
754.901	1124.59	DPY-11.VGEVDVTVNPGLSGR.2.heavy	25.4	DPY-11	DPY-11.VGEVDVTVNPGLSGR.2.y11.1.heavy	VGEVDVTVNPGLSGR	heavy	2	y	11	1	20120723_377_hPTP_All_Round_cutoff_95	4
602.304	474.292	DPY-23.LNYSDHDVIK.2.light	21	DPY-23	DPY-23.LNYSDHDVIK.2.y4.1.light	LNYSDHDVIK	light	2	y	4	1	20120723_377_hPTP_All_Round_cutoff_95	5
602.304	611.351	DPY-23.LNYSDHDVIK.2.light	21	DPY-23	DPY-23.LNYSDHDVIK.2.y5.1.light	LNYSDHDVIK	light	2	y	5	1	20120723_377_hPTP_All_Round_cutoff_95	3
602.304	726.378	DPY-23.LNYSDHDVIK.2.light	21	DPY-23	DPY-23.LNYSDHDVIK.2.y6.1.light	LNYSDHDVIK	light	2	y	6	1	20120723_377_hPTP_All_Round_cutoff_95	4
602.304	813.41	DPY-23.LNYSDHDVIK.2.light	21	DPY-23	DPY-23.LNYSDHDVIK.2.y7.1.light	LNYSDHDVIK	light	2	y	7	1	20120723_377_hPTP_All_Round_cutoff_95	1
602.304	976.473	DPY-23.LNYSDHDVIK.2.light	21	DPY-23	DPY-23.LNYSDHDVIK.2.y8.1.light	LNYSDHDVIK	light	2	y	8	1	20120723_377_hPTP_All_Round_cutoff_95	2
606.311	482.306	DPY-23.LNYSDHDVIK.2.heavy	21	DPY-23	DPY-23.LNYSDHDVIK.2.y4.1.heavy	LNYSDHDVIK	heavy	2	y	4	1	20120723_377_hPTP_All_Round_cutoff_95	5
606.311	619.365	DPY-23.LNYSDHDVIK.2.heavy	21	DPY-23	DPY-23.LNYSDHDVIK.2.y5.1.heavy	LNYSDHDVIK	heavy	2	y	5	1	20120723_377_hPTP_All_Round_cutoff_95	3
606.311	734.392	DPY-23.LNYSDHDVIK.2.heavy	21	DPY-23	DPY-23.LNYSDHDVIK.2.y6.1.heavy	LNYSDHDVIK	heavy	2	y	6	1	20120723_377_hPTP_All_Round_cutoff_95	4
606.311	821.424	DPY-23.LNYSDHDVIK.2.heavy	21	DPY-23	DPY-23.LNYSDHDVIK.2.y7.1.heavy	LNYSDHDVIK	heavy	2	y	7	1	20120723_377_hPTP_All_Round_cutoff_95	1
606.311	984.488	DPY-23.LNYSDHDVIK.2.heavy	21	DPY-23	DPY-23.LNYSDHDVIK.2.y8.1.heavy	LNYSDHDVIK	heavy	2	y	8	1	20120723_377_hPTP_All_Round_cutoff_95	2
616.854	459.293	DPY-23.SNFKPSLLAQK.2.light	21.4	DPY-23	DPY-23.SNFKPSLLAQK.2.y4.1.light	SNFKPSLLAQK	light	2	y	4	1	20120723_377_hPTP_All_Round_cutoff_95	3
616.854	572.377	DPY-23.SNFKPSLLAQK.2.light	21.4	DPY-23	DPY-23.SNFKPSLLAQK.2.y5.1.light	SNFKPSLLAQK	light	2	y	5	1	20120723_377_hPTP_All_Round_cutoff_95	5
616.854	756.461	DPY-23.SNFKPSLLAQK.2.light	21.4	DPY-23	DPY-23.SNFKPSLLAQK.2.y7.1.light	SNFKPSLLAQK	light	2	y	7	1	20120723_377_hPTP_All_Round_cutoff_95	1
616.854	884.556	DPY-23.SNFKPSLLAQK.2.light	21.4	DPY-23	DPY-23.SNFKPSLLAQK.2.y8.1.light	SNFKPSLLAQK	light	2	y	8	1	20120723_377_hPTP_All_Round_cutoff_95	2
616.854	1031.62	DPY-23.SNFKPSLLAQK.2.light	21.4	DPY-23	DPY-23.SNFKPSLLAQK.2.y9.1.light	SNFKPSLLAQK	light	2	y	9	1	20120723_377_hPTP_All_Round_cutoff_95	4
620.861	467.307	DPY-23.SNFKPSLLAQK.2.heavy	21.4	DPY-23	DPY-23.SNFKPSLLAQK.2.y4.1.heavy	SNFKPSLLAQK	heavy	2	y	4	1	20120723_377_hPTP_All_Round_cutoff_95	3
620.861	580.391	DPY-23.SNFKPSLLAQK.2.heavy	21.4	DPY-23	DPY-23.SNFKPSLLAQK.2.y5.1.heavy	SNFKPSLLAQK	heavy	2	y	5	1	20120723_377_hPTP_All_Round_cutoff_95	5
620.861	764.476	DPY-23.SNFKPSLLAQK.2.heavy	21.4	DPY-23	DPY-23.SNFKPSLLAQK.2.y7.1.heavy	SNFKPSLLAQK	heavy	2	y	7	1	20120723_377_hPTP_All_Round_cutoff_95	1
620.861	892.571	DPY-23.SNFKPSLLAQK.2.heavy	21.4	DPY-23	DPY-23.SNFKPSLLAQK.2.y8.1.heavy	SNFKPSLLAQK	heavy	2	y	8	1	20120723_377_hPTP_All_Round_cutoff_95	2
620.861	1039.64	DPY-23.SNFKPSLLAQK.2.heavy	21.4	DPY-23	DPY-23.SNFKPSLLAQK.2.y9.1.heavy	SNFKPSLLAQK	heavy	2	y	9	1	20120723_377_hPTP_All_Round_cutoff_95	4
433.232	246.181	DPY-23.TSFFHVK.2.light	15.9	DPY-23	DPY-23.TSFFHVK.2.y2.1.light	TSFFHVK	light	2	y	2	1	20120723_377_hPTP_All_Round_cutoff_95	5
433.232	383.24	DPY-23.TSFFHVK.2.light	15.9	DPY-23	DPY-23.TSFFHVK.2.y3.1.light	TSFFHVK	light	2	y	3	1	20120723_377_hPTP_All_Round_cutoff_95	4
433.232	530.309	DPY-23.TSFFHVK.2.light	15.9	DPY-23	DPY-23.TSFFHVK.2.y4.1.light	TSFFHVK	light	2	y	4	1	20120723_377_hPTP_All_Round_cutoff_95	2
433.232	677.377	DPY-23.TSFFHVK.2.light	15.9	DPY-23	DPY-23.TSFFHVK.2.y5.1.light	TSFFHVK	light	2	y	5	1	20120723_377_hPTP_All_Round_cutoff_95	1
433.232	764.409	DPY-23.TSFFHVK.2.light	15.9	DPY-23	DPY-23.TSFFHVK.2.y6.1.light	TSFFHVK	light	2	y	6	1	20120723_377_hPTP_All_Round_cutoff_95	3
437.239	254.195	DPY-23.TSFFHVK.2.heavy	15.9	DPY-23	DPY-23.TSFFHVK.2.y2.1.heavy	TSFFHVK	heavy	2	y	2	1	20120723_377_hPTP_All_Round_cutoff_95	5
437.239	391.254	DPY-23.TSFFHVK.2.heavy	15.9	DPY-23	DPY-23.TSFFHVK.2.y3.1.heavy	TSFFHVK	heavy	2	y	3	1	20120723_377_hPTP_All_Round_cutoff_95	4
437.239	538.323	DPY-23.TSFFHVK.2.heavy	15.9	DPY-23	DPY-23.TSFFHVK.2.y4.1.heavy	TSFFHVK	heavy	2	y	4	1	20120723_377_hPTP_All_Round_cutoff_95	2
437.239	685.391	DPY-23.TSFFHVK.2.heavy	15.9	DPY-23	DPY-23.TSFFHVK.2.y5.1.heavy	TSFFHVK	heavy	2	y	5	1	20120723_377_hPTP_All_Round_cutoff_95	1
437.239	772.423	DPY-23.TSFFHVK.2.heavy	15.9	DPY-23	DPY-23.TSFFHVK.2.y6.1.heavy	TSFFHVK	heavy	2	y	6	1	20120723_377_hPTP_All_Round_cutoff_95	3
529.271	416.214	DYN-1.FALFYPDGK.2.light	18.8	DYN-1	DYN-1.FALFYPDGK.2.y4.1.light	FALFYPDGK	light	2	y	4	1	20120723_377_hPTP_All_Round_cutoff_95	1
529.271	579.277	DYN-1.FALFYPDGK.2.light	18.8	DYN-1	DYN-1.FALFYPDGK.2.y5.1.light	FALFYPDGK	light	2	y	5	1	20120723_377_hPTP_All_Round_cutoff_95	4
529.271	726.346	DYN-1.FALFYPDGK.2.light	18.8	DYN-1	DYN-1.FALFYPDGK.2.y6.1.light	FALFYPDGK	light	2	y	6	1	20120723_377_hPTP_All_Round_cutoff_95	3
529.271	839.43	DYN-1.FALFYPDGK.2.light	18.8	DYN-1	DYN-1.FALFYPDGK.2.y7.1.light	FALFYPDGK	light	2	y	7	1	20120723_377_hPTP_All_Round_cutoff_95	2
529.271	910.467	DYN-1.FALFYPDGK.2.light	18.8	DYN-1	DYN-1.FALFYPDGK.2.y8.1.light	FALFYPDGK	light	2	y	8	1	20120723_377_hPTP_All_Round_cutoff_95	5
533.278	424.228	DYN-1.FALFYPDGK.2.heavy	18.8	DYN-1	DYN-1.FALFYPDGK.2.y4.1.heavy	FALFYPDGK	heavy	2	y	4	1	20120723_377_hPTP_All_Round_cutoff_95	1
533.278	587.292	DYN-1.FALFYPDGK.2.heavy	18.8	DYN-1	DYN-1.FALFYPDGK.2.y5.1.heavy	FALFYPDGK	heavy	2	y	5	1	20120723_377_hPTP_All_Round_cutoff_95	4
533.278	734.36	DYN-1.FALFYPDGK.2.heavy	18.8	DYN-1	DYN-1.FALFYPDGK.2.y6.1.heavy	FALFYPDGK	heavy	2	y	6	1	20120723_377_hPTP_All_Round_cutoff_95	3
533.278	847.444	DYN-1.FALFYPDGK.2.heavy	18.8	DYN-1	DYN-1.FALFYPDGK.2.y7.1.heavy	FALFYPDGK	heavy	2	y	7	1	20120723_377_hPTP_All_Round_cutoff_95	2
533.278	918.481	DYN-1.FALFYPDGK.2.heavy	18.8	DYN-1	DYN-1.FALFYPDGK.2.y8.1.heavy	FALFYPDGK	heavy	2	y	8	1	20120723_377_hPTP_All_Round_cutoff_95	5
746.398	425.262	DYN-1.LGTSYLQHTLNQQLTNHIR.3.light	30.6	DYN-1	DYN-1.LGTSYLQHTLNQQLTNHIR.3.y3.1.light	LGTSYLQHTLNQQLTNHIR	light	3	y	3	1	20120723_377_hPTP_All_Round_cutoff_95	5
746.398	539.305	DYN-1.LGTSYLQHTLNQQLTNHIR.3.light	30.6	DYN-1	DYN-1.LGTSYLQHTLNQQLTNHIR.3.y4.1.light	LGTSYLQHTLNQQLTNHIR	light	3	y	4	1	20120723_377_hPTP_All_Round_cutoff_95	3
746.398	640.353	DYN-1.LGTSYLQHTLNQQLTNHIR.3.light	30.6	DYN-1	DYN-1.LGTSYLQHTLNQQLTNHIR.3.y5.1.light	LGTSYLQHTLNQQLTNHIR	light	3	y	5	1	20120723_377_hPTP_All_Round_cutoff_95	1
746.398	753.437	DYN-1.LGTSYLQHTLNQQLTNHIR.3.light	30.6	DYN-1	DYN-1.LGTSYLQHTLNQQLTNHIR.3.y6.1.light	LGTSYLQHTLNQQLTNHIR	light	3	y	6	1	20120723_377_hPTP_All_Round_cutoff_95	2
746.398	1123.6	DYN-1.LGTSYLQHTLNQQLTNHIR.3.light	30.6	DYN-1	DYN-1.LGTSYLQHTLNQQLTNHIR.3.y9.1.light	LGTSYLQHTLNQQLTNHIR	light	3	y	9	1	20120723_377_hPTP_All_Round_cutoff_95	4
749.734	435.27	DYN-1.LGTSYLQHTLNQQLTNHIR.3.heavy	30.6	DYN-1	DYN-1.LGTSYLQHTLNQQLTNHIR.3.y3.1.heavy	LGTSYLQHTLNQQLTNHIR	heavy	3	y	3	1	20120723_377_hPTP_All_Round_cutoff_95	5
749.734	549.313	DYN-1.LGTSYLQHTLNQQLTNHIR.3.heavy	30.6	DYN-1	DYN-1.LGTSYLQHTLNQQLTNHIR.3.y4.1.heavy	LGTSYLQHTLNQQLTNHIR	heavy	3	y	4	1	20120723_377_hPTP_All_Round_cutoff_95	3
749.734	650.361	DYN-1.LGTSYLQHTLNQQLTNHIR.3.heavy	30.6	DYN-1	DYN-1.LGTSYLQHTLNQQLTNHIR.3.y5.1.heavy	LGTSYLQHTLNQQLTNHIR	heavy	3	y	5	1	20120723_377_hPTP_All_Round_cutoff_95	1
749.734	763.445	DYN-1.LGTSYLQHTLNQQLTNHIR.3.heavy	30.6	DYN-1	DYN-1.LGTSYLQHTLNQQLTNHIR.3.y6.1.heavy	LGTSYLQHTLNQQLTNHIR	heavy	3	y	6	1	20120723_377_hPTP_All_Round_cutoff_95	2
749.734	1133.6	DYN-1.LGTSYLQHTLNQQLTNHIR.3.heavy	30.6	DYN-1	DYN-1.LGTSYLQHTLNQQLTNHIR.3.y9.1.heavy	LGTSYLQHTLNQQLTNHIR	heavy	3	y	9	1	20120723_377_hPTP_All_Round_cutoff_95	4
1027.6	515.319	DYN-1.VFSPNVLNLTLIDLPGLTK.2.light	33.7	DYN-1	DYN-1.VFSPNVLNLTLIDLPGLTK.2.y5.1.light	VFSPNVLNLTLIDLPGLTK	light	2	y	5	1	20120723_377_hPTP_All_Round_cutoff_95	1
1027.6	628.403	DYN-1.VFSPNVLNLTLIDLPGLTK.2.light	33.7	DYN-1	DYN-1.VFSPNVLNLTLIDLPGLTK.2.y6.1.light	VFSPNVLNLTLIDLPGLTK	light	2	y	6	1	20120723_377_hPTP_All_Round_cutoff_95	2
1027.6	856.514	DYN-1.VFSPNVLNLTLIDLPGLTK.2.light	33.7	DYN-1	DYN-1.VFSPNVLNLTLIDLPGLTK.2.y8.1.light	VFSPNVLNLTLIDLPGLTK	light	2	y	8	1	20120723_377_hPTP_All_Round_cutoff_95	5
1027.6	969.598	DYN-1.VFSPNVLNLTLIDLPGLTK.2.light	33.7	DYN-1	DYN-1.VFSPNVLNLTLIDLPGLTK.2.y9.1.light	VFSPNVLNLTLIDLPGLTK	light	2	y	9	1	20120723_377_hPTP_All_Round_cutoff_95	3
1027.6	1183.73	DYN-1.VFSPNVLNLTLIDLPGLTK.2.light	33.7	DYN-1	DYN-1.VFSPNVLNLTLIDLPGLTK.2.y11.1.light	VFSPNVLNLTLIDLPGLTK	light	2	y	11	1	20120723_377_hPTP_All_Round_cutoff_95	4
1031.61	523.333	DYN-1.VFSPNVLNLTLIDLPGLTK.2.heavy	33.7	DYN-1	DYN-1.VFSPNVLNLTLIDLPGLTK.2.y5.1.heavy	VFSPNVLNLTLIDLPGLTK	heavy	2	y	5	1	20120723_377_hPTP_All_Round_cutoff_95	1
1031.61	636.417	DYN-1.VFSPNVLNLTLIDLPGLTK.2.heavy	33.7	DYN-1	DYN-1.VFSPNVLNLTLIDLPGLTK.2.y6.1.heavy	VFSPNVLNLTLIDLPGLTK	heavy	2	y	6	1	20120723_377_hPTP_All_Round_cutoff_95	2
1031.61	864.528	DYN-1.VFSPNVLNLTLIDLPGLTK.2.heavy	33.7	DYN-1	DYN-1.VFSPNVLNLTLIDLPGLTK.2.y8.1.heavy	VFSPNVLNLTLIDLPGLTK	heavy	2	y	8	1	20120723_377_hPTP_All_Round_cutoff_95	5
1031.61	977.612	DYN-1.VFSPNVLNLTLIDLPGLTK.2.heavy	33.7	DYN-1	DYN-1.VFSPNVLNLTLIDLPGLTK.2.y9.1.heavy	VFSPNVLNLTLIDLPGLTK	heavy	2	y	9	1	20120723_377_hPTP_All_Round_cutoff_95	3
1031.61	1191.74	DYN-1.VFSPNVLNLTLIDLPGLTK.2.heavy	33.7	DYN-1	DYN-1.VFSPNVLNLTLIDLPGLTK.2.y11.1.heavy	VFSPNVLNLTLIDLPGLTK	heavy	2	y	11	1	20120723_377_hPTP_All_Round_cutoff_95	4
652.362	568.345	DYN-1.VPTPSNGAPEIPARPQVPK.3.light	27.1	DYN-1	DYN-1.VPTPSNGAPEIPARPQVPK.3.y5.1.light	VPTPSNGAPEIPARPQVPK	light	3	y	5	1	20120723_377_hPTP_All_Round_cutoff_95	4
652.362	795.484	DYN-1.VPTPSNGAPEIPARPQVPK.3.light	27.1	DYN-1	DYN-1.VPTPSNGAPEIPARPQVPK.3.y7.1.light	VPTPSNGAPEIPARPQVPK	light	3	y	7	1	20120723_377_hPTP_All_Round_cutoff_95	5
652.362	892.536	DYN-1.VPTPSNGAPEIPARPQVPK.3.light	27.1	DYN-1	DYN-1.VPTPSNGAPEIPARPQVPK.3.y8.1.light	VPTPSNGAPEIPARPQVPK	light	3	y	8	1	20120723_377_hPTP_All_Round_cutoff_95	1
652.362	1005.62	DYN-1.VPTPSNGAPEIPARPQVPK.3.light	27.1	DYN-1	DYN-1.VPTPSNGAPEIPARPQVPK.3.y9.1.light	VPTPSNGAPEIPARPQVPK	light	3	y	9	1	20120723_377_hPTP_All_Round_cutoff_95	3
652.362	1231.72	DYN-1.VPTPSNGAPEIPARPQVPK.3.light	27.1	DYN-1	DYN-1.VPTPSNGAPEIPARPQVPK.3.y11.1.light	VPTPSNGAPEIPARPQVPK	light	3	y	11	1	20120723_377_hPTP_All_Round_cutoff_95	2
655.033	576.36	DYN-1.VPTPSNGAPEIPARPQVPK.3.heavy	27.1	DYN-1	DYN-1.VPTPSNGAPEIPARPQVPK.3.y5.1.heavy	VPTPSNGAPEIPARPQVPK	heavy	3	y	5	1	20120723_377_hPTP_All_Round_cutoff_95	4
655.033	803.498	DYN-1.VPTPSNGAPEIPARPQVPK.3.heavy	27.1	DYN-1	DYN-1.VPTPSNGAPEIPARPQVPK.3.y7.1.heavy	VPTPSNGAPEIPARPQVPK	heavy	3	y	7	1	20120723_377_hPTP_All_Round_cutoff_95	5
655.033	900.551	DYN-1.VPTPSNGAPEIPARPQVPK.3.heavy	27.1	DYN-1	DYN-1.VPTPSNGAPEIPARPQVPK.3.y8.1.heavy	VPTPSNGAPEIPARPQVPK	heavy	3	y	8	1	20120723_377_hPTP_All_Round_cutoff_95	1
655.033	1013.63	DYN-1.VPTPSNGAPEIPARPQVPK.3.heavy	27.1	DYN-1	DYN-1.VPTPSNGAPEIPARPQVPK.3.y9.1.heavy	VPTPSNGAPEIPARPQVPK	heavy	3	y	9	1	20120723_377_hPTP_All_Round_cutoff_95	3
655.033	1239.73	DYN-1.VPTPSNGAPEIPARPQVPK.3.heavy	27.1	DYN-1	DYN-1.VPTPSNGAPEIPARPQVPK.3.y11.1.heavy	VPTPSNGAPEIPARPQVPK	heavy	3	y	11	1	20120723_377_hPTP_All_Round_cutoff_95	2
832.934	544.32	DYN-1.VPVGDQPADIEQQIR.2.light	27.9	DYN-1	DYN-1.VPVGDQPADIEQQIR.2.y4.1.light	VPVGDQPADIEQQIR	light	2	y	4	1	20120723_377_hPTP_All_Round_cutoff_95	3
832.934	673.363	DYN-1.VPVGDQPADIEQQIR.2.light	27.9	DYN-1	DYN-1.VPVGDQPADIEQQIR.2.y5.1.light	VPVGDQPADIEQQIR	light	2	y	5	1	20120723_377_hPTP_All_Round_cutoff_95	4
832.934	786.447	DYN-1.VPVGDQPADIEQQIR.2.light	27.9	DYN-1	DYN-1.VPVGDQPADIEQQIR.2.y6.1.light	VPVGDQPADIEQQIR	light	2	y	6	1	20120723_377_hPTP_All_Round_cutoff_95	2
832.934	1069.56	DYN-1.VPVGDQPADIEQQIR.2.light	27.9	DYN-1	DYN-1.VPVGDQPADIEQQIR.2.y9.1.light	VPVGDQPADIEQQIR	light	2	y	9	1	20120723_377_hPTP_All_Round_cutoff_95	1
832.934	1369.67	DYN-1.VPVGDQPADIEQQIR.2.light	27.9	DYN-1	DYN-1.VPVGDQPADIEQQIR.2.y12.1.light	VPVGDQPADIEQQIR	light	2	y	12	1	20120723_377_hPTP_All_Round_cutoff_95	5
837.938	554.328	DYN-1.VPVGDQPADIEQQIR.2.heavy	27.9	DYN-1	DYN-1.VPVGDQPADIEQQIR.2.y4.1.heavy	VPVGDQPADIEQQIR	heavy	2	y	4	1	20120723_377_hPTP_All_Round_cutoff_95	3
837.938	683.371	DYN-1.VPVGDQPADIEQQIR.2.heavy	27.9	DYN-1	DYN-1.VPVGDQPADIEQQIR.2.y5.1.heavy	VPVGDQPADIEQQIR	heavy	2	y	5	1	20120723_377_hPTP_All_Round_cutoff_95	4
837.938	796.455	DYN-1.VPVGDQPADIEQQIR.2.heavy	27.9	DYN-1	DYN-1.VPVGDQPADIEQQIR.2.y6.1.heavy	VPVGDQPADIEQQIR	heavy	2	y	6	1	20120723_377_hPTP_All_Round_cutoff_95	2
837.938	1079.57	DYN-1.VPVGDQPADIEQQIR.2.heavy	27.9	DYN-1	DYN-1.VPVGDQPADIEQQIR.2.y9.1.heavy	VPVGDQPADIEQQIR	heavy	2	y	9	1	20120723_377_hPTP_All_Round_cutoff_95	1
837.938	1379.68	DYN-1.VPVGDQPADIEQQIR.2.heavy	27.9	DYN-1	DYN-1.VPVGDQPADIEQQIR.2.y12.1.heavy	VPVGDQPADIEQQIR	heavy	2	y	12	1	20120723_377_hPTP_All_Round_cutoff_95	5
871.97	401.287	EGL-30.LAVPDYLPTEQDILR.2.light	29.1	EGL-30	EGL-30.LAVPDYLPTEQDILR.2.y3.1.light	LAVPDYLPTEQDILR	light	2	y	3	1	20120723_377_hPTP_All_Round_cutoff_95	3
871.97	644.373	EGL-30.LAVPDYLPTEQDILR.2.light	29.1	EGL-30	EGL-30.LAVPDYLPTEQDILR.2.y5.1.light	LAVPDYLPTEQDILR	light	2	y	5	1	20120723_377_hPTP_All_Round_cutoff_95	5
871.97	971.516	EGL-30.LAVPDYLPTEQDILR.2.light	29.1	EGL-30	EGL-30.LAVPDYLPTEQDILR.2.y8.1.light	LAVPDYLPTEQDILR	light	2	y	8	1	20120723_377_hPTP_All_Round_cutoff_95	1
871.97	1084.6	EGL-30.LAVPDYLPTEQDILR.2.light	29.1	EGL-30	EGL-30.LAVPDYLPTEQDILR.2.y9.1.light	LAVPDYLPTEQDILR	light	2	y	9	1	20120723_377_hPTP_All_Round_cutoff_95	2
871.97	1247.66	EGL-30.LAVPDYLPTEQDILR.2.light	29.1	EGL-30	EGL-30.LAVPDYLPTEQDILR.2.y10.1.light	LAVPDYLPTEQDILR	light	2	y	10	1	20120723_377_hPTP_All_Round_cutoff_95	4
876.974	411.295	EGL-30.LAVPDYLPTEQDILR.2.heavy	29.1	EGL-30	EGL-30.LAVPDYLPTEQDILR.2.y3.1.heavy	LAVPDYLPTEQDILR	heavy	2	y	3	1	20120723_377_hPTP_All_Round_cutoff_95	3
876.974	654.381	EGL-30.LAVPDYLPTEQDILR.2.heavy	29.1	EGL-30	EGL-30.LAVPDYLPTEQDILR.2.y5.1.heavy	LAVPDYLPTEQDILR	heavy	2	y	5	1	20120723_377_hPTP_All_Round_cutoff_95	5
876.974	981.524	EGL-30.LAVPDYLPTEQDILR.2.heavy	29.1	EGL-30	EGL-30.LAVPDYLPTEQDILR.2.y8.1.heavy	LAVPDYLPTEQDILR	heavy	2	y	8	1	20120723_377_hPTP_All_Round_cutoff_95	1
876.974	1094.61	EGL-30.LAVPDYLPTEQDILR.2.heavy	29.1	EGL-30	EGL-30.LAVPDYLPTEQDILR.2.y9.1.heavy	LAVPDYLPTEQDILR	heavy	2	y	9	1	20120723_377_hPTP_All_Round_cutoff_95	2
876.974	1257.67	EGL-30.LAVPDYLPTEQDILR.2.heavy	29.1	EGL-30	EGL-30.LAVPDYLPTEQDILR.2.y10.1.heavy	LAVPDYLPTEQDILR	heavy	2	y	10	1	20120723_377_hPTP_All_Round_cutoff_95	4
1126.1	435.271	EGL-30.VPTTGIIEYPFDLEQIIFR.2.light	36.7	EGL-30	EGL-30.VPTTGIIEYPFDLEQIIFR.2.y3.1.light	VPTTGIIEYPFDLEQIIFR	light	2	y	3	1	20120723_377_hPTP_All_Round_cutoff_95	3
1126.1	676.414	EGL-30.VPTTGIIEYPFDLEQIIFR.2.light	36.7	EGL-30	EGL-30.VPTTGIIEYPFDLEQIIFR.2.y5.1.light	VPTTGIIEYPFDLEQIIFR	light	2	y	5	1	20120723_377_hPTP_All_Round_cutoff_95	4
1126.1	805.457	EGL-30.VPTTGIIEYPFDLEQIIFR.2.light	36.7	EGL-30	EGL-30.VPTTGIIEYPFDLEQIIFR.2.y6.1.light	VPTTGIIEYPFDLEQIIFR	light	2	y	6	1	20120723_377_hPTP_All_Round_cutoff_95	5
1126.1	918.541	EGL-30.VPTTGIIEYPFDLEQIIFR.2.light	36.7	EGL-30	EGL-30.VPTTGIIEYPFDLEQIIFR.2.y7.1.light	VPTTGIIEYPFDLEQIIFR	light	2	y	7	1	20120723_377_hPTP_All_Round_cutoff_95	2
1126.1	1277.69	EGL-30.VPTTGIIEYPFDLEQIIFR.2.light	36.7	EGL-30	EGL-30.VPTTGIIEYPFDLEQIIFR.2.y10.1.light	VPTTGIIEYPFDLEQIIFR	light	2	y	10	1	20120723_377_hPTP_All_Round_cutoff_95	1
1131.11	445.28	EGL-30.VPTTGIIEYPFDLEQIIFR.2.heavy	36.7	EGL-30	EGL-30.VPTTGIIEYPFDLEQIIFR.2.y3.1.heavy	VPTTGIIEYPFDLEQIIFR	heavy	2	y	3	1	20120723_377_hPTP_All_Round_cutoff_95	3
1131.11	686.422	EGL-30.VPTTGIIEYPFDLEQIIFR.2.heavy	36.7	EGL-30	EGL-30.VPTTGIIEYPFDLEQIIFR.2.y5.1.heavy	VPTTGIIEYPFDLEQIIFR	heavy	2	y	5	1	20120723_377_hPTP_All_Round_cutoff_95	4
1131.11	815.465	EGL-30.VPTTGIIEYPFDLEQIIFR.2.heavy	36.7	EGL-30	EGL-30.VPTTGIIEYPFDLEQIIFR.2.y6.1.heavy	VPTTGIIEYPFDLEQIIFR	heavy	2	y	6	1	20120723_377_hPTP_All_Round_cutoff_95	5
1131.11	928.549	EGL-30.VPTTGIIEYPFDLEQIIFR.2.heavy	36.7	EGL-30	EGL-30.VPTTGIIEYPFDLEQIIFR.2.y7.1.heavy	VPTTGIIEYPFDLEQIIFR	heavy	2	y	7	1	20120723_377_hPTP_All_Round_cutoff_95	2
1131.11	1287.7	EGL-30.VPTTGIIEYPFDLEQIIFR.2.heavy	36.7	EGL-30	EGL-30.VPTTGIIEYPFDLEQIIFR.2.y10.1.heavy	VPTTGIIEYPFDLEQIIFR	heavy	2	y	10	1	20120723_377_hPTP_All_Round_cutoff_95	1
853.949	407.265	EOR-1.NILAAHSPYFDAIFK.2.light	28.5	EOR-1	EOR-1.NILAAHSPYFDAIFK.2.y3.1.light	NILAAHSPYFDAIFK	light	2	y	3	1	20120723_377_hPTP_All_Round_cutoff_95	5
853.949	478.302	EOR-1.NILAAHSPYFDAIFK.2.light	28.5	EOR-1	EOR-1.NILAAHSPYFDAIFK.2.y4.1.light	NILAAHSPYFDAIFK	light	2	y	4	1	20120723_377_hPTP_All_Round_cutoff_95	3
853.949	1000.51	EOR-1.NILAAHSPYFDAIFK.2.light	28.5	EOR-1	EOR-1.NILAAHSPYFDAIFK.2.y8.1.light	NILAAHSPYFDAIFK	light	2	y	8	1	20120723_377_hPTP_All_Round_cutoff_95	1
853.949	1087.55	EOR-1.NILAAHSPYFDAIFK.2.light	28.5	EOR-1	EOR-1.NILAAHSPYFDAIFK.2.y9.1.light	NILAAHSPYFDAIFK	light	2	y	9	1	20120723_377_hPTP_All_Round_cutoff_95	2
853.949	1224.6	EOR-1.NILAAHSPYFDAIFK.2.light	28.5	EOR-1	EOR-1.NILAAHSPYFDAIFK.2.y10.1.light	NILAAHSPYFDAIFK	light	2	y	10	1	20120723_377_hPTP_All_Round_cutoff_95	4
857.956	415.279	EOR-1.NILAAHSPYFDAIFK.2.heavy	28.5	EOR-1	EOR-1.NILAAHSPYFDAIFK.2.y3.1.heavy	NILAAHSPYFDAIFK	heavy	2	y	3	1	20120723_377_hPTP_All_Round_cutoff_95	5
857.956	486.317	EOR-1.NILAAHSPYFDAIFK.2.heavy	28.5	EOR-1	EOR-1.NILAAHSPYFDAIFK.2.y4.1.heavy	NILAAHSPYFDAIFK	heavy	2	y	4	1	20120723_377_hPTP_All_Round_cutoff_95	3
857.956	1008.53	EOR-1.NILAAHSPYFDAIFK.2.heavy	28.5	EOR-1	EOR-1.NILAAHSPYFDAIFK.2.y8.1.heavy	NILAAHSPYFDAIFK	heavy	2	y	8	1	20120723_377_hPTP_All_Round_cutoff_95	1
857.956	1095.56	EOR-1.NILAAHSPYFDAIFK.2.heavy	28.5	EOR-1	EOR-1.NILAAHSPYFDAIFK.2.y9.1.heavy	NILAAHSPYFDAIFK	heavy	2	y	9	1	20120723_377_hPTP_All_Round_cutoff_95	2
857.956	1232.62	EOR-1.NILAAHSPYFDAIFK.2.heavy	28.5	EOR-1	EOR-1.NILAAHSPYFDAIFK.2.y10.1.heavy	NILAAHSPYFDAIFK	heavy	2	y	10	1	20120723_377_hPTP_All_Round_cutoff_95	4
527.78	462.267	EOR-1.YSTQLSSLR.2.light	18.7	EOR-1	EOR-1.YSTQLSSLR.2.y4.1.light	YSTQLSSLR	light	2	y	4	1	20120723_377_hPTP_All_Round_cutoff_95	2
527.78	575.351	EOR-1.YSTQLSSLR.2.light	18.7	EOR-1	EOR-1.YSTQLSSLR.2.y5.1.light	YSTQLSSLR	light	2	y	5	1	20120723_377_hPTP_All_Round_cutoff_95	1
527.78	703.41	EOR-1.YSTQLSSLR.2.light	18.7	EOR-1	EOR-1.YSTQLSSLR.2.y6.1.light	YSTQLSSLR	light	2	y	6	1	20120723_377_hPTP_All_Round_cutoff_95	4
527.78	804.457	EOR-1.YSTQLSSLR.2.light	18.7	EOR-1	EOR-1.YSTQLSSLR.2.y7.1.light	YSTQLSSLR	light	2	y	7	1	20120723_377_hPTP_All_Round_cutoff_95	3
527.78	891.489	EOR-1.YSTQLSSLR.2.light	18.7	EOR-1	EOR-1.YSTQLSSLR.2.y8.1.light	YSTQLSSLR	light	2	y	8	1	20120723_377_hPTP_All_Round_cutoff_95	5
532.784	472.275	EOR-1.YSTQLSSLR.2.heavy	18.7	EOR-1	EOR-1.YSTQLSSLR.2.y4.1.heavy	YSTQLSSLR	heavy	2	y	4	1	20120723_377_hPTP_All_Round_cutoff_95	2
532.784	585.359	EOR-1.YSTQLSSLR.2.heavy	18.7	EOR-1	EOR-1.YSTQLSSLR.2.y5.1.heavy	YSTQLSSLR	heavy	2	y	5	1	20120723_377_hPTP_All_Round_cutoff_95	1
532.784	713.418	EOR-1.YSTQLSSLR.2.heavy	18.7	EOR-1	EOR-1.YSTQLSSLR.2.y6.1.heavy	YSTQLSSLR	heavy	2	y	6	1	20120723_377_hPTP_All_Round_cutoff_95	4
532.784	814.466	EOR-1.YSTQLSSLR.2.heavy	18.7	EOR-1	EOR-1.YSTQLSSLR.2.y7.1.heavy	YSTQLSSLR	heavy	2	y	7	1	20120723_377_hPTP_All_Round_cutoff_95	3
532.784	901.498	EOR-1.YSTQLSSLR.2.heavy	18.7	EOR-1	EOR-1.YSTQLSSLR.2.y8.1.heavy	YSTQLSSLR	heavy	2	y	8	1	20120723_377_hPTP_All_Round_cutoff_95	5
611.804	506.272	ERM-1.AHDFVFYAPR.2.light	21.3	ERM-1	ERM-1.AHDFVFYAPR.2.y4.1.light	AHDFVFYAPR	light	2	y	4	1	20120723_377_hPTP_All_Round_cutoff_95	5
611.804	653.341	ERM-1.AHDFVFYAPR.2.light	21.3	ERM-1	ERM-1.AHDFVFYAPR.2.y5.1.light	AHDFVFYAPR	light	2	y	5	1	20120723_377_hPTP_All_Round_cutoff_95	3
611.804	752.409	ERM-1.AHDFVFYAPR.2.light	21.3	ERM-1	ERM-1.AHDFVFYAPR.2.y6.1.light	AHDFVFYAPR	light	2	y	6	1	20120723_377_hPTP_All_Round_cutoff_95	4
611.804	899.477	ERM-1.AHDFVFYAPR.2.light	21.3	ERM-1	ERM-1.AHDFVFYAPR.2.y7.1.light	AHDFVFYAPR	light	2	y	7	1	20120723_377_hPTP_All_Round_cutoff_95	2
611.804	1014.5	ERM-1.AHDFVFYAPR.2.light	21.3	ERM-1	ERM-1.AHDFVFYAPR.2.y8.1.light	AHDFVFYAPR	light	2	y	8	1	20120723_377_hPTP_All_Round_cutoff_95	1
616.808	516.28	ERM-1.AHDFVFYAPR.2.heavy	21.3	ERM-1	ERM-1.AHDFVFYAPR.2.y4.1.heavy	AHDFVFYAPR	heavy	2	y	4	1	20120723_377_hPTP_All_Round_cutoff_95	5
616.808	663.349	ERM-1.AHDFVFYAPR.2.heavy	21.3	ERM-1	ERM-1.AHDFVFYAPR.2.y5.1.heavy	AHDFVFYAPR	heavy	2	y	5	1	20120723_377_hPTP_All_Round_cutoff_95	3
616.808	762.417	ERM-1.AHDFVFYAPR.2.heavy	21.3	ERM-1	ERM-1.AHDFVFYAPR.2.y6.1.heavy	AHDFVFYAPR	heavy	2	y	6	1	20120723_377_hPTP_All_Round_cutoff_95	4
616.808	909.486	ERM-1.AHDFVFYAPR.2.heavy	21.3	ERM-1	ERM-1.AHDFVFYAPR.2.y7.1.heavy	AHDFVFYAPR	heavy	2	y	7	1	20120723_377_hPTP_All_Round_cutoff_95	2
616.808	1024.51	ERM-1.AHDFVFYAPR.2.heavy	21.3	ERM-1	ERM-1.AHDFVFYAPR.2.y8.1.heavy	AHDFVFYAPR	heavy	2	y	8	1	20120723_377_hPTP_All_Round_cutoff_95	1
573.804	491.246	ERM-1.ELTAQLQSEK.2.light	20.1	ERM-1	ERM-1.ELTAQLQSEK.2.y4.1.light	ELTAQLQSEK	light	2	y	4	1	20120723_377_hPTP_All_Round_cutoff_95	5
573.804	604.33	ERM-1.ELTAQLQSEK.2.light	20.1	ERM-1	ERM-1.ELTAQLQSEK.2.y5.1.light	ELTAQLQSEK	light	2	y	5	1	20120723_377_hPTP_All_Round_cutoff_95	4
573.804	732.389	ERM-1.ELTAQLQSEK.2.light	20.1	ERM-1	ERM-1.ELTAQLQSEK.2.y6.1.light	ELTAQLQSEK	light	2	y	6	1	20120723_377_hPTP_All_Round_cutoff_95	3
573.804	803.426	ERM-1.ELTAQLQSEK.2.light	20.1	ERM-1	ERM-1.ELTAQLQSEK.2.y7.1.light	ELTAQLQSEK	light	2	y	7	1	20120723_377_hPTP_All_Round_cutoff_95	2
573.804	904.473	ERM-1.ELTAQLQSEK.2.light	20.1	ERM-1	ERM-1.ELTAQLQSEK.2.y8.1.light	ELTAQLQSEK	light	2	y	8	1	20120723_377_hPTP_All_Round_cutoff_95	1
577.811	499.26	ERM-1.ELTAQLQSEK.2.heavy	20.1	ERM-1	ERM-1.ELTAQLQSEK.2.y4.1.heavy	ELTAQLQSEK	heavy	2	y	4	1	20120723_377_hPTP_All_Round_cutoff_95	5
577.811	612.344	ERM-1.ELTAQLQSEK.2.heavy	20.1	ERM-1	ERM-1.ELTAQLQSEK.2.y5.1.heavy	ELTAQLQSEK	heavy	2	y	5	1	20120723_377_hPTP_All_Round_cutoff_95	4
577.811	740.403	ERM-1.ELTAQLQSEK.2.heavy	20.1	ERM-1	ERM-1.ELTAQLQSEK.2.y6.1.heavy	ELTAQLQSEK	heavy	2	y	6	1	20120723_377_hPTP_All_Round_cutoff_95	3
577.811	811.44	ERM-1.ELTAQLQSEK.2.heavy	20.1	ERM-1	ERM-1.ELTAQLQSEK.2.y7.1.heavy	ELTAQLQSEK	heavy	2	y	7	1	20120723_377_hPTP_All_Round_cutoff_95	2
577.811	912.488	ERM-1.ELTAQLQSEK.2.heavy	20.1	ERM-1	ERM-1.ELTAQLQSEK.2.y8.1.heavy	ELTAQLQSEK	heavy	2	y	8	1	20120723_377_hPTP_All_Round_cutoff_95	1
673.029	459.293	ERM-1.LELAEAHNTIHSLEAQLK.3.light	27.9	ERM-1	ERM-1.LELAEAHNTIHSLEAQLK.3.y4.1.light	LELAEAHNTIHSLEAQLK	light	3	y	4	1	20120723_377_hPTP_All_Round_cutoff_95	1
673.029	588.335	ERM-1.LELAEAHNTIHSLEAQLK.3.light	27.9	ERM-1	ERM-1.LELAEAHNTIHSLEAQLK.3.y5.1.light	LELAEAHNTIHSLEAQLK	light	3	y	5	1	20120723_377_hPTP_All_Round_cutoff_95	5
673.029	701.419	ERM-1.LELAEAHNTIHSLEAQLK.3.light	27.9	ERM-1	ERM-1.LELAEAHNTIHSLEAQLK.3.y6.1.light	LELAEAHNTIHSLEAQLK	light	3	y	6	1	20120723_377_hPTP_All_Round_cutoff_95	4
673.029	788.451	ERM-1.LELAEAHNTIHSLEAQLK.3.light	27.9	ERM-1	ERM-1.LELAEAHNTIHSLEAQLK.3.y7.1.light	LELAEAHNTIHSLEAQLK	light	3	y	7	1	20120723_377_hPTP_All_Round_cutoff_95	2
673.029	925.51	ERM-1.LELAEAHNTIHSLEAQLK.3.light	27.9	ERM-1	ERM-1.LELAEAHNTIHSLEAQLK.3.y8.1.light	LELAEAHNTIHSLEAQLK	light	3	y	8	1	20120723_377_hPTP_All_Round_cutoff_95	3
675.7	467.307	ERM-1.LELAEAHNTIHSLEAQLK.3.heavy	27.9	ERM-1	ERM-1.LELAEAHNTIHSLEAQLK.3.y4.1.heavy	LELAEAHNTIHSLEAQLK	heavy	3	y	4	1	20120723_377_hPTP_All_Round_cutoff_95	1
675.7	596.349	ERM-1.LELAEAHNTIHSLEAQLK.3.heavy	27.9	ERM-1	ERM-1.LELAEAHNTIHSLEAQLK.3.y5.1.heavy	LELAEAHNTIHSLEAQLK	heavy	3	y	5	1	20120723_377_hPTP_All_Round_cutoff_95	5
675.7	709.433	ERM-1.LELAEAHNTIHSLEAQLK.3.heavy	27.9	ERM-1	ERM-1.LELAEAHNTIHSLEAQLK.3.y6.1.heavy	LELAEAHNTIHSLEAQLK	heavy	3	y	6	1	20120723_377_hPTP_All_Round_cutoff_95	4
675.7	796.465	ERM-1.LELAEAHNTIHSLEAQLK.3.heavy	27.9	ERM-1	ERM-1.LELAEAHNTIHSLEAQLK.3.y7.1.heavy	LELAEAHNTIHSLEAQLK	heavy	3	y	7	1	20120723_377_hPTP_All_Round_cutoff_95	2
675.7	933.524	ERM-1.LELAEAHNTIHSLEAQLK.3.heavy	27.9	ERM-1	ERM-1.LELAEAHNTIHSLEAQLK.3.y8.1.heavy	LELAEAHNTIHSLEAQLK	heavy	3	y	8	1	20120723_377_hPTP_All_Round_cutoff_95	3
545.788	504.278	ERM-1.VGFPWSEIR.2.light	19.3	ERM-1	ERM-1.VGFPWSEIR.2.y4.1.light	VGFPWSEIR	light	2	y	4	1	20120723_377_hPTP_All_Round_cutoff_95	3
545.788	690.357	ERM-1.VGFPWSEIR.2.light	19.3	ERM-1	ERM-1.VGFPWSEIR.2.y5.1.light	VGFPWSEIR	light	2	y	5	1	20120723_377_hPTP_All_Round_cutoff_95	2
545.788	787.41	ERM-1.VGFPWSEIR.2.light	19.3	ERM-1	ERM-1.VGFPWSEIR.2.y6.1.light	VGFPWSEIR	light	2	y	6	1	20120723_377_hPTP_All_Round_cutoff_95	1
545.788	934.478	ERM-1.VGFPWSEIR.2.light	19.3	ERM-1	ERM-1.VGFPWSEIR.2.y7.1.light	VGFPWSEIR	light	2	y	7	1	20120723_377_hPTP_All_Round_cutoff_95	5
545.788	991.5	ERM-1.VGFPWSEIR.2.light	19.3	ERM-1	ERM-1.VGFPWSEIR.2.y8.1.light	VGFPWSEIR	light	2	y	8	1	20120723_377_hPTP_All_Round_cutoff_95	4
550.792	514.286	ERM-1.VGFPWSEIR.2.heavy	19.3	ERM-1	ERM-1.VGFPWSEIR.2.y4.1.heavy	VGFPWSEIR	heavy	2	y	4	1	20120723_377_hPTP_All_Round_cutoff_95	3
550.792	700.365	ERM-1.VGFPWSEIR.2.heavy	19.3	ERM-1	ERM-1.VGFPWSEIR.2.y5.1.heavy	VGFPWSEIR	heavy	2	y	5	1	20120723_377_hPTP_All_Round_cutoff_95	2
550.792	797.418	ERM-1.VGFPWSEIR.2.heavy	19.3	ERM-1	ERM-1.VGFPWSEIR.2.y6.1.heavy	VGFPWSEIR	heavy	2	y	6	1	20120723_377_hPTP_All_Round_cutoff_95	1
550.792	944.486	ERM-1.VGFPWSEIR.2.heavy	19.3	ERM-1	ERM-1.VGFPWSEIR.2.y7.1.heavy	VGFPWSEIR	heavy	2	y	7	1	20120723_377_hPTP_All_Round_cutoff_95	5
550.792	1001.51	ERM-1.VGFPWSEIR.2.heavy	19.3	ERM-1	ERM-1.VGFPWSEIR.2.y8.1.heavy	VGFPWSEIR	heavy	2	y	8	1	20120723_377_hPTP_All_Round_cutoff_95	4
821.931	864.457	RPOA-2.DAIIAHGTSFVLQDR.2.light	27.6	RPOA-2	RPOA-2.DAIIAHGTSFVLQDR.2.y7.1.light	DAIIAHGTSFVLQDR	light	2	y	7	1	20120723_377_hPTP_All_Round_cutoff_95	5
821.931	965.505	RPOA-2.DAIIAHGTSFVLQDR.2.light	27.6	RPOA-2	RPOA-2.DAIIAHGTSFVLQDR.2.y8.1.light	DAIIAHGTSFVLQDR	light	2	y	8	1	20120723_377_hPTP_All_Round_cutoff_95	4
821.931	1022.53	RPOA-2.DAIIAHGTSFVLQDR.2.light	27.6	RPOA-2	RPOA-2.DAIIAHGTSFVLQDR.2.y9.1.light	DAIIAHGTSFVLQDR	light	2	y	9	1	20120723_377_hPTP_All_Round_cutoff_95	1
821.931	1159.59	RPOA-2.DAIIAHGTSFVLQDR.2.light	27.6	RPOA-2	RPOA-2.DAIIAHGTSFVLQDR.2.y10.1.light	DAIIAHGTSFVLQDR	light	2	y	10	1	20120723_377_hPTP_All_Round_cutoff_95	2
821.931	1230.62	RPOA-2.DAIIAHGTSFVLQDR.2.light	27.6	RPOA-2	RPOA-2.DAIIAHGTSFVLQDR.2.y11.1.light	DAIIAHGTSFVLQDR	light	2	y	11	1	20120723_377_hPTP_All_Round_cutoff_95	3
826.935	874.466	RPOA-2.DAIIAHGTSFVLQDR.2.heavy	27.6	RPOA-2	RPOA-2.DAIIAHGTSFVLQDR.2.y7.1.heavy	DAIIAHGTSFVLQDR	heavy	2	y	7	1	20120723_377_hPTP_All_Round_cutoff_95	5
826.935	975.513	RPOA-2.DAIIAHGTSFVLQDR.2.heavy	27.6	RPOA-2	RPOA-2.DAIIAHGTSFVLQDR.2.y8.1.heavy	DAIIAHGTSFVLQDR	heavy	2	y	8	1	20120723_377_hPTP_All_Round_cutoff_95	4
826.935	1032.53	RPOA-2.DAIIAHGTSFVLQDR.2.heavy	27.6	RPOA-2	RPOA-2.DAIIAHGTSFVLQDR.2.y9.1.heavy	DAIIAHGTSFVLQDR	heavy	2	y	9	1	20120723_377_hPTP_All_Round_cutoff_95	1
826.935	1169.59	RPOA-2.DAIIAHGTSFVLQDR.2.heavy	27.6	RPOA-2	RPOA-2.DAIIAHGTSFVLQDR.2.y10.1.heavy	DAIIAHGTSFVLQDR	heavy	2	y	10	1	20120723_377_hPTP_All_Round_cutoff_95	2
826.935	1240.63	RPOA-2.DAIIAHGTSFVLQDR.2.heavy	27.6	RPOA-2	RPOA-2.DAIIAHGTSFVLQDR.2.y11.1.heavy	DAIIAHGTSFVLQDR	heavy	2	y	11	1	20120723_377_hPTP_All_Round_cutoff_95	3
631.361	458.309	RPOA-2.IPYTSEIALVR.2.light	21.8	RPOA-2	RPOA-2.IPYTSEIALVR.2.y4.1.light	IPYTSEIALVR	light	2	y	4	1	20120723_377_hPTP_All_Round_cutoff_95	4
[truncated: 689 more rows]

## Sheet: For_7_Proteins_(14 PTPs)
Q1	Q3	Transition_group_id	CE	Protein_name	Transition_name	Peptide_sequence	Isotype	prec_z	frg_type	frg_nr	frg_z	Library_name	Library_rank
[truncated: 140 more rows]

## Sheet: iRT_of_Peptides
Peptide_sequence	Protein_name	iRT
[truncated: 305 more rows]
