# Supplementary material for: Natural Genetic Variation Influences Protein Abundances in C. elegans Developmental Signalling Pathways
Source: PLoS One. 2016 Mar 17;11(3):e0149418. doi: 10.1371/journal.pone.0149418 (PMC4795773; doi:10.1371/journal.pone.0149418)
Supplement: S3 Table — File with all the RILs along with parental strains N2 and CB4856 used in this study indicating (by “Yes”) the experiments performed on them. (XLSX) [file pone.0149418.s010.xlsx]

## Sheet: Strains_Experiments
				Apoptotic cell corpse counting and QTL analysis
Strains	Reference	Transcriptomics	pQTL	Embryo(3_fold)	Germ_line(No_IR)	Germ_line(60_Gy_IR)
N2	Nicholas et al. 1959; Wild type	Yes	Yes	Yes	Yes	Yes
CB4856	Hodgkin et al. 1997; Wild type	Yes	Yes	Yes	Yes	Yes
WN9	Li et al. 2006; WormQTL	No	Yes	No	No	No
WN13	Li et al. 2006; WormQTL	Yes	No	No	Yes	Yes
WN20	Li et al. 2006; WormQTL	Yes	Yes	Yes	Yes	Yes
WN21	Li et al. 2006; WormQTL	Yes	No	No	Yes	Yes
WN31	Li et al. 2006; WormQTL	Yes	Yes	No	Yes	Yes
WN34	Li et al. 2006; WormQTL	Yes	Yes	No	Yes	Yes
WN36	Li et al. 2006; WormQTL	No	Yes	No	No	No
WN37	Li et al. 2006; WormQTL	Yes	Yes	No	No	No
WN38	Li et al. 2006; WormQTL	Yes	Yes	No	Yes	Yes
WN41	Li et al. 2006; WormQTL	Yes	Yes	No	Yes	Yes
WN46	Li et al. 2006; WormQTL	Yes	Yes	No	Yes	Yes
WN48	Li et al. 2006; WormQTL	Yes	Yes	Yes	Yes	Yes
WN49	Li et al. 2006; WormQTL	Yes	Yes	Yes	Yes	Yes
WN53	Li et al. 2006; WormQTL	Yes	Yes	No	No	No
WN57	Li et al. 2006; WormQTL	Yes	Yes	Yes	Yes	Yes
WN58	Li et al. 2006; WormQTL	Yes	Yes	Yes	Yes	Yes
WN68	Li et al. 2006; WormQTL	Yes	Yes	Yes	Yes	Yes
WN70	Li et al. 2006; WormQTL	No	Yes	No	No	No
WN71	Li et al. 2006; WormQTL	Yes	Yes	No	Yes	Yes
WN72	Li et al. 2006; WormQTL	Yes	Yes	Yes	Yes	Yes
WN75	Li et al. 2006; WormQTL	Yes	Yes	No	No	No
WN82	Rodriguez et al. 2012; WormQTL	No	No	Yes	No	No
WN84	WormQTL	No	No	Yes	No	No
WN85	WormQTL	No	No	Yes	No	No
WN89	WormQTL	No	No	Yes	No	No
WN98	Elvin et al. 2011; WormQTL	Yes	Yes	Yes	Yes	Yes
WN105	Elvin et al. 2011; WormQTL	Yes	Yes	Yes	Yes	Yes
WN106	Elvin et al. 2011; WormQTL	Yes	Yes	Yes	Yes	Yes
WN109	Elvin et al. 2011; WormQTL	Yes	Yes	Yes	Yes	Yes
WN111	Elvin et al. 2011; WormQTL	Yes	Yes	Yes	Yes	Yes
WN113	Elvin et al. 2011; WormQTL	Yes	Yes	Yes	Yes	Yes
WN116	Elvin et al. 2011; WormQTL	Yes	Yes	Yes	Yes	Yes
WN124	Elvin et al. 2011; WormQTL	Yes	Yes	Yes	Yes	Yes
WN128	Elvin et al. 2011; WormQTL	Yes	Yes	Yes	Yes	Yes
WN129	Elvin et al. 2011; WormQTL	Yes	Yes	No	Yes	Yes
WN134	Elvin et al. 2011; WormQTL	Yes	Yes	Yes	Yes	Yes
WN135	Elvin et al. 2011; WormQTL	Yes	Yes	Yes	Yes	Yes
WN140	Elvin et al. 2011; WormQTL	Yes	Yes	No	Yes	Yes
WN142	Elvin et al. 2011; WormQTL	Yes	Yes	No	Yes	Yes
WN146	Elvin et al. 2011; WormQTL	Yes	Yes	Yes	Yes	Yes
WN152	Elvin et al. 2011; WormQTL	Yes	Yes	Yes	Yes	Yes
WN153	Elvin et al. 2011; WormQTL	Yes	Yes	No	Yes	Yes
WN158	Elvin et al. 2011; WormQTL	Yes	Yes	Yes	Yes	Yes
WN159	Elvin et al. 2011; WormQTL	Yes	Yes	Yes	Yes	Yes
WN161	Elvin et al. 2011; WormQTL	Yes	Yes	Yes	Yes	Yes
WN162	Elvin et al. 2011; WormQTL	Yes	Yes	Yes	Yes	Yes
WN171	Elvin et al. 2011; WormQTL	Yes	Yes	Yes	Yes	Yes
WN174	Elvin et al. 2011; WormQTL	Yes	Yes	Yes	Yes	Yes
WN176	Elvin et al. 2011; WormQTL	Yes	Yes	Yes	Yes	Yes
WN177	Elvin et al. 2011; WormQTL	Yes	Yes	Yes	Yes	Yes
WN185	Elvin et al. 2011; WormQTL	Yes	Yes	No	Yes	Yes
WN186	Elvin et al. 2011; WormQTL	Yes	Yes	No	Yes	Yes
WN190	Elvin et al. 2011; WormQTL	Yes	Yes	Yes	Yes	Yes
WN196	Elvin et al. 2011; WormQTL	Yes	Yes	Yes	Yes	Yes
