# Supplementary material for: Natural Genetic Variation Influences Protein Abundances in C. elegans Developmental Signalling Pathways
Source: PLoS One. 2016 Mar 17;11(3):e0149418. doi: 10.1371/journal.pone.0149418 (PMC4795773; doi:10.1371/journal.pone.0149418)
Supplement: S4 Table — (XLSX) [file pone.0149418.s011.xlsx]

## Sheet: Abbreviations
Abbreviations	Meaning/Definition
µ	Mean
ACN	Acetonitrile
Arg10	Heavy (13C6,15N4) Arginine
BH	Benjamini-Hochberg [Multiple hypothesis testing correction procedure]
d_score	mProphet discriminate score
DIC	Differential interference contrast
eQTL(s)	Expression quantitative trait locus (loci)
FA	Formic acid
FDR	False discovery rate
FWHM	Full width at half maximum
H0	Null hypothesis for statistical tests
H1	Alternative hypothesis for statistical tests
H2	Broad-sense heritability
HILIC	Hydrophilic interaction liquid chromatography
hPTP(s)	Heavy labelled proteotypic peptide(s)
ID	Internal diameter
IR	Ionizing radiation
iRT	Normalised retention time for peptides
K2HPO4	Dipotassium phosphate
KCl	Potassium chloride
KH2PO4	Monopotassium phosphate
Lys8	Heavy (13C6,15N2) Lysine
MS	Mass spectrometer
MS/MS	Tandem mass spectrometry
ppm	Parts-per-million
pQTL(s)	Protein quantitative trait locus (loci)
PTP(s)	Proteotypic peptide(s)
Q1	Precursor m/z
Q3	Fragment ion m/z
QQQ	Triple quadrupole
QTL(s)	Quantitative trait locus (loci)
RIL(s)	Recombinant inbred line(s)
RNA	Ribonucleic acid
RP-HPLC	Reversed phase-high pressure liquid chromatography
SCX	Strong cation exchange
SDS	Sodium dodecyl sulfate
SEM	Standard error of the mean
SILAC	Stable isotope labelling by amino acids in cell culture
SNP(s)	Single nucleotide polymorphism(s)
SPE	Solid phase extraction
SRM	Selected reaction monitoring
sSRM	Scheduled selected reaction monitoring
TFA	Trifluoroacetic acid
Tris-HCl	Tris-hydrochloride
